# Supplementary material for: Integration of Single-Cell RNA Sequencing and Bulk RNA Sequencing Reveals That TAM2-Driven Genes Affect Immunotherapeutic Response and Prognosis in Pancreatic Cancer
Source: Int J Mol Sci. 2023 Aug 14;24(16):12787. doi: 10.3390/ijms241612787 (PMC10454560; doi:10.3390/ijms241612787)
Supplement: Supplementary file 1 [file ijms-24-12787-s001.zip]

Archive with 13 entries (13 files):
- Supplementary Table S1.xlsx
- Supplementary Table S10.xlsx
- Supplementary Table S11.xlsx
- Supplementary Table S12.xlsx
- Supplementary Table S13.xlsx
- Supplementary Table S2.xlsx
- Supplementary Table S3.xlsx
- Supplementary Table S4.xlsx
- Supplementary Table S5.xlsx
- Supplementary Table S6.xlsx
- Supplementary Table S7.xlsx
- Supplementary Table S8.xlsx
- Supplementary Table S9.xlsx
