# Supplementary material for: Integration of Single-Cell RNA Sequencing and Bulk RNA Sequencing Reveals That TAM2-Driven Genes Affect Immunotherapeutic Response and Prognosis in Pancreatic Cancer
Source: Int J Mol Sci. 2023 Aug 14;24(16):12787. doi: 10.3390/ijms241612787 (PMC10454560; doi:10.3390/ijms241612787)
Supplement: Supplementary file 1 [file ijms-24-12787-s001.zip › Supplementary Table S1.xlsx]

## Sheet: Sheet1
Supplementary Table S1：1988 TAM2 co-expressed genes included in the blue and turquoise modules
GNB4	OSM	BMP1	IDO1	AXL	GK	FGR	CXCL8
DAB2	THBS4	COL13A1	C2orf40	MYL9	ROBO1	ACP5	GSN
CTSL	CNTN4	PLOD2	PLAGL1	CRYAB	KLRB1	LY96	RORA
SLC16A10	ADGRL4	KANK4	CTSG	CCL11	NR4A3	CMKLR1	NUAK2
ARSB	IKZF1	WNT9A	DTNA	DACT3	GLI1	LCP2	NPTX1
GAL3ST4	CALCRL	ASAP3	RERGL	SMO	ZNF423	TNFAIP8L2	SAA1
ADORA3	TMEM119	NR2F1	MAP4K1	GJA1	CXCL10	NCF2	ADA
COLEC12	OMD	ARHGEF17	PDCD1	POSTN	KIAA1755	IL2RA	MX2
SDC2	CD99L2	PDLIM4	TPSAB1	BAG2	IFNGR1	GNGT2	PTH1R
PLXNC1	PLEKHO1	ADAMTS7	PROS1	ADAMTS12	EGFLAM	HLA-DMB	STK17A
CCDC80	BOC	TPM2	ADORA2A	MSN	2023-09-04	SAMHD1	SOBP
CLEC5A	CCDC102B	SMARCA1	GLRX	CFL2	P2RY8	SLA	TP53INP1
RAB42	PODN	ACAN	CCL19	SLC43A3	KLRG1	KMO	CLEC3B
PDE1B	KCNJ8	SERPINH1	DUSP1	DKK3	MATK	SIRPB1	S1PR4
PLXDC2	CXCR6	DPYSL4	C1QTNF7	PCOLCE	GRASP	SPN	ROBO2
ZEB2	LRRC8C	FOXF2	STEAP4	PRDM1	P2RY10	SAMSN1	PKIB
FBLN2	SPARCL1	FST	DZIP1	IGFBP4	FAM107A	CSF2RA	LRMP
DSE	S100A8	HEPH	PDCD4	PTPRD	ARMCX1	PLEK	NFIB
CCL13	MAN1C1	TBX2	F2RL2	MFGE8	ZFP82	NLRP3	PTPRCAP
C1R	SH3BP5	MMP17	TMEM150C	PLXDC1	ITK	HLA-DRA	CLDN5
CTSB	RGL1	GAS6	STAT1	TRIL	EBF1	MYO1F	MT1M
PMP22	IGFLR1	EVA1A	FCMR	PHTF2	GPR162	MPEG1	ANXA2R
DCN	TBXAS1	SLC6A6	APOBEC3G	SPSB1	FZD4	BCL2A1	MZB1
RAB31	CD48	WDR86	FAM171B	MRGPRF	FGD2	HLA-DPA1	FBXO27
C1orf54	FBLN5	CD276	ACKR1	EFS	SH2D3C	PIK3R5	CHN2
C1S	PRF1	ADGRL1	AKNA	BMP8A	CORO2B	FCGR1B	ZBP1
OLFML2B	GPX3	MAB21L2	ALPL	NUAK1	SCN7A	MERTK	GAA
RECK	PARVB	EPYC	SERPINE2	SEMA5A	CD3G	DPEP2	HLA-B
SLC2A9	PLA1A	MAGED4	PI16	WTIP	CLEC1A	LSP1	MAL
SERPINF1	PLIN2	ANXA1	SULT1C4	SYNPO2	IRF8	GPR183	BNIP3
BASP1	ARHGAP25	KIAA1217	CTSW	SCUBE2	ZNF385D	SIGLEC10	RAB37
THY1	TIE1	CHST1	NES	CLEC11A	INMT	CLEC12A	MUSTN1
ECM2	APOL4	HHIP	BMF	MEIS3	ANGPT1	DOCK2	DUSP2
DYSF	ENG	KCTD15	EFHD1	B4GALNT1	PIK3CD	ITGAM	GHRL
GFPT2	ADAMTSL3	BTBD6	JCHAIN	GALNT15	MOCS1	PLEKHO2	IFITM1
PLTP	SMAP2	PSD	APOD	CHN1	EDNRB	SLC15A3	TNFRSF17
DDR2	CEACAM21	PLOD1	CEBPA	PIEZO2	JAZF1	HLA-DPB1	PTGER2
OLFML1	CD1D	ZFP36L1	INPP5D	HSPB2	SESN1	CD84	SPIB
CHSY3	ZCCHC24	ACTG2	SERPINF2	CLDN11	NEGR1	TLR4	ACACB
FBN1	LDB2	A4GALT	CD27	SLC2A3	ART4	DNAJC5B	OLFM1
ENTPD1	LAMA2	LOXL2	IKZF3	SPOCK1	CD1A	SCIMP	RBP5
SLC37A2	JAM2	DUSP10	CHL1	PGM5	PTGER4	MYO5A	CXCL13
BNC2	DKK2	FSTL3	PDE6B	BCAT1	ITPR1	LILRB5	MT1X
TCF4	GNG2	MAPK12	CYP7B1	ANOS1	SP140	FCGR2B	ESAM
PDGFRL	CD36	PLEKHF1	TSHZ2	GGT5	APLNR	OSCAR	IGLL5
FBXL7	FAM180A	ANGPT2	FAM110D	FZD1	GBP1	WAS	PLIN4
VIM	NCF1	TBX3	TBC1D10C	CALU	PYHIN1	AOAH	ITGA7
GAS7	COL15A1	FOLH1	GRAP	ARSI	NKG7	CD68	RHOU
CTSK	SYNE1	DCBLD2	LDLRAD3	ATP10A	SEMA3G	ITGAX	NPTXR
DPYSL3	CHRDL1	DCBLD1	ZAP70	FBXO17	RBP7	APOC1	ACAP1
NEXN	CILP	HS3ST3A1	PLEKHA2	SYDE1	PRKAR2B	MS4A14	SOX10
OLFML3	PIP4K2A	MME	ZNF671	LRRC32	RUNX3	CSF3R	PIM1
NUPR1	TEK	ST3GAL4	CHI3L1	TSPAN18	S100A9	CXorf21	PGF
ZNF521	ADGRA2	KCNMB4	CAMK4	SORCS2	SEMA6B	PDCD1LG2	FGD5
TUBA1A	ZNF518B	GRP	HAS1	RARRES2	NRN1	HCLS1	GNG7
MAP1A	ZNF385A	RUNX1	CXCL11	NALCN	CRISPLD1	FLVCR2	NR4A1
WT1	ADGRE2	NPR3	C16orf89	PTGIR	DIXDC1	GPR34	HIGD1B
CNN3	RBMS3	NUMBL	ZNF43	GADD45B	ITM2A	EVI2B	ZNF486
GLT8D2	LYVE1	COL18A1	PRUNE2	COL10A1	EPHA3	FTL	KANK3
HEG1	ADARB1	DES	TIMP4	LTBP1	RAMP2	C19orf38	CX3CL1
EHD3	CD200	WNT5A	ST8SIA1	GPR176	CDO1	RENBP	LGI4
MRAS	SLIT2	APCDD1	EPSTI1	ISM1	TXNDC5	LIPA	SRRM3
LOXL3	MAP1B	COL4A5	CBX6	FAM229B	PDE2A	PTGS1	CHRDL2
MSRB3	ABCA6	BTBD19	ORAI2	GREM1	NCALD	HK3	AIF1L
CCDC8	ABCC9	TMEM47	UCP2	ISLR	SLC7A7	HS3ST2	MX1
PRRX1	IL16	TRIO	CHI3L2	COL5A1	RNF144B	F13A1	USP22
MMP19	CXCR4	NKD2	GZMM	COL8A2	CAMK1D	GMFG	FCRL5
THBS1	CCL22	MMP3	ADAMTS8	MARVELD1	PI15	RGS18	CDH6
SPARC	CD38	MAGED4B	RELT	SERPINE1	SERPING1	PRAM1	IL1B
FERMT2	CHIT1	NBL1	TMEM88	FRMD6	MAP7D3	HMOX1	IL6R
STON1	TDO2	HOMER3	FGD3	LGALS1	RUNX1T1	TNFRSF1B	CREB5
ZFPM2	CCDC69	SPON2	SCML4	WASF1	SELP	SIRPA	P2RX5
CALD1	BATF3	PLEKHG2	SOCS3	COX7A1	SIRPG	IL10RA	PARP14
PRSS23	LAP3	COMP	TBC1D4	P3H3	RNF150	LILRB1	XBP1
PDLIM3	FNBP1	C5orf46	METTL7A	ST3GAL2	KIT	SLC1A3	MMP9
LMCD1	FCGR2C	MMP11	GBP4	CDH13	ZNF677	PECAM1	CBFA2T3
KDELC1	GIMAP7	PLK2	NGFR	LEF1	NAP1L5	ABI3	EGR1
HSPA12B	BCL6B	PTHLH	MT2A	ITGA11	MGP	PREX1	RASGRP1
ANXA6	FBLN1	IFITM3	GJA4	LAMA4	SECTM1	A2M	RELN
ASPN	CORO1A	IGF2	OSR1	SLC24A3	MAP3K8	APOE	PPP1R14A
GXYLT2	TIGIT	TSPAN5	FUOM	CNPY4	SOCS2	FGL2	HERC6
LUM	STOM	SHISA2	CADM3	GPX8	FCER1A	WIPF1	SOD3
FSTL1	CCL5	UNC5B	CSDC2	MXRA5	CITED2	STX11	SIDT1
FEZ1	BHMT2	OPN3	APOL3	2023-09-11	CD1E	FCGR3B	ZNF439
HSD17B14	CTLA4	ARHGEF4	PINLYP	HSD17B6	2023-09-06	CCR5	COL4A4
PCBP3	MEOX2	CD70	CFD	ALDH1B1	ADAMTS4	APOC4-APOC2	NBEA
MFAP5	ACSS3	ADGRB2	DENND2A	LAMB1	PTGIS	GIMAP4	CLEC2D
TCEAL7	RASL12	CACNG4	IGHV3-72	NREP	PRELP	NRROS	TNFSF14
FXYD6	CYP2U1	MTSS1L	CTSS	FN1	SAMD3	STARD8	CACNA1H
RAB3IL1	LSAMP	FKBP10	TIMP1	NRSN2	TRIM22	CELF2	HTR2B
ALDH1L2	IL3RA	AK5	SERPINB9	IFI16	ARID5B	PARVG	IGKV1D-33
HLX	DLC1	WFDC1	PLAC9	RGS16	SGK1	2023-03-01	HLA-DOB
TPST1	PRKCB	ADAMTS14	RERG	COL6A2	AGAP2	FPR2	RASSF5
IFFO1	ECSCR	TMEM158	LIFR	C1QTNF1	S1PR3	CPVL	IGKV2D-40
ENOX1	HERC5	IGF1R	RASGRP2	RSPO3	LRRN2	MCEMP1	PSMB9
TMEM200A	IL2RB	PCDHB2	F2RL3	EFEMP2	LAMP3	RNF130	IL34
TNFSF4	ANK2	DNM1	TRAF1	EMP3	PCDHB4	ADPRH	GRK5
SULF1	CST7	HSPA2	RABEP1	ARL4C	PDE3A	DOCK10	LIPG
VEGFC	ECHDC3	ARL4D	TBC1D16	TEAD2	ELN	CCL23	CYFIP2
PRR16	RNASE1	ARMC9	RAI2	C1QTNF3	2023-09-05	ARHGEF6	COX4I2
PALLD	FAM126A	NKD1	CMPK2	ELK3	CD6	PTAFR	DERL3
LAYN	CPED1	PKIA	BPI	HTRA1	PBX3	FCN1	RAC2
UBE2E2	LRRK2	AMOTL2	TM4SF18	CNN1	GALNT16	PTPRC	SLC29A1
PDGFRA	GIMAP1	ARHGAP23	CSGALNACT1	TUBB6	KDR	GLIPR1	TOX
COL3A1	FGFR1	CGREF1	IL18R1	NLGN2	CYBRD1	CCR2	DEPDC7
CLIC4	AMPH	RAC3	ELOVL5	NOX4	RGS2	CD83	MS4A1
CPXM1	DCLK1	ITM2C	OAS2	TSPAN2	KLF12	HCST	PARP15
SH3PXD2B	CERKL	PTK7	CX3CR1	SPHK1	STAB1	SDS	TCF7
RNF144A	CIITA	AXIN2	ASB2	MATN3	TACC1	SASH3	PIFO
COPZ2	IL4I1	PRRX2	2023-09-01	POPDC2	STAC	CLEC4E	NR2F2
NID2	AKAP2	IL11	PLP1	RAI14	CNTN1	FMNL3	SEMA4A
ADAM12	JAM3	SMTN	CDON	AZIN2	ADH1B	RASSF4	A1BG
GPC6	CD5	PLA2R1	JAK3	TSPAN4	PDE3B	P2RY13	CD79A
MYH10	CCDC3	CSPG4	CASP1	GLRB	ANKRD6	CLIC2	SLC19A2
VSTM4	FHL5	ITGB5	PLA2G2A	IQCJ-SCHIP1	ETS1	SNX20	NEDD9
SGCD	MAN1A1	CDKN1A	HAPLN3	SNAI2	PLD4	FLI1	CSRNP1
ADAMTS2	TRPV2	TNFSF11	SPOCK2	CTSD	CD8B	KLHL6	RAB6B
DACT1	PPM1K	SLC4A3	PAPLN	MN1	MMRN1	PHACTR1	EMID1
SPON1	SHE	GPSM1	LTB	FZD7	IFIT2	BIN2	MAPK11
COL6A3	MDGA1	DOK5	ZSCAN18	CILP2	RASAL3	CSF2RB	CPNE5
SLC12A8	THBD	CNN2	ITGB7	AEBP1	APOLD1	DCSTAMP	BLK
PRICKLE2	FMO2	NOG	DOC2B	FGF1	TNFAIP3	C2	IGLV10-54
TSHZ3	RHOH	ARHGEF19	AQP1	BICC1	GZMH	DOK3	INHBB
NID1	ALDH1A3	SLC7A5	ADAM33	GPR161	ULK2	MAFB	FAXC
BEND6	BACE1	FGF11	DMD	ANGPTL2	C7	GIMAP1-GIMAP5	BTG2
FKBP7	NAP1L3	PLXNA1	MEI1	MITF	PCOLCE2	EPB41L3	RGS5
PRKG1	MEF2C	PRR5L	FOSB	ICAM1	IL33	TNFSF12	EPHB2
BST1	IL12RB1	FHOD3	ARNT2	RGCC	RGS4	CNRIP1	RASD2
HOPX	GIMAP5	FZD2	IFIT1	EMILIN1	HSPB6	SH2B3	TMEM156
MFAP4	KLRD1	CCDC74B	SGCA	MLLT11	SELL	CYTH4	TNFRSF18
FAP	HVCN1	IGFBP3	PLCB2	ZNF469	CCL2	ACVRL1	GOLGA8N
TENM3	ID4	TMEM132A	AIM2	ADAM19	ITPR2	BTK	FLCN
IGSF21	ADGRF5	SCT	BTN3A2	FADS1	MCTP1	ST8SIA4	TSPYL2
PDZRN3	ARHGEF15	TRIM59	IFIT5	IGDCC4	SELPLG	TREM1	GFRA3
PDGFRB	CLECL1	PLAT	MAMDC2	CTIF	CFH	LPL	NLRC5
ENPEP	PTPN7	KCNS3	CES1	PAMR1	MMRN2	APBB1IP	POU2AF1
MXRA7	VAMP5	CYB5R2	IGKV2D-28	COL12A1	HEYL	LAT2	FAIM2
KCNE4	COL14A1	GPC1	IPCEF1	HIC1	ENPP2	MGAT4A	RGPD2
TIMP3	TTC28	MAP1LC3A	TMC8	LAMP5	PRKCH	NHSL2	TUBB2B
FHL1	TRAF3IP3	HOXB4	ABCB1	ISLR2	TSPAN11	RASSF2	TPSB2
GAS1	CD3E	HCFC1R1	SPRY1	KIF3C	PPP1R16B	OGFRL1	GSTT2B
SMIM3	PXK	TMEM91	PSIP1	SLC39A8	CH25H	HAMP	BDKRB1
COL5A2	CLEC2B	SPOCD1	DTX1	FHL3	SFRP1	CCL4	ADGRG5
MRVI1	IL21R	APLN	HBB	SCARF2	SV2A	ARHGAP31	EGFL7
CLIP3	BCL2	NKAIN4	OSR2	LBH	AGTR1	TTYH2	SLC25A27
VCAN	LXN	HOXB2	COL21A1	NOTCH3	ABCC4	MARCO	TNFRSF4
MAF	MEDAG	NDUFA4L2	PPP2R2B	APBA2	RAMP3	LCP1	ADHFE1
AOC3	STAT4	CDKN1C	VCAM1	HAS2	TBC1D9	SIGLEC14	EDN1
TRAM2	GPR171	ZNF365	FGF13	MYADM	TWIST2	PRCP	GATA2
CTHRC1	TCF21	MMP23B	DDX58	RUNX2	CCR7	FMO1	GSTM2
FNDC1	ABCA8	WNT5B	TMEM255B	ADCY2	GFRA1	CYP1B1	EBF4
MSC	CFP	GPR153	MT1A	PFN2	PLSCR4	TLR2	RAB7B
ITPRIP	FILIP1L	MEGF6	IFI44L	CPZ	ZNF853	IL7R	MICAL1
SRPX2	ATP8B2	SALL4	IFIH1	FADS2	LAG3	SCPEP1	CD19
COL8A1	GPRIN3	CCDC74A	TMEM110-MUSTN1	SSC5D	RCAN1	NCF4	TRAF5
MPDZ	SUSD3	NFATC4	GPR132	COL16A1	HLA-DQA2	CD93	ST6GAL1
LTBP2	FAM129A	VASN	SARDH	SYNDIG1	LEPR	CD74	TNFRSF11B
EML1	SLA2	ESM1	PTGDS	COL11A1	GRAP2	AP1S2	CPAMD8
CD248	HPGDS	SHF	ZNF626	STC1	CCL14	CYTIP	RGS13
ACTA2	LPXN	GJB2	ADAMTS15	TNFRSF19	FES	KCNAB2	SLC35G2
SFRP2	NXPE3	OSBPL5	MEOX1	RBPMS2	LDLRAD4	CD37	RAB36
EVC	PALD1	CALB2	CXCR3	SGIP1	KLRK1	TTC7B	SH2D2A
RAB23	EMCN	CHPF	NFIL3	RHOBTB3	GSTM5	KCTD12	SULT1A1
PRKD1	HLA-DQB2	MS4A4A	RASL11B	FBLN7	PTX3	EFEMP1	NCOA7
LZTS1	RCAN2	C1QC	PIK3R3	FAM20C	LMO2	HGF	CR2
PRICKLE1	ADAM23	HAVCR2	SLCO2A1	TMEM200B	MMP12	SLC9A9	MADCAM1
DIO2	SLIT3	FCER1G	EGR3	TGFB1I1	SCARA5	PDE4B	RND3
TIMP2	S1PR1	C1QB	HDC	ITGB3	IL6ST	TNFSF13B	VPREB3
DNAJB5	ABCA9	FPR3	NABP1	TNC	FAM13C	DOCK11	RGPD1
FIBIN	CD96	SIGLEC9	C3	LRRN4CL	P2RY6	IGFBP7	CERK
HMCN1	TRPM2	SIGLEC7	IL6	PAPPA	NDST1	FAM78A	MLF1
CDH11	ANGPTL1	C3AR1	PTPRB	EDIL3	FABP4	SFRP4	ATP8A1
DCLK2	CD8A	C1QA	TNS2	HAND2	ITIH3	CD52	HOXA5
BGN	IGF1	AIF1	SCARA3	LOXL1	PLVAP	SRPX	CBLN3
COL4A1	ROBO4	MS4A6A	ADGRL2	DLG4	CYSLTR1	ERG	AGT
TAGLN	SYT11	TYROBP	RAB30	MXRA8	ANKRD44	CPXM2	BEND5
MMP2	HSPB8	CD86	GIMAP2	GLIS2	ARID5A	MOXD1	TMEM98
ZEB1	CGNL1	MSR1	PIM2	CHST15	HLA-DQB1	GIMAP6	ARHGAP6
ROR2	PADI2	PILRA	LIMD2	KCND2	GAP43	CCL3	ADCY4
ANKH	ARHGDIB	VSIG4	DIO3	SDC3	SORBS1	HLA-DQA1	TMEM25
MMD	SYTL3	LAIR1	LYL1	ADAMTSL4	PNOC	ADAMTSL1	TNFAIP8
THBS2	CD1C	CD300LF	SAMD11	MICAL2	STK17B	CD209	TMEM220
VGLL3	PCDH18	IFI30	ICOSLG	RAB34	VWF	TNFAIP8L3	SOX18
ST6GALNAC5	CDH5	IGSF6	TNXB	VLDLR	GPM6B	HLA-DOA	BCL11A
CORIN	SGCE	MS4A7	KCND3	FAM19A5	VAV1	SLC11A1	CDK5R1
GPR68	FGF7	CLEC7A	CD22	EMP1	CCR6	CEACAM4	GRB10
C3orf80	CSF1	LILRB2	KSR1	CDH2	SCN4B	CXCL12	RIC3
ITGBL1	NPR1	FCGR3A	GLP2R	ACKR3	LY9	FAM20A	DAPP1
SH3PXD2A	ABI3BP	LILRB4	TOX2	TMEM45A	SIT1	CD180	ATF3
PLA2G5	NRP1	C5AR1	SELE	DPYSL2	TSC22D3	SLC8A1	STAG3
DCHS1	MYCT1	FCGR2A	ATOH8	PAM	PID1	KCNMA1	CLSTN3
AMOTL1	CACNA2D1	CD163	PTN	ZNF532	SMAD9	RFTN1	TNFRSF13C
TENM4	TNS1	CD33	C16orf45	CDK14	GZMB	PIK3CG	SNCAIP
PDPN	CDIP1	PLA2G7	TPRG1	VSNL1	ZBTB16	TNFSF8	HMCN2
METTL24	EVL	HCK	EPDR1	LRRC15	ST3GAL5	TGFB3	ARHGAP4
NINJ2	CLEC14A	LRRC25	MFNG	TMEM204	HLA-DRB5	HLA-DRB1	IGHD
LOX	GNG11	TFEC	DNASE1L3	LIMS2	NRXN2	GLDN	TPPP3
GLI3	BMP6	LILRA6	PSTPIP2	FLNC	TSPYL5	TAGAP	PPP1R12B
GPX7	CYGB	SLCO2B1	FCN3	MFAP2	AOX1	GAPT	LIPE
CHST11	BCHE	CSF1R	C11orf96	TWIST1	SESN3	GBP5	CBX7
SSPN	SNAI1	ALOX5AP	FAM53B	BDKRB2	TMEM71	WDFY4	SBSPON
COL4A2	CD69	MRC1	IGKV2D-29	MYH11	PDK4	MYO1G	FGF18
RASGRF2	LPAR1	C1orf162	SHANK3	HSPB7	NFATC1	VASH1	CLIC6
NXPH3	SMOC2	GPNMB	RAPGEF4	PDGFC	MVB12B	CD302	LAT
EGR2	DPT	CLEC4A	GADD45A	PHLDB1	TMX4	SLFN11	NELL2
COL1A2	OGN	OLR1	NOS3	SVIL	SLC16A2	ELMO1	ZMAT1
CLMP	EBI3	MNDA	CD40	PLAU	GREB1	RETN	PDGFB
SLC2A5	CD34	FPR1	SAMD9L	PCSK5	CERS4	PTGER3	BTNL9
SYNC	CYYR1	LST1	TDRP	TRO	FXYD1	RCSD1	IL11RA
ID3	GEM	TREM2	OAF	FLNA	PAPSS2	TLR1	TXNIP
PKIG	LDHB	SIGLEC1	GNLY	PODNL1	ARHGEF26	ITGA4	ETS2
PLN	PCDH17	SPI1	PTPRS	HTRA3	NAIP	IL18BP	BRSK1
EDNRA	FRZB	CD300A	ADCY5	STC2	FKBP5	CYP27A1	ADAMTS10
CNTNAP1	SOD2	SLC31A2	IL24	CD109	IL27RA	SNX10	C1orf21
NAALADL1	TMEM100	CCL18	CD207	PCDHB16	ZNF415	FABP3	FDCSP
IGFBP5	KLF9	AQP9	SYNPO	ACTN1	SLAMF7	CLEC10A	SEMA6A
TNFAIP6	GZMK	LAPTM5	ADAMTS9	TPM1	ADAMDEC1	GYPC	LTBP4
ADAM22	GJA5	APOBR	RASL11A	ARMCX2	SLAMF6	IL1R1	APOBEC3D
CHRD	SNED1	CYBB	NKX2-3	FOXF1	LMO3	DOCK4	PLCB4
ARHGEF25	MILR1	MPP1	MICB	CAV1	CTSF	ITGAL	PRKACB
PXDN	TMTC1	TM6SF1	SOCS1	TSPAN9	KAT2B	SVEP1	PTP4A3
NTM	CXCL9	ADAP2	PLA2G4C	PDLIM2	KIAA1324L	PDE1A	NR4A2
KANK2	FAT4	SIRPB2	RARRES1	FBXO32	TSPAN33	RRAGD	FRY
C1QTNF5	CPA3	LILRA2	FABP5	NKX3-2	TGFBR3	CCL17	MPP7
P4HA3	HECW2	NFAM1	BST2	MMP14	NTRK2	ARHGAP30	P2RY11
WNT2	SCN1B	NPL	ARHGAP24	CMTM3	FMO3	CRISPLD2	AQP7
CALHM2	ADAMTS1	CD14	BTN3A1	CHST3	SMARCA2	DOCK8	SLC15A2
PHLDB2	SNCA	CD4	RNF212	SUGCT	IFIT3	NDN	PDE7A
CD99	ITGA9	LY86	SATB1	NNMT	CCL21	FOXP3	TLR5
EGFL6	CCL4L2	FOLR2	SEMA3E	RGMA	MCOLN2	ARHGAP9	ZFP36
CPT1C	TESPA1	RNASE6	NEURL1B	C8orf88	FLT4	EPB41L2	AKR1C1
LMOD1	GZMA	CCR1	IGKV1-33	NRP2	BEX4	S100B	TM4SF4
ITGA5	RASGRP3	RNASE2	LCK	KIF26B	MAPRE2	HSD11B1	ZNF577
ANTXR1	CD247	NCKAP1L	GNA14	C1QTNF6	ACSL1	TCN2	FBXL2
CSRP2	SH2D1A	LILRA5	TP53INP2	TGFBI	ITGA8	GIMAP8	CAPN6
CERCAM	PALMD	GLIPR2	TPSD1	KREMEN1	RNF122	APOC2	TEF
LRRC17	MAGEH1	FCGR1A	FAXDC2	COL6A1	BTN2A2	FMNL1	PKD1
INHBA	AKAP12	LILRB3	USP18	HOXA4	CCND2	TM4SF19	JUN
FMOD	RSAD2	THEMIS2	RASIP1	GLI2	VMO1	GHR	MATN2
CYTH3	TIAM1	CD300C	PIK3IP1	RCN3	PRKCQ	HLA-DMA	CNTNAP3B
NCS1	FREM1	PTPRO	CST2	MAP3K12	PLCL2	RHOJ	BANK1
COL1A1	ADGRD1	SRGN	PDE5A	STMN3	MS4A2	CD72	SLC2A12
LRP1	PSTPIP1	CD53	SYK	PYGL	CHST2	CD2	LPAR6
DAAM2	C14orf132	FAM49A	PLCG2	JPH2	BTN3A3	CD101	TF
LRP3	GPSM3	EVI2A	ACADM	GRID1	PENK	ZNF331	REEP1
PALM	GPC3	SLAMF8	PVRIG	IGFL2	CARD9	CPQ	CRIP3
ALOX15B	FOXO1	DOK2	ZNF418	SULF2	CD7	RGS1	HIF3A
MYLK	CD3D	ITGB2	CD79B	COL5A3	C16orf54	ARHGAP15	CLDN15
				SCUBE3	PLA2G2D	CACNA1C	RBM38
