# Supplementary material for: Integration of Single-Cell RNA Sequencing and Bulk RNA Sequencing Reveals That TAM2-Driven Genes Affect Immunotherapeutic Response and Prognosis in Pancreatic Cancer
Source: Int J Mol Sci. 2023 Aug 14;24(16):12787. doi: 10.3390/ijms241612787 (PMC10454560; doi:10.3390/ijms241612787)
Supplement: Supplementary file 1 [file ijms-24-12787-s001.zip › Supplementary Table S10.xlsx]

## Sheet: Sheet1
Supplementary Table S10: The difference analysis between high- and low-risk groups
gene	logFC	AveExpr	t	P.Value	adj.P.Val	B
SAFB	-0.334934	5.60857	-8.24067	3.70881e-14	4.49344e-10	21.6154
CATSPER1	0.947477	1.7424	8.20292	4.65738e-14	4.49344e-10	21.3972
IL6R	-0.784547	2.60541	-8.01297	1.45528e-13	9.36038e-10	20.3058
METTL7A	-1.02267	5.2574	-7.92063	2.5214e-13	1.04444e-09	19.7794
FRMD5	0.696999	1.55211	7.9087	2.70635e-13	1.04444e-09	19.7116
MBOAT2	0.91405	4.3043	7.84339	3.98439e-13	1.28138e-09	19.3412
RABEP1	-0.475399	3.72958	-7.77939	5.81224e-13	1.40407e-09	18.9797
EPHX4	0.856175	1.7644	7.77913	5.82119e-13	1.40407e-09	18.9782
HRH1	0.725065	2.55386	7.70646	8.92165e-13	1.7299e-09	18.5694
ATP2A3	-1.22215	5.26613	-7.70563	8.96508e-13	1.7299e-09	18.5648
ELMO1	-1.00791	3.75102	-7.67046	1.10157e-12	1.93236e-09	18.3676
SESN1	-0.690852	3.69374	-7.49708	3.02088e-12	4.85758e-09	17.4021
SMARCA2	-0.548506	5.32415	-7.47553	3.4217e-12	5.07886e-09	17.2828
TSPAN7	-1.37078	3.84074	-7.40296	5.1993e-12	7.16612e-09	16.8825
OIP5	0.679887	1.49588	7.33266	7.78203e-12	9.20981e-09	16.4967
ZNF185	0.899979	3.62032	7.32712	8.033e-12	9.20981e-09	16.4664
NMU	1.57192	3.25468	7.32536	8.11395e-12	9.20981e-09	16.4568
CDCA4	0.530021	3.02645	7.24612	1.27518e-11	1.30206e-08	16.0244
TTC9	0.790208	2.77682	7.24517	1.28208e-11	1.30206e-08	16.0192
SMAP2	-0.830592	4.98981	-7.2055	1.60618e-11	1.47695e-08	15.8037
DPH1	-0.538575	4.09895	-7.20357	1.62389e-11	1.47695e-08	15.7932
ZZEF1	-0.442144	2.99142	-7.19717	1.68392e-11	1.47695e-08	15.7585
NET1	0.784201	5.83112	7.14568	2.25362e-11	1.89069e-08	15.4799
PPP1R14B	0.633624	6.98403	7.1297	2.4664e-11	1.91153e-08	15.3936
PTGES	1.36232	4.30382	7.12897	2.47659e-11	1.91153e-08	15.3897
UBE2G2	-0.333218	4.63391	-7.11676	2.6531e-11	1.94935e-08	15.3239
MROH6	1.19548	4.44218	7.10656	2.81003e-11	1.94935e-08	15.2689
RNF223	0.758631	1.21151	7.10539	2.82866e-11	1.94935e-08	15.2626
POC1A	0.668647	2.37675	7.08309	3.20696e-11	2.03864e-08	15.1426
MECR	0.404771	4.24968	7.08261	3.21557e-11	2.03864e-08	15.1401
CEP55	0.849441	2.59507	7.07934	3.27518e-11	2.03864e-08	15.1225
INPP4B	0.85234	3.5737	7.02606	4.41634e-11	2.66305e-08	14.8368
EDNRB	-0.740347	2.35243	-7.01523	4.69243e-11	2.68434e-08	14.7788
PLEKHN1	1.002	2.30969	7.01381	4.72986e-11	2.68434e-08	14.7713
ATP5F1A	-0.443918	7.58066	-6.99874	5.14561e-11	2.83685e-08	14.6907
ALG1L	1.15438	2.13074	6.98396	5.58837e-11	2.99536e-08	14.6119
SOCS2	-0.708153	3.40283	-6.95919	6.41617e-11	3.34612e-08	14.4799
P2RY2	0.76216	1.8503	6.94859	6.80628e-11	3.45616e-08	14.4235
FAM107A	-0.900268	2.3075	-6.94386	6.98763e-11	3.45727e-08	14.3984
PERM1	0.947481	2.05125	6.88075	9.91939e-11	4.6856e-08	14.0637
DLGAP5	0.754823	2.08305	6.88009	9.95593e-11	4.6856e-08	14.0602
S1PR1	-0.828251	3.6524	-6.87558	1.02077e-10	4.68969e-08	14.0363
CXorf49	0.828082	0.676373	6.86567	1.07829e-10	4.83875e-08	13.9839
SON	-0.339793	6.12134	-6.85673	1.13292e-10	4.96839e-08	13.9367
ACTL6A	0.32711	4.97195	6.85168	1.16496e-10	4.99072e-08	13.9101
CDCP1	0.779371	4.41708	6.84787	1.18974e-10	4.99072e-08	13.89
STPG4	0.712941	0.893626	6.83133	1.30347e-10	5.02898e-08	13.8028
TFAP2A	1.00528	2.61739	6.82967	1.31544e-10	5.02898e-08	13.7941
NMI	0.51646	4.46862	6.82623	1.34062e-10	5.02898e-08	13.776
DPY30	0.302031	6.02516	6.82518	1.34844e-10	5.02898e-08	13.7704
FAM83A	1.78762	3.09515	6.82491	1.35046e-10	5.02898e-08	13.769
FLCN	-0.431341	3.81942	-6.82427	1.35524e-10	5.02898e-08	13.7656
SFR1	0.503214	2.90356	6.79112	1.62659e-10	5.81269e-08	13.5913
MALL	1.15813	5.90013	6.79111	1.62669e-10	5.81269e-08	13.5913
CDK1	0.790701	3.51979	6.76976	1.8291e-10	6.37853e-08	13.4793
CABP4	0.741237	1.91217	6.7657	1.87023e-10	6.37853e-08	13.458
GIMAP8	-0.612221	2.15478	-6.76435	1.8842e-10	6.37853e-08	13.4509
CDCA5	0.740129	2.69383	6.75665	1.9654e-10	6.5387e-08	13.4106
GPR87	1.47292	2.14851	6.72656	2.3175e-10	7.34957e-08	13.2533
MTA3	0.353641	4.42308	6.72354	2.35611e-10	7.34957e-08	13.2375
PGM2L1	0.55137	2.59779	6.72332	2.35899e-10	7.34957e-08	13.2364
TNNT1	1.69497	2.61308	6.721	2.38908e-10	7.34957e-08	13.2243
MSX2	0.911186	2.12554	6.72019	2.39958e-10	7.34957e-08	13.2201
KRT16	2.01571	4.68259	6.70701	2.57883e-10	7.67016e-08	13.1513
INPP5K	-0.312416	4.3621	-6.70666	2.58375e-10	7.67016e-08	13.1495
CRIPT	0.303591	3.24016	6.70264	2.64112e-10	7.72169e-08	13.1285
EPB41L3	-0.846404	3.57022	-6.69322	2.78032e-10	7.91974e-08	13.0795
FOXL1	1.12391	2.92333	6.69252	2.79095e-10	7.91974e-08	13.0759
ANXA8	1.82077	3.73224	6.67992	2.9894e-10	8.35993e-08	13.0103
BPTF	-0.385574	4.43409	-6.67072	3.14304e-10	8.57878e-08	12.9625
HJURP	0.741009	2.08556	6.66993	3.15658e-10	8.57878e-08	12.9584
HERC1	-0.462461	4.18572	-6.66013	3.32946e-10	8.92296e-08	12.9075
PDK4	-1.29379	4.80623	-6.65433	3.43623e-10	9.08295e-08	12.8774
SELENOP	-1.00815	6.50448	-6.64968	3.52403e-10	9.17136e-08	12.8533
RMI2	0.695187	3.05971	6.64757	3.56474e-10	9.17136e-08	12.8423
FTSJ1	0.355991	5.14178	6.63536	3.80909e-10	9.66511e-08	12.779
ME2	-0.454858	4.12932	-6.63307	3.85683e-10	9.66511e-08	12.7672
TNS2	-0.600331	5.09631	-6.62999	3.92173e-10	9.70176e-08	12.7512
STAT5B	-0.406862	4.29116	-6.61027	4.36413e-10	1.06595e-07	12.6492
RTKN2	0.675986	1.52893	6.59229	4.81021e-10	1.15741e-07	12.5564
ISCU	-0.422497	6.50004	-6.59044	4.85855e-10	1.15741e-07	12.5468
ANLN	0.91655	2.93455	6.57551	5.26689e-10	1.23939e-07	12.4698
ZNF189	-0.463402	3.63825	-6.57193	5.36957e-10	1.24833e-07	12.4514
RHOD	1.08317	5.14129	6.56961	5.43723e-10	1.24901e-07	12.4395
DDX5	-0.492649	8.1764	-6.56521	5.56792e-10	1.26337e-07	12.4168
MBD1	-0.312275	4.47259	-6.56313	5.63068e-10	1.26337e-07	12.4061
PLPP1	-0.590704	5.30013	-6.54703	6.14113e-10	1.36206e-07	12.3233
TMEM41A	0.368693	3.79553	6.54243	6.29537e-10	1.3804e-07	12.2997
ABCB1	-0.995014	2.98165	-6.52826	6.79429e-10	1.47306e-07	12.2269
NTF4	0.93056	1.21527	6.51892	7.14388e-10	1.52004e-07	12.1791
CRABP2	1.57968	5.61537	6.51828	7.1685e-10	1.52004e-07	12.1758
NFASC	-0.856347	2.29145	-6.50386	7.74581e-10	1.6246e-07	12.1019
UBE2C	1.08016	4.67212	6.50097	7.86662e-10	1.6322e-07	12.0872
EPHA2	1.09371	5.33427	6.48466	8.58551e-10	1.74457e-07	12.0038
CENPA	0.722257	2.00788	6.48276	8.67376e-10	1.74457e-07	11.994
PTPRU	0.822374	4.29861	6.48263	8.67946e-10	1.74457e-07	11.9934
REPIN1	-0.455378	5.41182	-6.47592	8.99706e-10	1.78977e-07	11.9591
TNS4	1.67001	4.17571	6.47339	9.11992e-10	1.79569e-07	11.9462
ACOT4	0.45954	1.62421	6.46647	9.46401e-10	1.82112e-07	11.9109
PLEK2	1.22845	5.34595	6.46443	9.56771e-10	1.82112e-07	11.9005
ADGRF4	0.70757	1.59828	6.46393	9.59348e-10	1.82112e-07	11.8979
AUNIP	0.420219	0.839001	6.46328	9.62655e-10	1.82112e-07	11.8946
ANXA8L1	1.582	3.18524	6.46064	9.76324e-10	1.82904e-07	11.8812
CREG2	0.840901	1.73666	6.45235	1.02055e-09	1.89351e-07	11.8389
ACACB	-0.648624	2.75985	-6.44151	1.08138e-09	1.98726e-07	11.7837
SH2D3C	-0.57429	2.93104	-6.43766	1.10381e-09	2.00936e-07	11.7642
WDR37	-0.321763	2.64265	-6.43355	1.12833e-09	2.03478e-07	11.7432
ADORA2A	-0.577351	2.15941	-6.43166	1.13975e-09	2.03635e-07	11.7336
CDC25C	0.571531	1.31126	6.42983	1.15089e-09	2.03739e-07	11.7243
FBXO9	-0.39959	4.71051	-6.42261	1.19603e-09	2.08784e-07	11.6877
TSPYL1	-0.407951	4.78976	-6.42183	1.20103e-09	2.08784e-07	11.6837
C19orf33	1.68839	8.34358	6.4183	1.22385e-09	2.10853e-07	11.6657
KIF20A	0.681144	2.25231	6.41367	1.25438e-09	2.142e-07	11.6423
INSIG2	0.452151	4.3553	6.41162	1.26817e-09	2.14655e-07	11.6318
DIAPH3	0.502366	1.22442	6.40977	1.2807e-09	2.1489e-07	11.6225
NRIP2	-0.342122	1.54993	-6.39688	1.37156e-09	2.26916e-07	11.5571
EFCAB11	0.382825	2.94123	6.39629	1.37589e-09	2.26916e-07	11.5541
CIRBP	-0.621658	8.06091	-6.39201	1.40753e-09	2.30167e-07	11.5324
C7	-1.70051	6.18076	-6.39006	1.42216e-09	2.30606e-07	11.5226
GNAI3	0.257946	2.23394	6.38573	1.45528e-09	2.34009e-07	11.5006
PITPNA	-0.353403	4.89778	-6.37477	1.54242e-09	2.45971e-07	11.4452
CDH3	1.23393	5.25303	6.34718	1.78526e-09	2.82364e-07	11.3059
P2RY8	-0.684458	1.72002	-6.34093	1.84524e-09	2.89477e-07	11.2744
GABARAP	-0.359723	9.25506	-6.33777	1.8763e-09	2.90048e-07	11.2585
ANKRD44	-0.555542	2.17575	-6.33751	1.87894e-09	2.90048e-07	11.2571
ABLIM3	0.734041	3.97003	6.32126	2.0473e-09	3.12549e-07	11.1754
ZBTB16	-0.963756	2.14531	-6.32036	2.0571e-09	3.12549e-07	11.1708
DOP1A	-0.395779	2.48612	-6.31643	2.10016e-09	3.16599e-07	11.1511
MAN2A2	-0.453875	4.19499	-6.31008	2.17171e-09	3.24848e-07	11.1191
TSPAN33	-0.852374	3.3893	-6.30746	2.20198e-09	3.26841e-07	11.106
PREX1	-0.598365	3.35153	-6.29431	2.35989e-09	3.47606e-07	11.04
AHNAK2	1.31381	5.02757	6.29211	2.38741e-09	3.48468e-07	11.0289
SLC2A1	1.22177	6.9492	6.29096	2.40186e-09	3.48468e-07	11.0232
SFN	1.53386	6.56945	6.28671	2.45618e-09	3.5369e-07	11.0019
SPOP	-0.334872	4.77008	-6.28149	2.52462e-09	3.60835e-07	10.9757
HDHD2	-0.468236	3.87955	-6.27902	2.55764e-09	3.60835e-07	10.9633
OASL	1.14149	3.56712	6.27741	2.57931e-09	3.60835e-07	10.9553
KLK6	1.95589	4.46533	6.27732	2.5806e-09	3.60835e-07	10.9548
CREBL2	-0.450445	4.51503	-6.27084	2.66999e-09	3.70649e-07	10.9223
PTK6	1.18619	4.00523	6.26464	2.75837e-09	3.80183e-07	10.8913
CCDC15	0.246065	0.770596	6.25623	2.88287e-09	3.94524e-07	10.8493
ASPM	0.614548	1.71738	6.24995	2.97936e-09	4.04858e-07	10.8179
CCNE1	0.629178	2.24399	6.24668	3.03083e-09	4.08971e-07	10.8016
CAMK2N1	0.632576	6.15268	6.24334	3.08432e-09	4.13299e-07	10.7849
GPR39	0.651495	2.56341	6.23123	3.28641e-09	4.37342e-07	10.7245
ECT2	0.695602	3.5808	6.2284	3.33544e-09	4.40826e-07	10.7104
PTTG1	0.747873	4.62158	6.22376	3.41728e-09	4.48571e-07	10.6873
TMEM40	1.01929	1.18695	6.22091	3.46869e-09	4.52243e-07	10.6731
GIMAP5	-0.848178	3.26665	-6.21458	3.58542e-09	4.64324e-07	10.6416
PARD6B	0.567427	2.06702	6.21303	3.61442e-09	4.64959e-07	10.6339
CTDNEP1	-0.263168	6.5772	-6.20362	3.79659e-09	4.85159e-07	10.5871
TPX2	0.835159	3.24421	6.20175	3.83374e-09	4.86684e-07	10.5778
LY6E	1.05483	8.52847	6.19863	3.89681e-09	4.89771e-07	10.5623
CBX7	-0.57526	4.1047	-6.19804	3.90883e-09	4.89771e-07	10.5593
ATP6V0A1	-0.534983	5.14367	-6.19595	3.95158e-09	4.91933e-07	10.549
CCNB2	0.826431	3.13489	6.19459	3.97969e-09	4.92257e-07	10.5422
PATJ	0.467499	3.49619	6.18718	4.13662e-09	5.06368e-07	10.5054
HLF	-0.611976	1.30641	-6.18563	4.17009e-09	5.06368e-07	10.4977
NEK2	0.791293	2.45553	6.18542	4.17461e-09	5.06368e-07	10.4967
RIC3	-0.84982	1.70601	-6.18352	4.21612e-09	5.06368e-07	10.4873
GJB3	1.2181	4.38319	6.18312	4.22498e-09	5.06368e-07	10.4853
DTYMK	0.470609	4.34709	6.17925	4.31091e-09	5.11378e-07	10.4661
HELLS	0.484086	2.13611	6.17886	4.31979e-09	5.11378e-07	10.4641
CALB2	1.32136	3.00201	6.17268	4.46096e-09	5.2487e-07	10.4335
CAVIN2	-0.782452	2.75339	-6.16293	4.6931e-09	5.48837e-07	10.3852
POLE2	0.505619	1.89993	6.15626	4.85869e-09	5.64779e-07	10.3522
SAT2	-0.513914	5.86182	-6.14729	5.09038e-09	5.88167e-07	10.3079
PKMYT1	0.90011	3.438	6.14397	5.17882e-09	5.94825e-07	10.2915
PLCL2	-0.477933	2.5913	-6.14117	5.2546e-09	5.99957e-07	10.2776
SEMA4D	-0.449318	4.00418	-6.13908	5.312e-09	6.02943e-07	10.2673
RPL39L	0.851229	3.38101	6.13618	5.39254e-09	6.05293e-07	10.253
GIMAP7	-0.89567	3.39369	-6.135	5.4257e-09	6.05293e-07	10.2471
GIMAP1	-0.494887	1.67759	-6.13419	5.4484e-09	6.05293e-07	10.2432
NOG	0.584766	1.05477	6.13385	5.45818e-09	6.05293e-07	10.2415
TRNAU1AP	0.361371	4.03824	6.12803	5.62528e-09	6.2026e-07	10.2128
TMEM150C	-0.562331	2.21659	-6.12242	5.79102e-09	6.34906e-07	10.1851
EPAS1	-0.493276	5.79523	-6.11792	5.92756e-09	6.46204e-07	10.1629
LANCL3	0.285759	0.473526	6.10588	6.3088e-09	6.83902e-07	10.1036
TRIM59	0.468179	2.17609	6.10411	6.36674e-09	6.86328e-07	10.0949
MAU2	-0.31682	4.15434	-6.10139	6.45679e-09	6.92167e-07	10.0815
WASF3	-0.412224	1.49453	-6.0993	6.52691e-09	6.95578e-07	10.0713
TMSB10	0.691559	12.0816	6.0983	6.56069e-09	6.95578e-07	10.0664
FGFRL1	0.737466	3.84266	6.09348	6.72616e-09	7.09224e-07	10.0426
LPCAT2	0.669512	3.46746	6.09083	6.8187e-09	7.15074e-07	10.0296
SLC52A3	0.740288	2.79555	6.07632	7.34882e-09	7.66502e-07	9.9584
MET	0.924733	4.52563	6.07139	7.53799e-09	7.82006e-07	9.93422
SETBP1	-0.430422	1.55442	-6.06342	7.85404e-09	8.10436e-07	9.89514
TNRC6C	-0.332388	1.89682	-6.06137	7.9371e-09	8.14651e-07	9.88513
PCDH1	0.656378	5.56354	6.05483	8.20904e-09	8.38104e-07	9.85308
DNASE1L3	-0.746066	1.18193	-6.05187	8.33467e-09	8.46452e-07	9.83863
PAX9	0.609012	0.654263	6.05026	8.40422e-09	8.49047e-07	9.83072
GPX3	-1.24113	6.22992	-6.04573	8.60232e-09	8.64533e-07	9.80856
KIF11	0.553274	2.11607	6.04298	8.72451e-09	8.69873e-07	9.79514
FAM83H	0.7582	4.44586	6.04217	8.76094e-09	8.69873e-07	9.79117
KIF23	0.633201	2.37127	6.04151	8.79069e-09	8.69873e-07	9.78795
CRYBG2	1.05992	3.09457	6.0385	8.92759e-09	8.78913e-07	9.77325
CHEK1	0.546573	2.48051	6.03518	9.08112e-09	8.89488e-07	9.75703
FAM117A	-0.570611	3.16728	-6.02881	9.38296e-09	9.14167e-07	9.72592
ART4	-0.648104	1.46172	-6.02788	9.42782e-09	9.14167e-07	9.72138
NFE2L3	0.635769	4.23587	6.026	9.5191e-09	9.18403e-07	9.71222
KIF2C	0.685182	2.46726	6.02392	9.62159e-09	9.23641e-07	9.70203
REV3L	-0.351734	2.55046	-6.02242	9.69564e-09	9.23641e-07	9.69474
RPL3	-0.290736	11.1282	-6.02176	9.72858e-09	9.23641e-07	9.69151
PIMREG	0.591217	1.81558	6.02103	9.76486e-09	9.23641e-07	9.68797
TOP2A	0.803384	3.64575	6.01476	1.00838e-08	9.49157e-07	9.6574
PRC1	0.652086	4.11042	6.0109	1.02852e-08	9.6341e-07	9.6386
MDFI	0.764067	4.66153	6.00824	1.04262e-08	9.68391e-07	9.62565
GNAO1	-0.885963	2.16223	-6.00801	1.04387e-08	9.68391e-07	9.6245
MINK1	-0.376139	5.12461	-6.00299	1.07103e-08	9.88831e-07	9.60007
SLC25A11	-0.307257	5.17575	-6.00059	1.08427e-08	9.93098e-07	9.58839
MED23	-0.301332	3.11826	-6.00029	1.08594e-08	9.93098e-07	9.58692
METTL5	0.275978	5.44186	5.99855	1.09566e-08	9.97254e-07	9.57845
RAPGEF1	-0.385253	4.36922	-5.99627	1.1085e-08	1.00421e-06	9.56737
FAM25A	0.650793	0.658177	5.99509	1.11518e-08	1.00554e-06	9.56165
SF3B6	0.254566	6.57935	5.992	1.13294e-08	1.0168e-06	9.54663
GNA15	0.786078	3.9022	5.98471	1.17599e-08	1.05055e-06	9.51116
FAM111B	0.481153	1.50667	5.981	1.19844e-08	1.06567e-06	9.49318
AMIGO2	0.891314	4.27503	5.9774	1.22068e-08	1.08047e-06	9.47569
EPC1	-0.263394	3.68344	-5.9756	1.23198e-08	1.0855e-06	9.46693
GTF2IRD1	0.531676	4.45086	5.97157	1.25756e-08	1.09698e-06	9.44739
LEMD1	1.3796	3.49832	5.97054	1.2642e-08	1.09698e-06	9.44238
IFI27	1.27309	9.67897	5.97001	1.26761e-08	1.09698e-06	9.43982
AC011479.1	0.904906	2.03242	5.96998	1.26776e-08	1.09698e-06	9.4397
KIF4A	0.570949	1.81528	5.96308	1.31321e-08	1.13123e-06	9.40621
GALNT16	-0.692283	1.65501	-5.95871	1.34278e-08	1.15157e-06	9.38504
ITM2A	-0.937021	3.7836	-5.95684	1.35558e-08	1.1574e-06	9.37602
GIMAP6	-0.721552	2.79125	-5.9547	1.37047e-08	1.16496e-06	9.36563
SEMA3G	-0.611794	2.12883	-5.9449	1.44052e-08	1.21687e-06	9.31823
HMGA1	0.864431	7.17525	5.94395	1.44749e-08	1.21687e-06	9.31365
ANKFY1	-0.314178	3.29614	-5.94276	1.45632e-08	1.21687e-06	9.30787
RAD54L	0.624409	1.72829	5.9427	1.45676e-08	1.21687e-06	9.30758
PLVAP	-0.624944	6.42259	-5.93792	1.49261e-08	1.24144e-06	9.28446
LRRC8E	0.657144	2.31093	5.9341	1.52184e-08	1.25801e-06	9.26602
MAPRE2	-0.441012	4.08196	-5.93362	1.52557e-08	1.25801e-06	9.2637
RNF146	-0.316943	4.33892	-5.93187	1.5392e-08	1.26384e-06	9.25525
SHE	-0.431471	1.6829	-5.93097	1.54621e-08	1.26422e-06	9.25092
ATP6V0D1	-0.274294	6.4143	-5.92888	1.56273e-08	1.26773e-06	9.24082
DHX32	0.344817	4.26895	5.92802	1.56957e-08	1.26773e-06	9.23667
CCNB1	0.663573	4.28211	5.92794	1.57021e-08	1.26773e-06	9.23628
RAD51	0.595402	2.24714	5.91823	1.64957e-08	1.32568e-06	9.18941
CNR1	-0.449186	0.809102	-5.91749	1.65573e-08	1.32568e-06	9.18587
MAN1C1	-0.643618	3.37961	-5.91019	1.71822e-08	1.35612e-06	9.15066
HMGA2	1.04546	1.55913	5.91005	1.71938e-08	1.35612e-06	9.15002
BUB1	0.605422	2.16665	5.90988	1.72085e-08	1.35612e-06	9.1492
SLC7A8	-0.832625	4.30514	-5.90977	1.72186e-08	1.35612e-06	9.14864
SPC24	0.687843	2.20553	5.90853	1.73274e-08	1.35915e-06	9.14265
GMPS	0.37833	4.77164	5.90645	1.75109e-08	1.36798e-06	9.13264
FLNB	0.777092	7.39272	5.90275	1.78417e-08	1.3882e-06	9.11486
LYPD5	0.448789	1.52927	5.89945	1.81427e-08	1.40595e-06	9.09896
COX6B2	1.2088	2.30657	5.89714	1.83559e-08	1.41475e-06	9.08785
PPM1J	0.434551	1.37079	5.89663	1.84035e-08	1.41475e-06	9.08539
PIP5KL1	0.551336	1.29678	5.89585	1.84762e-08	1.41475e-06	9.08164
APOLD1	-0.718587	3.3778	-5.89216	1.88241e-08	1.43569e-06	9.06391
ZBED2	0.955966	1.38919	5.8899	1.90406e-08	1.44648e-06	9.05305
USP16	-0.272832	3.97444	-5.88639	1.93817e-08	1.46663e-06	9.03617
AJUBA	0.570649	2.91727	5.88474	1.95444e-08	1.47316e-06	9.02823
TMEM265	0.754277	5.25278	5.88033	1.99849e-08	1.5005e-06	9.00704
SSH3	0.587159	4.81724	5.87588	2.04387e-08	1.52862e-06	8.98571
CDKN3	0.638225	3.39057	5.8727	2.07697e-08	1.54236e-06	8.97044
FANCA	0.659246	3.23862	5.87249	2.07916e-08	1.54236e-06	8.96944
TMEM241	0.450056	2.21741	5.87182	2.08621e-08	1.54236e-06	8.96622
KRT9	0.150342	0.103435	5.86867	2.11972e-08	1.56102e-06	8.95108
SH3TC2	0.469645	0.935687	5.86793	2.12763e-08	1.56102e-06	8.94754
TMEM50A	0.339196	6.60285	5.86502	2.15912e-08	1.57812e-06	8.93358
MIS12	-0.302943	3.04255	-5.86159	2.19677e-08	1.59958e-06	8.91715
PITX1	1.22252	3.48994	5.85971	2.21763e-08	1.6087e-06	8.90818
REXO2	0.379408	5.93394	5.85776	2.23956e-08	1.61853e-06	8.89882
SYNGR1	-0.557079	3.52804	-5.85468	2.27457e-08	1.63297e-06	8.88408
RAET1E	0.258333	0.423607	5.85452	2.27648e-08	1.63297e-06	8.88329
GIMAP1-GIMAP5	-0.628188	2.21502	-5.85322	2.29142e-08	1.63327e-06	8.87707
BCL2	-0.487211	1.65144	-5.85301	2.29382e-08	1.63327e-06	8.87608
MAP3K3	-0.397538	3.63489	-5.85073	2.32035e-08	1.64608e-06	8.86515
SAPCD2	0.70711	2.18469	5.84722	2.36167e-08	1.66926e-06	8.84838
SIKE1	0.361657	3.85461	5.84068	2.44068e-08	1.71881e-06	8.81712
BCAR3	0.592898	4.05539	5.83786	2.47559e-08	1.7337e-06	8.80363
CELF2	-0.664196	2.3628	-5.83678	2.48913e-08	1.7337e-06	8.79844
SEC14L1	-0.39591	4.91279	-5.83651	2.49245e-08	1.7337e-06	8.79718
KIF18A	0.45451	1.06825	5.83609	2.49777e-08	1.7337e-06	8.79515
CCND2	-0.715047	3.53478	-5.83386	2.52589e-08	1.74694e-06	8.78452
KRT6A	2.0444	3.60181	5.83067	2.56673e-08	1.76884e-06	8.76928
PADI1	1.73099	3.07871	5.82328	2.66381e-08	1.82713e-06	8.73401
ERO1A	0.710164	5.3409	5.8228	2.67025e-08	1.82713e-06	8.73172
CYB5D2	-0.497397	3.97383	-5.81603	2.76259e-08	1.88363e-06	8.69943
E2F1	0.633886	2.3954	5.81471	2.78093e-08	1.88947e-06	8.69314
SCEL	1.2055	2.68986	5.81105	2.83248e-08	1.91773e-06	8.67569
DOCK10	-0.662421	2.7679	-5.80783	2.87855e-08	1.94212e-06	8.66037
AP1B1	-0.313027	5.33549	-5.80667	2.89536e-08	1.94629e-06	8.65484
NAP1L2	-0.629258	1.22718	-5.8057	2.90953e-08	1.94629e-06	8.6502
MMRN1	-0.918705	2.01343	-5.80532	2.91499e-08	1.94629e-06	8.64842
USP22	-0.43736	5.19364	-5.79813	3.02188e-08	2.0107e-06	8.61421
MELTF	1.05575	4.2774	5.79354	3.09214e-08	2.05037e-06	8.59239
PRIM2	0.3243	2.59355	5.79255	3.10754e-08	2.05353e-06	8.58767
SMCO2	0.439646	0.838354	5.79098	3.13209e-08	2.06269e-06	8.5802
SLC26A11	-0.551064	2.82267	-5.78891	3.16469e-08	2.07707e-06	8.57036
NRROS	-0.459588	1.72022	-5.78711	3.19324e-08	2.0887e-06	8.56183
KRT7	1.46709	8.70609	5.78249	3.268e-08	2.12564e-06	8.53985
B3GLCT	0.243644	2.00891	5.78226	3.27175e-08	2.12564e-06	8.53877
SCN7A	-0.731082	1.34299	-5.77927	3.32099e-08	2.1504e-06	8.52458
VAMP2	-0.564563	5.58182	-5.77465	3.39849e-08	2.1909e-06	8.50267
PDZD11	0.245049	5.43019	5.7742	3.40625e-08	2.1909e-06	8.50051
MACC1	0.72252	2.79727	5.77204	3.44309e-08	2.19776e-06	8.49029
GINS1	0.492544	1.55717	5.77192	3.4452e-08	2.19776e-06	8.48971
KCNN4	1.28546	5.88861	5.77158	3.45108e-08	2.19776e-06	8.48809
ARNTL2	0.648421	3.09047	5.76996	3.47914e-08	2.20269e-06	8.4804
SLC35F2	0.644057	3.40179	5.76981	3.48166e-08	2.20269e-06	8.47972
WNT7A	1.04897	1.94507	5.76753	3.52155e-08	2.22065e-06	8.4689
CHST6	0.525808	0.838164	5.76318	3.59879e-08	2.26196e-06	8.4483
IQANK1	0.817543	3.02055	5.75742	3.70371e-08	2.32035e-06	8.42101
EPPK1	0.675307	1.70399	5.75644	3.72189e-08	2.32419e-06	8.41636
ESRP1	0.681801	4.92021	5.75009	3.84155e-08	2.38782e-06	8.38632
COL17A1	1.83076	5.46649	5.74973	3.84852e-08	2.38782e-06	8.3846
SVOPL	0.369986	0.466881	5.74295	3.98062e-08	2.46186e-06	8.35255
GPRASP1	-0.691899	2.05977	-5.74125	4.01444e-08	2.47484e-06	8.34452
ARHGEF19	0.530205	3.19607	5.734	4.16186e-08	2.55755e-06	8.31029
PFDN4	0.316849	5.26432	5.72968	4.25221e-08	2.60072e-06	8.2899
RPGRIP1L	0.317193	1.89865	5.72936	4.25905e-08	2.60072e-06	8.28837
RCE1	0.309507	4.41297	5.72601	4.33056e-08	2.63604e-06	8.27257
FKBP5	-0.987214	5.18848	-5.72453	4.36254e-08	2.64715e-06	8.26558
PI4KB	-0.254679	5.35337	-5.72371	4.38036e-08	2.64964e-06	8.26171
IRAK2	0.644962	2.84432	5.72242	4.40833e-08	2.65823e-06	8.25567
C8orf74	0.266324	0.297452	5.71995	4.46276e-08	2.68266e-06	8.24402
IL1RAP	0.668169	3.05664	5.7154	4.56475e-08	2.73545e-06	8.22257
EBI3	-0.612071	1.76929	-5.71441	4.58736e-08	2.74049e-06	8.21788
GJB4	0.936311	2.20071	5.70667	4.76679e-08	2.83889e-06	8.18147
BTG1	-0.552807	6.08339	-5.70597	4.78338e-08	2.84e-06	8.17817
TRIM7	0.927847	2.77197	5.70445	4.81959e-08	2.84543e-06	8.17101
AFAP1L2	0.616372	3.66165	5.70435	4.82202e-08	2.84543e-06	8.17053
MPZL3	0.483863	2.97295	5.70077	4.90838e-08	2.88741e-06	8.15369
LEXM	0.179831	0.291093	5.70016	4.92308e-08	2.88741e-06	8.15085
MEAK7	0.439924	3.14666	5.69879	4.95672e-08	2.89591e-06	8.14439
SOWAHC	0.426845	2.90857	5.69835	4.9676e-08	2.89591e-06	8.14231
GPRIN3	-0.47429	1.58611	-5.69543	5.03978e-08	2.92914e-06	8.12862
SERPINB5	1.25539	4.08996	5.69338	5.09131e-08	2.95021e-06	8.11896
C2orf49	0.251976	3.07052	5.69099	5.15182e-08	2.97633e-06	8.10775
MB	0.961836	1.4827	5.68963	5.18651e-08	2.98287e-06	8.10138
ASF1B	0.635214	2.91456	5.68886	5.20656e-08	2.98287e-06	8.09772
SEMA6A	-0.583689	2.37741	-5.68874	5.20952e-08	2.98287e-06	8.09718
ENDOD1	0.480189	4.0753	5.68697	5.25532e-08	3.0002e-06	8.08887
ABCA5	-0.571707	3.12101	-5.68299	5.35995e-08	3.04928e-06	8.07017
RNF167	-0.352638	6.32144	-5.6825	5.37289e-08	3.04928e-06	8.06788
CCNA2	0.581197	2.54073	5.67644	5.53629e-08	3.13279e-06	8.03945
ZBED3	-0.348005	1.88526	-5.67407	5.60142e-08	3.16038e-06	8.02835
LCN6	-0.551183	0.869624	-5.67261	5.64189e-08	3.17393e-06	8.02152
SMOX	0.640447	4.38182	5.67115	5.68285e-08	3.17744e-06	8.01466
ITPR1	-0.495025	2.78151	-5.67076	5.69387e-08	3.17744e-06	8.01282
CHML	0.398408	1.78532	5.6706	5.69835e-08	3.17744e-06	8.01207
CKAP2L	0.508379	1.35636	5.66967	5.72452e-08	3.17744e-06	8.00773
ATXN3	0.242944	3.59125	5.66946	5.73046e-08	3.17744e-06	8.00674
CKS1B	0.534983	6.07043	5.66754	5.78488e-08	3.19843e-06	7.99777
C3orf52	0.70947	3.11288	5.66564	5.83955e-08	3.21872e-06	7.98885
PEBP1	-0.450096	7.44854	-5.66493	5.85991e-08	3.21872e-06	7.98555
TGFA	0.721758	3.57613	5.66446	5.87351e-08	3.21872e-06	7.98335
SPOCD1	0.783936	2.05387	5.66395	5.88832e-08	3.21872e-06	7.98096
ANK2	-0.845605	2.183	-5.6621	5.94229e-08	3.23905e-06	7.9723
CLU	-1.19572	9.76766	-5.66131	5.9657e-08	3.24265e-06	7.96857
ARL15	-0.454508	3.67313	-5.65984	6.00896e-08	3.25699e-06	7.96172
TRIM29	1.65658	6.09877	5.65857	6.04674e-08	3.26829e-06	7.95577
KIF20B	0.385174	1.52469	5.65736	6.08312e-08	3.27877e-06	7.95008
SCARF1	-0.342142	2.36693	-5.65545	6.14042e-08	3.30043e-06	7.94118
SYNJ1	-0.255772	2.0717	-5.65314	6.21088e-08	3.32903e-06	7.93036
NUF2	0.597871	2.15485	5.65155	6.2596e-08	3.34585e-06	7.92295
MS4A4E	-0.262526	0.558271	-5.65065	6.28765e-08	3.35156e-06	7.9187
C1QBP	-0.366573	6.18378	-5.64946	6.32464e-08	3.35663e-06	7.91314
FOSL1	1.0032	3.94045	5.64922	6.33196e-08	3.35663e-06	7.91204
KAT2B	-0.384528	2.73358	-5.64457	6.47884e-08	3.42509e-06	7.89029
RNF39	0.874392	2.30916	5.63836	6.67973e-08	3.52164e-06	7.86132
CKS2	0.664833	5.2154	5.63657	6.7388e-08	3.54311e-06	7.85297
UPK2	0.949712	0.856064	5.63523	6.78353e-08	3.54907e-06	7.84669
TK1	0.832375	4.39763	5.63512	6.78693e-08	3.54907e-06	7.84622
NCAM1	-0.959458	2.0281	-5.63284	6.86377e-08	3.57777e-06	7.83554
MCM10	0.408229	1.00395	5.63239	6.8789e-08	3.57777e-06	7.83345
CYYR1	-0.550152	2.82	-5.6308	6.93282e-08	3.59612e-06	7.82604
NISCH	-0.421765	5.06008	-5.62843	7.01402e-08	3.62848e-06	7.815
PPP1R13L	0.780336	5.74969	5.62622	7.09051e-08	3.65825e-06	7.80471
OVOL1	0.864104	2.19981	5.62555	7.11412e-08	3.66064e-06	7.80156
GNG2	-0.794107	3.29235	-5.62064	7.2877e-08	3.724e-06	7.77869
STRADA	-0.278253	4.23772	-5.62049	7.29309e-08	3.724e-06	7.77799
DDIAS	0.351572	0.983078	5.61968	7.32213e-08	3.724e-06	7.77422
CDA	1.14301	4.20522	5.61962	7.3241e-08	3.724e-06	7.77397
TMEM88	-0.620414	2.90986	-5.61936	7.33375e-08	3.724e-06	7.77272
STEAP3	0.750361	3.88233	5.61517	7.48589e-08	3.79128e-06	7.75325
XCR1	-0.327144	0.422684	-5.61075	7.65003e-08	3.85889e-06	7.73268
STK3	0.366591	3.72452	5.6105	7.65939e-08	3.85889e-06	7.73152
KLK8	1.7744	3.42227	5.60912	7.71158e-08	3.87507e-06	7.72508
SPTBN2	0.717208	4.24992	5.60811	7.74978e-08	3.88415e-06	7.72039
CENPE	0.408902	1.14903	5.6057	7.84205e-08	3.91225e-06	7.70917
ECI2	-0.523332	5.09003	-5.60558	7.8464e-08	3.91225e-06	7.70864
ZWINT	0.577754	3.83309	5.60416	7.90147e-08	3.92955e-06	7.70201
CDIP1	-0.556632	3.91032	-5.60212	7.98081e-08	3.95881e-06	7.69253
CCDC58	0.350951	4.42263	5.59916	8.09737e-08	4.00633e-06	7.67878
RCC1	0.431857	4.25121	5.59794	8.14591e-08	4.02004e-06	7.67311
CLIC3	1.40371	4.40468	5.59735	8.16924e-08	4.02127e-06	7.6704
UNC93B1	0.599705	5.70488	5.59518	8.25647e-08	4.05386e-06	7.66033
ALDH9A1	-0.342253	5.15608	-5.59325	8.33498e-08	4.08203e-06	7.65136
GPD1	-1.01515	2.55212	-5.59225	8.37574e-08	4.0916e-06	7.64673
NCAPG	0.571886	1.9186	5.58612	8.63099e-08	4.20565e-06	7.61827
FAM8A1	-0.346474	3.34292	-5.58465	8.69308e-08	4.22523e-06	7.61147
PECAM1	-0.677812	5.1639	-5.58183	8.81376e-08	4.27312e-06	7.5984
EIF4B	-0.461056	7.07025	-5.57588	9.07384e-08	4.38163e-06	7.57082
ATP8B2	-0.559662	3.56112	-5.57568	9.08297e-08	4.38163e-06	7.56987
RCSD1	-0.7772	2.78674	-5.56954	9.35921e-08	4.50362e-06	7.54147
SERPINB3	1.48548	1.96215	5.56788	9.43534e-08	4.52896e-06	7.53379
BIRC5	0.742634	2.89253	5.56284	9.67048e-08	4.63031e-06	7.51045
PI4KA	-0.293121	4.8039	-5.55594	1.00012e-07	4.75928e-06	7.47857
MICAL1	-0.477323	4.39931	-5.55582	1.0007e-07	4.75928e-06	7.47802
MAP2K4	-0.285084	3.14416	-5.55568	1.00138e-07	4.75928e-06	7.47738
MAL2	0.820488	6.63677	5.55517	1.00386e-07	4.75936e-06	7.47503
MKI67	0.754067	3.04739	5.54993	1.02982e-07	4.86992e-06	7.45083
BEAN1	0.867036	2.34973	5.54945	1.03223e-07	4.86992e-06	7.44861
MTERF2	-0.408061	3.0255	-5.54867	1.03617e-07	4.87656e-06	7.44501
CNIH4	0.355272	5.27988	5.54421	1.05891e-07	4.97145e-06	7.42443
MOCS1	-0.406343	2.65025	-5.54162	1.07233e-07	5.02224e-06	7.41249
KRTCAP3	0.944527	5.73602	5.53856	1.08845e-07	5.08541e-06	7.39835
EREG	0.953953	1.3889	5.53792	1.09182e-07	5.08883e-06	7.39542
FXYD6	-0.807157	5.14896	-5.53524	1.10613e-07	5.1431e-06	7.38308
WDHD1	0.415125	1.7843	5.5345	1.11016e-07	5.14942e-06	7.37963
S100A6	0.972659	12.2017	5.53393	1.1132e-07	5.15115e-06	7.37704
NXNL2	0.378161	0.775174	5.53193	1.12409e-07	5.18393e-06	7.36781
KNSTRN	0.433543	3.10896	5.53164	1.12566e-07	5.18393e-06	7.36649
MAP3K14	-0.373071	3.09839	-5.52954	1.13723e-07	5.22475e-06	7.3568
CD302	-0.634216	3.0124	-5.52718	1.15032e-07	5.27237e-06	7.34595
REEP3	0.441332	4.15221	5.52126	1.18386e-07	5.41323e-06	7.31871
STPG1	0.317535	2.69353	5.51816	1.20185e-07	5.47275e-06	7.30442
RNASEH2A	0.405072	4.15432	5.51804	1.20255e-07	5.47275e-06	7.30387
LIPH	0.895623	4.4153	5.51731	1.20678e-07	5.47905e-06	7.30055
CENPF	0.746338	3.37133	5.51649	1.21159e-07	5.48801e-06	7.29677
RBM23	-0.321884	5.11719	-5.5135	1.22929e-07	5.55249e-06	7.28303
CASC3	-0.229764	4.75219	-5.51312	1.23159e-07	5.55249e-06	7.28126
PNRC1	-0.434377	6.12801	-5.51182	1.23936e-07	5.57452e-06	7.2753
NUSAP1	0.61978	3.43035	5.51011	1.24968e-07	5.60785e-06	7.26744
BMP4	0.895344	4.58751	5.50867	1.25845e-07	5.63412e-06	7.26081
PALB2	0.348468	2.96163	5.50696	1.2689e-07	5.6621e-06	7.25298
ENAM	-0.553374	0.8532	-5.50669	1.27057e-07	5.6621e-06	7.25173
PDE8A	-0.360284	3.87481	-5.50526	1.2794e-07	5.68831e-06	7.24517
ARHGEF26	-0.582464	1.69088	-5.49919	1.31755e-07	5.83496e-06	7.21733
MAPK10	-0.662722	2.60357	-5.49906	1.31843e-07	5.83496e-06	7.2167
CPEB1	-0.410298	1.09579	-5.49738	1.32915e-07	5.86894e-06	7.20903
UHRF1	0.59422	2.40585	5.49444	1.3482e-07	5.93948e-06	7.19554
S100P	2.0193	8.30254	5.49298	1.35779e-07	5.96807e-06	7.18883
SMG6	-0.310957	4.19678	-5.48996	1.37775e-07	6.04206e-06	7.175
SMAD4	-0.571265	4.03785	-5.48738	1.39504e-07	6.08683e-06	7.16318
S100A16	0.83381	8.32678	5.48732	1.39542e-07	6.08683e-06	7.16293
LY6G6C	0.569353	0.671422	5.48703	1.39742e-07	6.08683e-06	7.16157
CASKIN2	-0.325135	3.15024	-5.48637	1.40187e-07	6.09243e-06	7.15856
DUSP7	0.448074	3.84631	5.47914	1.45173e-07	6.29498e-06	7.12545
MTX2	0.259714	4.8212	5.47625	1.47212e-07	6.35808e-06	7.11224
SMYD4	-0.244468	2.02088	-5.47614	1.47288e-07	6.35808e-06	7.11175
TACSTD2	1.28636	6.97748	5.47435	1.48569e-07	6.38825e-06	7.10354
INPP5B	-0.242332	2.87972	-5.47424	1.48649e-07	6.38825e-06	7.10304
SHANK3	-0.404393	2.37655	-5.466	1.54678e-07	6.63259e-06	7.06538
TTC3	-0.398695	5.1001	-5.46548	1.55064e-07	6.6339e-06	7.06302
POLR2A	-0.324557	4.97873	-5.46504	1.55396e-07	6.6339e-06	7.06099
CDC20	0.865854	3.82608	5.45794	1.608e-07	6.84203e-06	7.02861
PLK1	0.69998	3.48176	5.45771	1.60981e-07	6.84203e-06	7.02755
FGD6	0.558706	2.68101	5.45636	1.62033e-07	6.87163e-06	7.02137
BUB1B	0.51081	2.01278	5.45492	1.63162e-07	6.90434e-06	7.0148
CYP27A1	-0.613439	4.7583	-5.45437	1.63595e-07	6.90752e-06	7.01229
MFSD2B	0.293285	0.4783	5.44914	1.67761e-07	7.06793e-06	6.98847
EIF6	0.303769	7.5324	5.44813	1.68583e-07	7.08709e-06	6.98385
RAD54B	0.412783	1.57932	5.44757	1.69039e-07	7.09084e-06	6.98128
TMEM126A	0.233965	4.80497	5.44609	1.70242e-07	7.1258e-06	6.97457
CST6	1.52243	3.78237	5.44402	1.71949e-07	7.18164e-06	6.96512
PCSK6	0.654911	3.02197	5.44242	1.73272e-07	7.2213e-06	6.95786
SLC39A4	0.899198	6.0915	5.44081	1.74619e-07	7.26173e-06	6.95053
MXD4	-0.482583	4.69927	-5.43827	1.76767e-07	7.33525e-06	6.93895
NCOA5	-0.345622	3.88376	-5.43726	1.77623e-07	7.34261e-06	6.93438
SPRY1	-0.595729	5.13591	-5.43717	1.77705e-07	7.34261e-06	6.93394
ENPP2	-0.928584	4.61101	-5.43007	1.83867e-07	7.5682e-06	6.90166
CLEC3B	-0.828411	3.83462	-5.42998	1.83949e-07	7.5682e-06	6.90124
PPP1R16B	-0.584312	1.75374	-5.42757	1.86089e-07	7.63996e-06	6.89029
SLC23A2	-0.421908	2.83336	-5.42539	1.88051e-07	7.70408e-06	6.88036
MYBL2	0.78165	3.19174	5.42259	1.90594e-07	7.79175e-06	6.86764
FAM110A	0.538878	3.52094	5.42009	1.92889e-07	7.86888e-06	6.85631
UNK	-0.373562	3.65466	-5.41834	1.94519e-07	7.91866e-06	6.84834
SNAP25	-1.1356	2.61736	-5.41785	1.94976e-07	7.92054e-06	6.84612
NLN	0.406459	2.73284	5.41677	1.95986e-07	7.94485e-06	6.84122
MCM2	0.53595	3.23402	5.41497	1.97685e-07	7.99693e-06	6.83305
KCNIP1	-0.619348	1.15032	-5.41352	1.99057e-07	8.02377e-06	6.8265
FAM13C	-0.469728	1.59333	-5.4134	1.9918e-07	8.02377e-06	6.82592
GSDMC	0.574519	0.825711	5.41279	1.99757e-07	8.03023e-06	6.82318
DNAAF3	0.528894	1.80205	5.41079	2.01685e-07	8.09087e-06	6.81409
RFC4	0.367499	3.77465	5.40871	2.03697e-07	8.15464e-06	6.80469
MTERF4	-0.249458	4.3207	-5.4075	2.04881e-07	8.18507e-06	6.7992
SLC16A3	0.888928	6.50031	5.40109	2.11267e-07	8.42274e-06	6.77015
ITGA3	0.762126	6.97316	5.39987	2.12505e-07	8.45465e-06	6.76461
POLB	0.424032	4.70125	5.39854	2.13862e-07	8.49113e-06	6.75859
SLC38A11	-0.776982	1.67165	-5.39634	2.16127e-07	8.55966e-06	6.74862
VANGL1	0.50625	2.3679	5.39513	2.17375e-07	8.55966e-06	6.74317
CDH5	-0.522839	3.65225	-5.39488	2.17643e-07	8.55966e-06	6.742
ALKBH5	-0.344023	5.42268	-5.39448	2.18056e-07	8.55966e-06	6.74021
MRGBP	0.384693	3.39146	5.39426	2.18282e-07	8.55966e-06	6.73923
ACY1	0.631709	5.22785	5.39411	2.1844e-07	8.55966e-06	6.73854
ACTBL2	0.298615	0.390988	5.39387	2.18694e-07	8.55966e-06	6.73744
GJC2	0.788739	1.90655	5.39311	2.19492e-07	8.57352e-06	6.73399
WNT7B	0.816127	2.68373	5.39255	2.2008e-07	8.57913e-06	6.73146
GLCCI1	-0.400967	1.98958	-5.39209	2.20565e-07	8.58068e-06	6.72938
OCIAD2	0.551765	7.651	5.39104	2.21673e-07	8.60645e-06	6.72463
AGPS	0.285021	3.10153	5.38706	2.25931e-07	8.73817e-06	6.70662
SUMO1	0.227601	6.61637	5.38702	2.25972e-07	8.73817e-06	6.70645
RTN1	-1.05732	2.96849	-5.3827	2.3068e-07	8.90241e-06	6.68694
CENPK	0.539656	2.27449	5.38175	2.31727e-07	8.92494e-06	6.68265
RASA4	-0.638184	4.58757	-5.37847	2.35379e-07	9.04757e-06	6.66785
WFDC3	1.07065	2.71355	5.37486	2.39476e-07	9.18673e-06	6.65152
PACSIN3	0.706751	3.62506	5.37391	2.40554e-07	9.20977e-06	6.64727
ACKR1	-1.35761	4.25123	-5.37284	2.41794e-07	9.23892e-06	6.6424
PLAUR	0.830945	6.48916	5.37241	2.42288e-07	9.23949e-06	6.64047
CERK	-0.435898	4.1401	-5.37082	2.44135e-07	9.29159e-06	6.63328
CACNB2	-0.569843	1.22842	-5.36932	2.45885e-07	9.33977e-06	6.62652
SPTLC2	0.317298	3.98515	5.36881	2.46483e-07	9.3441e-06	6.62422
CTSV	0.814396	2.34039	5.36622	2.49545e-07	9.4416e-06	6.61254
RAI2	-0.567266	3.59836	-5.36394	2.52266e-07	9.52587e-06	6.60228
GNG7	-0.611284	2.09295	-5.36243	2.54088e-07	9.57595e-06	6.59547
NT5E	0.752103	4.13054	5.36132	2.55428e-07	9.59868e-06	6.59049
AURKA	0.594866	2.78802	5.36111	2.55686e-07	9.59868e-06	6.58954
CXorf38	0.257788	3.2101	5.36066	2.56242e-07	9.60087e-06	6.58748
SNRPN	-0.683238	6.26079	-5.3588	2.58513e-07	9.65882e-06	6.57913
SGO1	0.439214	1.25831	5.35858	2.5879e-07	9.65882e-06	6.57812
ADA2	-0.80761	4.17614	-5.35026	2.69237e-07	1.00293e-05	6.54067
PCLAF	0.712573	4.05534	5.34704	2.73395e-07	1.01646e-05	6.52617
TBX6	0.770344	2.20284	5.34644	2.74172e-07	1.01739e-05	6.52348
CSTF2	0.299729	3.21348	5.34393	2.77455e-07	1.02624e-05	6.51222
TTYH2	-0.424061	2.02365	-5.34381	2.77621e-07	1.02624e-05	6.51166
TRAIP	0.447504	1.67848	5.3433	2.78296e-07	1.02677e-05	6.50936
TNFRSF12A	0.725484	7.0882	5.34089	2.81494e-07	1.03659e-05	6.49855
RTP4	0.603272	3.51761	5.33969	2.83102e-07	1.03912e-05	6.49316
MEX3A	0.346215	1.12734	5.33957	2.8326e-07	1.03912e-05	6.49263
DCAF8	-0.308899	5.79622	-5.33452	2.90136e-07	1.06233e-05	6.46994
CHGA	-1.99884	5.31529	-5.33291	2.92361e-07	1.06703e-05	6.46271
MELK	0.683685	2.30751	5.33279	2.92525e-07	1.06703e-05	6.46218
PAQR4	0.543554	3.93113	5.33139	2.94478e-07	1.07212e-05	6.45589
IGF2BP3	0.863761	1.80291	5.32998	2.96455e-07	1.07729e-05	6.44956
VGLL1	1.15884	2.4932	5.32833	2.9879e-07	1.08373e-05	6.44214
ULBP2	0.697152	1.78855	5.32762	2.99791e-07	1.08532e-05	6.43897
TENT5C	-0.761979	2.80521	-5.32663	3.012e-07	1.08756e-05	6.43454
GIT2	-0.307504	3.86343	-5.3264	3.01538e-07	1.08756e-05	6.43348
TTLL5	0.24163	3.59411	5.32393	3.0508e-07	1.0952e-05	6.42243
MZT1	0.336577	3.23882	5.32366	3.05476e-07	1.0952e-05	6.4212
SUOX	-0.361164	3.72311	-5.32342	3.05822e-07	1.0952e-05	6.42013
GBP6	0.274794	0.257895	5.32335	3.05926e-07	1.0952e-05	6.41981
MCF2L	-0.508786	4.16611	-5.3223	3.07447e-07	1.09787e-05	6.41512
PKP3	0.78742	5.7055	5.32197	3.07935e-07	1.09787e-05	6.41362
SOX4	0.517318	4.40518	5.32166	3.08378e-07	1.09787e-05	6.41226
SENP6	-0.2919	4.59251	-5.3208	3.09641e-07	1.09891e-05	6.40839
CDK7	0.278729	4.4855	5.32064	3.09868e-07	1.09891e-05	6.4077
ADK	0.32341	4.17555	5.3203	3.10379e-07	1.09891e-05	6.40614
TP53INP1	-0.455449	3.15117	-5.31683	3.15519e-07	1.11506e-05	6.39061
RAMP3	-0.667616	4.3794	-5.3138	3.20069e-07	1.12871e-05	6.37706
HIPK2	-0.459756	2.66118	-5.31337	3.20721e-07	1.12871e-05	6.37514
AFF3	-0.464718	0.762642	-5.3131	3.21136e-07	1.12871e-05	6.37392
RBP5	-0.69188	2.9769	-5.31158	3.23457e-07	1.1348e-05	6.3671
SLC9A9	-0.467363	1.88588	-5.30852	3.2817e-07	1.14925e-05	6.35342
FZD4	-0.423363	2.63564	-5.30639	3.31501e-07	1.15701e-05	6.34387
GAR1	0.283442	4.35994	5.30633	3.31585e-07	1.15701e-05	6.34363
CPQ	-0.50404	4.94384	-5.30519	3.33378e-07	1.15988e-05	6.33853
CAMTA2	-0.345888	4.9586	-5.30505	3.33608e-07	1.15988e-05	6.33788
S100A11	0.863304	10.6811	5.30352	3.3603e-07	1.16336e-05	6.33104
CYP27C1	0.461566	0.736385	5.30351	3.36048e-07	1.16336e-05	6.33099
PBK	0.587828	1.87866	5.30327	3.3642e-07	1.16336e-05	6.32994
TXN	0.393507	8.02271	5.29865	3.43857e-07	1.18695e-05	6.30926
SLC18B1	-0.340588	3.34736	-5.29815	3.44662e-07	1.18761e-05	6.30705
RUVBL1	0.307259	4.997	5.29576	3.48574e-07	1.19894e-05	6.29638
ABR	-0.322362	5.36365	-5.29494	3.49924e-07	1.20145e-05	6.29272
POLQ	0.319375	0.732743	5.29134	3.5592e-07	1.21919e-05	6.27665
SNAP91	-0.690979	1.08822	-5.29084	3.56766e-07	1.21919e-05	6.27441
P4HA1	0.576615	4.92817	5.29071	3.56988e-07	1.21919e-05	6.27382
P2RY12	-0.349267	0.674968	-5.28669	3.63815e-07	1.24031e-05	6.25591
UBE2T	0.582891	3.6327	5.28585	3.65263e-07	1.24305e-05	6.25215
TTK	0.520612	1.5161	5.28341	3.6949e-07	1.25496e-05	6.24127
COA4	0.212023	5.83836	5.28282	3.70515e-07	1.25496e-05	6.23865
EVL	-0.641883	5.53817	-5.28271	3.70714e-07	1.25496e-05	6.23815
BDNF	0.314818	0.529842	5.28199	3.71976e-07	1.25703e-05	6.23493
PLAU	1.0343	6.26426	5.27616	3.82339e-07	1.28979e-05	6.20895
CTNNBIP1	0.400416	4.64701	5.27569	3.83178e-07	1.29037e-05	6.20688
PLAGL1	-0.562751	3.28977	-5.27184	3.90205e-07	1.31174e-05	6.1897
MUC16	1.57002	2.84095	5.27095	3.91845e-07	1.31496e-05	6.18573
S100A14	1.37459	7.15662	5.26907	3.9532e-07	1.32432e-05	6.17738
TEK	-0.498931	2.13969	-5.26305	4.0668e-07	1.35786e-05	6.1506
SKA3	0.476473	1.52546	5.26247	4.0779e-07	1.35786e-05	6.14802
KIF15	0.466544	1.53268	5.26245	4.07821e-07	1.35786e-05	6.14795
C5orf46	1.00516	2.8947	5.26228	4.08146e-07	1.35786e-05	6.1472
FXYD3	1.06059	9.03084	5.26051	4.11571e-07	1.3669e-05	6.1393
S100A10	0.710618	10.0776	5.25853	4.15403e-07	1.37693e-05	6.13054
SF1	-0.292858	6.51712	-5.25822	4.16018e-07	1.37693e-05	6.12914
PTMA	0.383347	10.1989	5.25782	4.16802e-07	1.37716e-05	6.12736
TEX2	-0.376187	3.5106	-5.25624	4.1991e-07	1.38506e-05	6.12034
TSPYL2	-0.575708	4.17884	-5.25507	4.22229e-07	1.39033e-05	6.11513
PORCN	0.413	3.46389	5.25303	4.26287e-07	1.40112e-05	6.10609
METTL11B	0.298253	0.33357	5.2527	4.26958e-07	1.40112e-05	6.1046
KNL1	0.415652	1.32001	5.2517	4.2896e-07	1.4053e-05	6.10018
NDC1	0.320594	2.71747	5.2509	4.30567e-07	1.40776e-05	6.09665
BTNL9	-0.596723	2.04673	-5.25049	4.31394e-07	1.40776e-05	6.09483
PRPSAP2	-0.335145	3.89783	-5.25025	4.31899e-07	1.40776e-05	6.09372
FAM193A	-0.230215	3.35081	-5.2484	4.35648e-07	1.41534e-05	6.08556
RTL5	-0.629958	1.97268	-5.24838	4.35691e-07	1.41534e-05	6.08546
RPS6KA4	0.408267	4.72913	5.24749	4.37531e-07	1.41892e-05	6.08148
CGB7	0.783882	1.23138	5.2442	4.44326e-07	1.43854e-05	6.06691
NRM	0.413469	4.20435	5.24344	4.45917e-07	1.44058e-05	6.06353
AKNA	-0.56862	3.79633	-5.24318	4.46461e-07	1.44058e-05	6.06238
TAL1	-0.278858	0.903618	-5.24283	4.47196e-07	1.44058e-05	6.06083
TRIP13	0.605279	2.04634	5.24133	4.50355e-07	1.44834e-05	6.05417
AVEN	0.3103	3.58903	5.24081	4.51445e-07	1.44943e-05	6.05189
NECTIN4	0.997856	4.18394	5.23773	4.58011e-07	1.46807e-05	6.03824
FBXO31	-0.276097	4.27568	-5.23635	4.60994e-07	1.47518e-05	6.03211
ABI3BP	-0.886737	3.88014	-5.23233	4.69764e-07	1.49932e-05	6.0143
NR1D1	0.684435	4.01166	5.23218	4.70091e-07	1.49932e-05	6.01364
RCAN2	-0.612618	3.06808	-5.22931	4.76454e-07	1.5171e-05	6.00093
ERCC6L	0.306086	0.694966	5.22684	4.81994e-07	1.53222e-05	5.99001
HCLS1	-0.804777	4.92289	-5.22555	4.84915e-07	1.53897e-05	5.9843
LYPD2	1.5057	1.7404	5.2196	4.98598e-07	1.57979e-05	5.958
ZMAT1	-0.57385	2.11176	-5.2188	5.00474e-07	1.58314e-05	5.95445
TMEM223	0.308265	4.16972	5.21453	5.10558e-07	1.61206e-05	5.9356
RNF7	0.193299	6.52328	5.21423	5.11286e-07	1.61206e-05	5.93426
RIC8B	-0.327275	2.60017	-5.21276	5.14807e-07	1.62051e-05	5.92777
CITED2	-0.60831	4.79631	-5.21011	5.21221e-07	1.63803e-05	5.91607
DNAJC9	0.269181	3.55091	5.20878	5.24478e-07	1.64558e-05	5.91019
NLRP1	-0.827573	4.40047	-5.20836	5.25506e-07	1.64613e-05	5.90834
KHSRP	-0.304948	6.37484	-5.20571	5.32035e-07	1.66388e-05	5.89667
SPIN4	0.433752	1.76965	5.20527	5.33134e-07	1.66462e-05	5.89472
TP73	0.349283	0.716011	5.20423	5.35739e-07	1.66999e-05	5.89012
PPP1R3G	0.356653	0.774028	5.20389	5.36585e-07	1.66999e-05	5.88863
GCSH	0.37766	4.09507	5.20122	5.43307e-07	1.68819e-05	5.87686
SLC52A2	0.447759	5.6092	5.20023	5.45814e-07	1.69325e-05	5.87251
SEC11C	-0.744357	6.40302	-5.19845	5.5038e-07	1.70378e-05	5.86464
FAM53B	-0.429592	3.1005	-5.19822	5.50975e-07	1.70378e-05	5.86362
ADH1B	-1.33938	3.60724	-5.19189	5.67478e-07	1.75043e-05	5.83574
SIX4	0.429542	1.13291	5.19174	5.67874e-07	1.75043e-05	5.83508
GALNT5	0.936794	3.07408	5.19057	5.70968e-07	1.75716e-05	5.82995
RUNDC3B	-0.347991	0.75817	-5.18718	5.80055e-07	1.78228e-05	5.81504
TDP2	-0.320615	4.74898	-5.1841	5.88447e-07	1.80519e-05	5.80147
IGF2BP2	0.742803	3.55508	5.18355	5.89945e-07	1.80692e-05	5.79907
GLRX3	0.285522	5.67249	5.18301	5.91422e-07	1.80857e-05	5.7967
FRZB	-0.718624	3.47203	-5.18159	5.95345e-07	1.81769e-05	5.79046
WDR7	-0.342009	2.24403	-5.18066	5.9793e-07	1.82087e-05	5.78637
RPA1	-0.276626	4.74157	-5.18034	5.98834e-07	1.82087e-05	5.78494
GRHL1	0.605596	2.13142	5.1802	5.99217e-07	1.82087e-05	5.78434
ITGA7	-0.662372	3.2299	-5.17976	6.00436e-07	1.8217e-05	5.78242
SPAG4	0.777663	3.91088	5.17744	6.06968e-07	1.83863e-05	5.7722
CYSRT1	0.611555	1.52283	5.177	6.08201e-07	1.83947e-05	5.77028
PRKRA	0.177906	4.64654	5.17516	6.13437e-07	1.85241e-05	5.76218
C1orf112	0.322515	1.98454	5.17295	6.19779e-07	1.86795e-05	5.75247
ZW10	0.222728	2.95987	5.17269	6.20521e-07	1.86795e-05	5.75134
GC	-1.72814	4.47978	-5.17187	6.22888e-07	1.87216e-05	5.74774
EFNB1	0.675555	5.27886	5.17087	6.25803e-07	1.87799e-05	5.74333
ST6GALNAC3	-0.348058	1.02468	-5.16918	6.30729e-07	1.88984e-05	5.73593
RHOV	1.00255	3.32669	5.16667	6.38131e-07	1.90687e-05	5.72491
EFNA5	0.618647	2.98645	5.16658	6.3839e-07	1.90687e-05	5.72453
TLE2	-0.55479	4.05791	-5.16605	6.39974e-07	1.90864e-05	5.72219
PPM1D	-0.253104	2.28339	-5.1651	6.42788e-07	1.91408e-05	5.71804
ZNF397	-0.295166	2.96565	-5.16168	6.53084e-07	1.94174e-05	5.70304
POM121	-0.331981	3.90177	-5.16005	6.58043e-07	1.95348e-05	5.69589
SP6	0.512914	1.43499	5.15872	6.62132e-07	1.9626e-05	5.69004
WNT10A	0.945879	2.48057	5.15631	6.69554e-07	1.98155e-05	5.67952
SLC35A2	0.326427	4.90264	5.15565	6.71605e-07	1.98242e-05	5.67663
KIF5C	-0.709088	1.30137	-5.15556	6.71902e-07	1.98242e-05	5.67621
ISG15	1.00974	6.88699	5.15454	6.7509e-07	1.98878e-05	5.67174
TMEM237	0.295541	2.94171	5.15296	6.80059e-07	1.9978e-05	5.66482
FERMT1	0.803771	3.90603	5.1529	6.8022e-07	1.9978e-05	5.66459
ZNF831	-0.31324	0.367562	-5.15224	6.82319e-07	2.00091e-05	5.66168
RBM5	-0.405478	5.83664	-5.15071	6.87185e-07	2.01213e-05	5.65497
PRRX2	0.80764	2.92748	5.1489	6.92954e-07	2.02441e-05	5.64708
RNASEK	-0.394934	8.23479	-5.14873	6.93517e-07	2.02441e-05	5.64631
GPR75	-0.186879	0.492999	-5.14829	6.94923e-07	2.02441e-05	5.6444
PAFAH1B3	0.425949	5.1176	5.14751	6.97441e-07	2.02441e-05	5.64099
CLSTN3	-0.530037	4.70804	-5.1473	6.98137e-07	2.02441e-05	5.64004
FLI1	-0.597781	3.16155	-5.14712	6.98712e-07	2.02441e-05	5.63927
AGRN	0.683942	6.17557	5.14712	6.98722e-07	2.02441e-05	5.63925
MAD2L1	0.547517	3.05491	5.14377	7.09637e-07	2.05295e-05	5.62462
ZFP3	-0.304356	1.34305	-5.14159	7.16849e-07	2.07071e-05	5.61507
TDRD10	-0.241439	0.67794	-5.14076	7.19597e-07	2.07554e-05	5.61146
CCDC9B	0.697118	4.28333	5.13512	7.38616e-07	2.12722e-05	5.58683
FAM120B	-0.229941	3.48403	-5.13083	7.53438e-07	2.16461e-05	5.56807
PAFAH1B2	0.196372	4.9511	5.13071	7.53843e-07	2.16461e-05	5.56756
SUGCT	0.985623	3.90157	5.12674	7.67808e-07	2.20143e-05	5.55024
EFNA4	0.662309	3.9474	5.12552	7.72144e-07	2.21058e-05	5.54492
CKLF	0.446821	6.52083	5.12483	7.74596e-07	2.21431e-05	5.54193
NAP1L1	-0.339334	7.85234	-5.1231	7.80816e-07	2.22879e-05	5.53438
ITGB4	1.0816	7.5019	5.12223	7.83961e-07	2.23276e-05	5.53058
IL6ST	-0.518291	4.62511	-5.12208	7.84522e-07	2.23276e-05	5.52991
AC135050.2	0.341953	1.07477	5.11842	7.97894e-07	2.26748e-05	5.51395
PCBP2	-0.279573	8.57091	-5.11701	8.03085e-07	2.27887e-05	5.50783
DTX4	0.477039	3.75627	5.11336	8.16732e-07	2.31178e-05	5.49193
TXNRD3	0.340652	2.7037	5.11327	8.17077e-07	2.31178e-05	5.49153
GTPBP10	0.2971	3.43005	5.11273	8.19114e-07	2.31415e-05	5.48918
NMB	0.547197	3.43868	5.10914	8.32765e-07	2.34707e-05	5.47358
NUTF2	0.237292	6.53039	5.10903	8.33199e-07	2.34707e-05	5.47309
TDRD9	-0.628718	1.12967	-5.10868	8.34531e-07	2.34739e-05	5.47158
PTGER4	-0.494264	2.44066	-5.10686	8.41564e-07	2.36373e-05	5.46366
RNF121	0.200969	4.29213	5.10593	8.45194e-07	2.37047e-05	5.4596
BEX4	-0.708095	4.65075	-5.10552	8.46802e-07	2.37154e-05	5.4578
CENPU	0.564553	2.82549	5.10389	8.53182e-07	2.38555e-05	5.45072
PDZK1	-0.872316	2.57578	-5.10361	8.54276e-07	2.38555e-05	5.44951
MNAT1	0.288072	4.29863	5.10105	8.64395e-07	2.41031e-05	5.4384
WDR81	-0.369746	3.7705	-5.09409	8.92553e-07	2.48524e-05	5.40815
PISD	-0.266762	4.36284	-5.0929	8.97451e-07	2.49528e-05	5.40298
DNAH3	0.398085	0.828846	5.09114	9.0475e-07	2.51195e-05	5.39534
MKRN2OS	0.556012	2.08342	5.0903	9.08229e-07	2.51799e-05	5.39172
TNNC2	0.773746	1.79783	5.08926	9.12586e-07	2.52644e-05	5.3872
ARHGAP32	0.483121	3.16909	5.08453	9.32639e-07	2.57825e-05	5.36669
FHL5	-0.485536	1.61441	-5.08329	9.37985e-07	2.58932e-05	5.3613
GIMAP4	-0.655998	4.10106	-5.08211	9.43101e-07	2.59911e-05	5.35617
ALDOA	0.461061	10.2225	5.08185	9.44223e-07	2.59911e-05	5.35504
DZIP3	-0.473908	2.50251	-5.08084	9.48602e-07	2.60493e-05	5.35068
ZNF641	-0.250461	2.72109	-5.08074	9.49038e-07	2.60493e-05	5.35025
ACLY	-0.393372	5.59238	-5.07933	9.55209e-07	2.61814e-05	5.34413
HNRNPH1	-0.408669	7.65659	-5.0789	9.57073e-07	2.61953e-05	5.34229
HOXB7	0.778564	3.79891	5.07679	9.6642e-07	2.64137e-05	5.33312
JPT2	0.379415	5.25603	5.0764	9.68127e-07	2.64202e-05	5.33146
FSCN1	0.704808	5.61881	5.07612	9.69397e-07	2.64202e-05	5.33022
LAMB3	1.20495	7.09296	5.07575	9.71037e-07	2.64275e-05	5.32863
KANSL3	-0.163194	3.84819	-5.07513	9.73823e-07	2.6466e-05	5.32592
GAB3	-0.319753	1.39516	-5.07453	9.76492e-07	2.65013e-05	5.32334
ACADM	-0.418905	4.48342	-5.07265	9.84948e-07	2.66932e-05	5.31521
MERTK	-0.452152	2.26594	-5.07124	9.9133e-07	2.68274e-05	5.30911
MCOLN3	-0.610254	1.30367	-5.07094	9.92681e-07	2.68274e-05	5.30783
ZNF540	-0.405548	1.32899	-5.07049	9.94752e-07	2.68458e-05	5.30586
MICOS10-NBL1	0.477774	2.22699	5.06944	9.99551e-07	2.69376e-05	5.30132
AP2A2	-0.251387	5.09907	-5.0654	1.01824e-06	2.73708e-05	5.28385
AMPD2	-0.305251	4.98413	-5.06535	1.01846e-06	2.73708e-05	5.28364
ATP2B1	-0.460123	3.65945	-5.06425	1.02363e-06	2.74716e-05	5.27886
JAKMIP1	-0.463258	0.840343	-5.06127	1.0377e-06	2.77627e-05	5.26599
KIF14	0.32796	0.830033	5.06121	1.03798e-06	2.77627e-05	5.26573
MATN2	-0.633324	4.51784	-5.06104	1.0388e-06	2.77627e-05	5.26499
FNBP1	-0.453241	3.6467	-5.05957	1.04583e-06	2.79118e-05	5.25863
MOSPD1	0.281735	2.76872	5.05774	1.0546e-06	2.80858e-05	5.25075
PPARG	0.852466	4.38068	5.05733	1.05659e-06	2.80858e-05	5.24897
MRPL30	0.185683	4.02687	5.0573	1.05671e-06	2.80858e-05	5.24886
EDN3	-1.04891	2.55929	-5.05643	1.06097e-06	2.81601e-05	5.24507
KLK10	1.52841	5.5278	5.05531	1.0664e-06	2.82654e-05	5.24025
POLR2H	0.308134	6.08224	5.05408	1.07244e-06	2.83866e-05	5.23493
GRB2	-0.251809	5.70377	-5.04987	1.0933e-06	2.88992e-05	5.21675
STAT4	-0.470394	1.72976	-5.04864	1.09947e-06	2.89667e-05	5.21145
CLDN4	0.928835	7.84842	5.04862	1.09957e-06	2.89667e-05	5.21137
TSPAN5	0.51483	2.97088	5.04846	1.10036e-06	2.89667e-05	5.21068
RFX8	0.377258	0.698399	5.04595	1.11305e-06	2.92607e-05	5.19987
CENPI	0.349077	1.03546	5.04517	1.11703e-06	2.93254e-05	5.19651
CDC45	0.625489	2.19772	5.04411	1.12248e-06	2.94284e-05	5.19192
LAMA3	0.970044	6.08624	5.04354	1.12538e-06	2.94644e-05	5.18948
PAPLN	-0.586675	3.09671	-5.04103	1.13836e-06	2.9764e-05	5.17866
PRICKLE3	0.331947	2.99444	5.03908	1.14856e-06	2.99901e-05	5.17025
KNOP1	0.291547	4.02385	5.03864	1.15083e-06	3.00087e-05	5.16839
PSMD14	0.267577	5.09372	5.03785	1.15503e-06	3.00625e-05	5.16495
KLRG1	-0.398156	1.32948	-5.03766	1.15601e-06	3.00625e-05	5.16416
CLEC10A	-0.791059	2.24338	-5.03702	1.15939e-06	3.01097e-05	5.1614
FANK1	0.485252	2.81095	5.0354	1.16802e-06	3.02932e-05	5.15441
MAST3	-0.37137	2.46184	-5.03495	1.17043e-06	3.0315e-05	5.15246
KSR1	-0.522105	3.74051	-5.03433	1.17372e-06	3.03594e-05	5.14982
KLF9	-0.50963	4.36945	-5.03373	1.17694e-06	3.0402e-05	5.14723
CELF3	-1.14481	1.81094	-5.03028	1.19561e-06	3.08428e-05	5.1324
MINDY2	0.33681	2.45068	5.02646	1.21665e-06	3.13436e-05	5.11595
PPP3CA	0.321038	4.24357	5.02562	1.2213e-06	3.13811e-05	5.11235
IL20RB	1.02881	1.96516	5.02532	1.22297e-06	3.13811e-05	5.11106
GPR146	-0.415973	2.11232	-5.02532	1.22298e-06	3.13811e-05	5.11105
AP1S3	0.650676	3.28964	5.02002	1.25286e-06	3.2105e-05	5.0883
ARHGEF15	-0.46351	2.33901	-5.01746	1.26754e-06	3.24382e-05	5.07731
ANGEL1	-0.417482	3.24221	-5.01597	1.27622e-06	3.2617e-05	5.07088
TMEM44	0.441762	3.98108	5.01416	1.28677e-06	3.28434e-05	5.06311
ORC6	0.481003	1.99318	5.01259	1.29598e-06	3.30345e-05	5.05639
CYB5R2	0.564292	3.53115	5.01216	1.29849e-06	3.30551e-05	5.05456
ZNRF1	0.301738	4.42204	5.00996	1.31155e-06	3.33434e-05	5.04513
NCDN	-0.259366	3.61817	-5.00803	1.32311e-06	3.35909e-05	5.03686
SCG2	-1.35631	4.26911	-5.00776	1.32476e-06	3.35909e-05	5.03568
EPS8L1	1.11348	6.5162	5.00702	1.32921e-06	3.36593e-05	5.03252
S100A2	1.7851	5.28443	5.00561	1.33779e-06	3.38322e-05	5.02646
OAZ2	-0.31003	5.70811	-5.005	1.34147e-06	3.38483e-05	5.02387
CLK4	-0.279411	3.34831	-5.00493	1.34194e-06	3.38483e-05	5.02354
GRB7	0.696238	4.66188	5.00253	1.35661e-06	3.4136e-05	5.01329
MCM3AP	-0.24569	4.72237	-5.00249	1.35688e-06	3.4136e-05	5.0131
CINP	0.24846	4.79171	5.00115	1.36517e-06	3.42999e-05	5.00736
RNF168	0.217951	2.67822	5.00045	1.36951e-06	3.43642e-05	5.00436
KMT2D	-0.345957	3.87721	-4.99984	1.37335e-06	3.44158e-05	5.00173
RAB39B	-0.524574	0.750222	-4.99865	1.38079e-06	3.4541e-05	4.99664
PRRG1	0.406051	2.50602	4.99846	1.38193e-06	3.4541e-05	4.99586
PCSK1	-1.15125	2.04674	-4.9972	1.38989e-06	3.4695e-05	4.99044
HIKESHI	0.254134	5.15931	4.99648	1.39443e-06	3.47635e-05	4.98737
IRS1	0.410752	3.05348	4.99613	1.39663e-06	3.47733e-05	4.98589
CRY2	-0.405152	4.10315	-4.99389	1.41092e-06	3.50838e-05	4.97629
DENND1C	-0.416698	4.16597	-4.99249	1.41992e-06	3.52437e-05	4.9703
AL121845.2	0.802284	4.07098	4.99232	1.421e-06	3.52437e-05	4.96958
CLPB	0.311252	2.99215	4.9919	1.42371e-06	3.52655e-05	4.96779
FAM72B	0.362202	1.16963	4.99134	1.42737e-06	3.53108e-05	4.96536
PRKACA	-0.265085	5.30577	-4.98901	1.44251e-06	3.56397e-05	4.95542
RAB3C	-0.693652	1.70621	-4.98743	1.4529e-06	3.58506e-05	4.94865
RNF149	0.289574	5.54972	4.98676	1.45734e-06	3.59142e-05	4.94578
PYGL	0.62397	4.1329	4.98636	1.45999e-06	3.59336e-05	4.94407
KCNMB2	-0.939126	1.5524	-4.98555	1.46534e-06	3.60193e-05	4.94062
SNX24	0.273439	3.52392	4.98503	1.46881e-06	3.60588e-05	4.93839
METTL6	0.216952	3.17256	4.98463	1.47143e-06	3.60771e-05	4.93671
BOLA2-SMG1P6	0.37889	4.759	4.98358	1.4785e-06	3.61483e-05	4.93219
ZNF366	-0.2511	0.672104	-4.98348	1.47915e-06	3.61483e-05	4.93178
NCAPH	0.530407	2.28728	4.9831	1.48168e-06	3.61483e-05	4.93017
DLG2	-0.31393	0.93362	-4.98308	1.48182e-06	3.61483e-05	4.93008
KCTD12	-0.602582	4.45967	-4.98199	1.48918e-06	3.6282e-05	4.92541
SNAPC1	0.277648	2.51041	4.98116	1.4948e-06	3.63729e-05	4.92186
SEMA6D	-0.373941	1.20952	-4.98062	1.49846e-06	3.64159e-05	4.91956
CXorf49B	0.718936	0.701804	4.98014	1.50171e-06	3.64474e-05	4.91751
KCNK6	0.47257	3.26882	4.97987	1.50353e-06	3.64474e-05	4.91637
PKP1	0.874219	1.74688	4.97751	1.51973e-06	3.67609e-05	4.90627
GRAP2	-0.424335	1.36152	-4.97743	1.52028e-06	3.67609e-05	4.90593
DKK1	1.30067	3.46337	4.9769	1.5239e-06	3.68024e-05	4.90369
PROSER2	0.58209	3.04112	4.97571	1.53217e-06	3.6956e-05	4.89859
SPARCL1	-0.80276	6.72247	-4.97448	1.54069e-06	3.71151e-05	4.89336
RPL26	-0.250827	10.819	-4.97371	1.54605e-06	3.71977e-05	4.89009
KRT80	0.791231	3.50214	4.97223	1.55645e-06	3.74012e-05	4.88378
UBE2O	-0.31779	3.37941	-4.97162	1.5608e-06	3.74567e-05	4.88114
EXOSC7	0.271146	5.10406	4.97136	1.56264e-06	3.74567e-05	4.88003
RDM1	0.391925	0.854653	4.97034	1.56981e-06	3.75611e-05	4.87572
LYPLA2	0.289891	6.02545	4.97019	1.57089e-06	3.75611e-05	4.87508
RAPGEF4	-0.465917	1.82093	-4.96813	1.58564e-06	3.78669e-05	4.86627
RELN	-0.650354	1.11313	-4.96755	1.58975e-06	3.79141e-05	4.86382
SULT1C4	-0.447552	1.61536	-4.9673	1.59154e-06	3.79141e-05	4.86276
GDAP2	0.32617	2.62254	4.967	1.59375e-06	3.79198e-05	4.86146
LONRF2	-0.430532	1.16637	-4.96669	1.59598e-06	3.79263e-05	4.86014
TACC1	-0.525101	4.88558	-4.96572	1.603e-06	3.8046e-05	4.85601
SCAMP5	-0.785021	3.61491	-4.96433	1.61312e-06	3.82392e-05	4.85008
ITGB6	1.10255	5.4658	4.96315	1.62174e-06	3.83965e-05	4.84505
HTATIP2	0.403956	5.95366	4.96218	1.62882e-06	3.85005e-05	4.84095
CAMKK1	-0.369237	2.30923	-4.96184	1.63135e-06	3.85005e-05	4.83949
ZNF488	0.518724	1.03905	4.96173	1.63212e-06	3.85005e-05	4.83904
ATP6V1B2	-0.376962	5.47777	-4.96096	1.63785e-06	3.85643e-05	4.83574
CLEC1A	-0.383826	1.69336	-4.96083	1.63882e-06	3.85643e-05	4.83518
STAMBP	0.242402	4.90677	4.96038	1.64217e-06	3.8596e-05	4.83326
SYNE1	-0.523898	3.89257	-4.95824	1.65809e-06	3.89228e-05	4.82417
HCAR1	0.5511	0.87238	4.95724	1.66562e-06	3.89356e-05	4.8199
ZNF76	-0.299005	4.03142	-4.95721	1.66582e-06	3.89356e-05	4.81979
DDX17	-0.364093	6.81957	-4.95702	1.66725e-06	3.89356e-05	4.81898
IGFL2	1.2885	3.84528	4.9569	1.66819e-06	3.89356e-05	4.81845
TRAPPC8	-0.275865	3.81465	-4.95683	1.66873e-06	3.89356e-05	4.81815
KIFC1	0.608114	2.73165	4.95566	1.67754e-06	3.9094e-05	4.81318
SLC39A10	0.350706	3.20777	4.95535	1.67985e-06	3.91006e-05	4.81189
VWA5B2	-1.07778	1.70339	-4.95386	1.6912e-06	3.92753e-05	4.80554
KRT78	0.272718	0.28691	4.95379	1.69172e-06	3.92753e-05	4.80525
C12orf57	-0.420263	7.81337	-4.95357	1.69346e-06	3.92753e-05	4.80428
INSM1	-0.985407	1.44954	-4.95175	1.70743e-06	3.94687e-05	4.79654
GPR1	0.499007	0.920373	4.95172	1.70763e-06	3.94687e-05	4.79644
LRRC1	0.379304	3.74238	4.95168	1.70794e-06	3.94687e-05	4.79627
RAC1	0.309508	8.10323	4.95132	1.71069e-06	3.9485e-05	4.79475
DEPDC1	0.418083	1.03071	4.94841	1.73332e-06	3.99595e-05	4.78237
PPIA	0.281068	10.547	4.94688	1.74533e-06	4.01885e-05	4.77586
SIM2	0.722627	1.73124	4.94549	1.75632e-06	4.03933e-05	4.76995
PUSL1	0.44534	3.53285	4.94464	1.76308e-06	4.04849e-05	4.76633
DSCC1	0.346645	1.52162	4.94446	1.7645e-06	4.04849e-05	4.76557
FBXL16	-0.76805	1.72828	-4.94274	1.77821e-06	4.07511e-05	4.75828
STAG3	-0.663256	2.29498	-4.94053	1.79597e-06	4.11093e-05	4.74892
STIL	0.373386	1.51015	4.94001	1.80024e-06	4.11581e-05	4.74668
TNFSF9	0.782449	1.95429	4.93916	1.80716e-06	4.12082e-05	4.74307
SHCBP1	0.448444	1.81529	4.93896	1.80874e-06	4.12082e-05	4.74225
MFSD13A	0.45505	2.62595	4.93895	1.80884e-06	4.12082e-05	4.7422
MYEOV	1.24966	4.70533	4.93849	1.81258e-06	4.12448e-05	4.74025
EGFL7	-0.685401	4.8398	-4.93772	1.81889e-06	4.13396e-05	4.73698
PTPRB	-0.400246	2.66361	-4.93619	1.83142e-06	4.15755e-05	4.73051
HMMR	0.52718	1.99966	4.93318	1.85645e-06	4.20941e-05	4.71773
RHBDF1	0.582382	4.96135	4.93264	1.86098e-06	4.21474e-05	4.71543
ABCC9	-0.572383	1.84806	-4.93155	1.87008e-06	4.23036e-05	4.71084
BLOC1S4	0.288488	3.66722	4.93063	1.87786e-06	4.243e-05	4.70693
PSCA	2.11508	6.09352	4.92848	1.89611e-06	4.27921e-05	4.69782
RASA4B	-0.602553	3.81401	-4.92783	1.90167e-06	4.28149e-05	4.69506
SYT12	0.750831	2.07661	4.9278	1.90193e-06	4.28149e-05	4.69493
PLK4	0.401246	1.83876	4.92758	1.90377e-06	4.28149e-05	4.69402
CPSF3	0.248031	4.21511	4.92732	1.90608e-06	4.28169e-05	4.69288
GSTO2	0.559255	4.07542	4.92639	1.91403e-06	4.29454e-05	4.68896
TMEM158	0.754635	3.27913	4.92514	1.92484e-06	4.31379e-05	4.68365
TESMIN	0.484323	1.79872	4.92402	1.93457e-06	4.33056e-05	4.67891
JRKL	0.306166	3.00274	4.92376	1.93681e-06	4.33056e-05	4.67782
GALE	0.674449	5.88215	4.92318	1.94185e-06	4.3368e-05	4.67537
CD58	0.550185	4.55215	4.92263	1.94662e-06	4.34243e-05	4.67306
CCDC3	-0.529464	3.42025	-4.92235	1.9491e-06	4.34294e-05	4.67186
KDR	-0.457022	2.62649	-4.9194	1.97515e-06	4.3959e-05	4.65936
SGO2	0.319451	1.30193	4.91901	1.97861e-06	4.39772e-05	4.65771
SPAG5	0.556744	3.20973	4.91867	1.98158e-06	4.39772e-05	4.6563
SMCR8	-0.311173	2.43645	-4.91854	1.9828e-06	4.39772e-05	4.65571
UNC13A	-0.666826	0.944234	-4.91786	1.98883e-06	4.40307e-05	4.65286
KRT19	1.17344	10.1824	4.91775	1.98978e-06	4.40307e-05	4.65241
NOD2	0.39916	1.2988	4.91726	1.99419e-06	4.40777e-05	4.65033
HMGCLL1	-0.57735	0.922312	-4.91567	2.00848e-06	4.43429e-05	4.6436
DVL1	0.466405	5.25676	4.9141	2.02266e-06	4.4605e-05	4.63697
CPLX2	-1.32356	2.1819	-4.91178	2.04387e-06	4.50211e-05	4.62715
NDC80	0.514923	2.43902	4.91011	2.05921e-06	4.53074e-05	4.62011
NGFR	-0.946706	2.98565	-4.90946	2.06522e-06	4.53878e-05	4.61737
FXR2	-0.302616	4.30893	-4.90711	2.08716e-06	4.58178e-05	4.60742
PPP1R3B	0.403142	3.28601	4.90671	2.09085e-06	4.58467e-05	4.60575
TERF2IP	-0.359008	5.5631	-4.90554	2.1019e-06	4.60366e-05	4.60079
SERPINF2	-0.648831	2.25582	-4.90423	2.11427e-06	4.62551e-05	4.59527
FAM178B	0.263983	0.540143	4.90213	2.13428e-06	4.664e-05	4.5864
CDO1	-0.666071	2.19236	-4.90076	2.14737e-06	4.68728e-05	4.58064
EEF2KMT	0.268241	3.0708	4.9005	2.14986e-06	4.68743e-05	4.57955
PDE4DIP	-0.424245	5.03158	-4.89899	2.16447e-06	4.71395e-05	4.57317
OSER1	0.275949	4.66953	4.89817	2.17249e-06	4.72609e-05	4.56969
COL7A1	1.10446	4.29498	4.8976	2.17805e-06	4.73283e-05	4.56729
SLC29A4	-0.987261	2.86161	-4.89562	2.19744e-06	4.7696e-05	4.55894
ADGRD1	-0.550313	2.27926	-4.89105	2.2428e-06	4.86259e-05	4.53971
FBXO45	0.237567	2.60302	4.88923	2.26114e-06	4.89685e-05	4.53204
MRPL48	0.243722	4.96802	4.88756	2.27814e-06	4.92813e-05	4.52499
GPSM2	0.483567	2.57383	4.88543	2.29987e-06	4.96957e-05	4.51606
PAIP2	-0.339212	5.77	-4.88343	2.32055e-06	5.00865e-05	4.50763
PRSS22	0.863123	5.30772	4.88276	2.32748e-06	5.018e-05	4.50482
ZNF480	0.368446	3.23154	4.88181	2.33745e-06	5.03304e-05	4.5008
KCNJ3	-0.603621	0.806707	-4.88159	2.33968e-06	5.03304e-05	4.4999
MRPS30	0.230026	4.32481	4.8809	2.34698e-06	5.04314e-05	4.49697
STARD8	-0.312932	1.73767	-4.88005	2.35592e-06	5.05455e-05	4.49339
TMC7	0.636603	2.44922	4.87989	2.35753e-06	5.05455e-05	4.49275
PRKCB	-0.620838	1.41184	-4.87953	2.36138e-06	5.05718e-05	4.49121
MAN1A1	-0.654833	4.58289	-4.87917	2.36518e-06	5.0597e-05	4.4897
CHMP4C	0.550254	4.00116	4.87769	2.38085e-06	5.08758e-05	4.48349
AVL9	0.30467	3.89244	4.877	2.38822e-06	5.09769e-05	4.48057
PRMT2	-0.249941	5.89749	-4.87606	2.39821e-06	5.11335e-05	4.47665
CAPN1	0.356326	6.94545	4.87306	2.43053e-06	5.17654e-05	4.46405
MSLN	1.61422	6.90436	4.87262	2.43539e-06	5.18119e-05	4.46217
TMPRSS4	1.28015	6.55221	4.86736	2.49321e-06	5.29514e-05	4.44008
CDC42EP2	0.48929	4.12056	4.86724	2.49444e-06	5.29514e-05	4.43962
SASH1	-0.338757	2.31891	-4.8661	2.5072e-06	5.31638e-05	4.43482
CBWD2	0.194334	4.37465	4.86483	2.52141e-06	5.3374e-05	4.4295
IFITM10	0.694111	2.29302	4.86472	2.52265e-06	5.3374e-05	4.42904
KCNA3	-0.271947	0.486267	-4.86447	2.52544e-06	5.33745e-05	4.428
SH2D3A	0.772803	4.60887	4.86025	2.57346e-06	5.43299e-05	4.41027
GRHL2	0.620575	2.81961	4.85785	2.60111e-06	5.48536e-05	4.40022
PARM1	-0.769072	3.88838	-4.85727	2.60787e-06	5.49361e-05	4.39778
ST18	-0.682022	1.01219	-4.85648	2.61706e-06	5.50695e-05	4.39447
ERO1B	-1.08997	3.24606	-4.8555	2.6284e-06	5.52479e-05	4.3904
OAS1	0.716342	5.51352	4.85507	2.63346e-06	5.52942e-05	4.38859
SLC7A2	-0.846715	2.69559	-4.85457	2.6393e-06	5.53564e-05	4.38651
NOL4	-0.760281	1.0563	-4.85391	2.64714e-06	5.54606e-05	4.38371
KIAA0408	-0.506831	1.23495	-4.85345	2.65257e-06	5.55141e-05	4.38179
CENPH	0.391387	2.47458	4.85256	2.66306e-06	5.56732e-05	4.37807
CLEC9A	-0.232967	0.435168	-4.8521	2.66849e-06	5.57264e-05	4.37616
CALCOCO2	-0.36848	5.82164	-4.8502	2.69113e-06	5.61091e-05	4.36821
KIF18B	0.479321	1.59396	4.84993	2.6944e-06	5.61091e-05	4.36706
MUC4	1.2761	3.42947	4.84961	2.69831e-06	5.61091e-05	4.3657
TM4SF1	0.816733	8.35162	4.84938	2.70107e-06	5.61091e-05	4.36474
PPP4C	0.249017	6.5827	4.84935	2.70135e-06	5.61091e-05	4.36464
RIPK2	0.426328	3.82351	4.84883	2.70761e-06	5.61785e-05	4.36246
CENPN	0.45615	3.04859	4.84719	2.72749e-06	5.6503e-05	4.35558
ABCA9	-0.380645	1.1655	-4.84705	2.72911e-06	5.6503e-05	4.35502
RNF180	-0.334459	1.26234	-4.84521	2.75151e-06	5.69058e-05	4.34733
PLPP4	0.954666	3.41002	4.84389	2.76774e-06	5.71801e-05	4.3418
COL14A1	-0.939551	4.79604	-4.84355	2.7719e-06	5.72049e-05	4.34039
CCNF	0.372865	1.80953	4.84291	2.77979e-06	5.73064e-05	4.33771
C16orf74	0.890477	2.4773	4.84147	2.79773e-06	5.76147e-05	4.33166
TNXB	-0.779992	3.46338	-4.83796	2.84161e-06	5.8456e-05	4.31702
ZBTB40	-0.23822	2.17965	-4.83736	2.84927e-06	5.85511e-05	4.31449
ENO1	0.457144	9.31229	4.83495	2.87989e-06	5.91174e-05	4.30443
ST14	0.596581	6.78304	4.83432	2.888e-06	5.92208e-05	4.30179
EXO1	0.445867	1.50289	4.83329	2.90114e-06	5.93401e-05	4.29752
MUC21	0.54044	0.339759	4.8331	2.90365e-06	5.93401e-05	4.2967
BRD2	-0.246789	6.74098	-4.83288	2.90651e-06	5.93401e-05	4.29578
ARRB2	-0.426029	5.08449	-4.83276	2.90794e-06	5.93401e-05	4.29532
HOXA3	0.588446	2.28694	4.83267	2.90919e-06	5.93401e-05	4.29491
TIMM8B	0.237977	5.46679	4.83124	2.9277e-06	5.96547e-05	4.28895
MPC2	-0.375386	5.95682	-4.83013	2.94213e-06	5.98854e-05	4.28432
FADD	0.294862	4.05179	4.8288	2.95957e-06	6.01404e-05	4.27876
SEMA7A	0.896786	4.28473	4.82851	2.96335e-06	6.01404e-05	4.27756
CLEC14A	-0.439791	3.67308	-4.82846	2.96401e-06	6.01404e-05	4.27735
HERPUD1	-0.420154	6.79634	-4.82805	2.96938e-06	6.01861e-05	4.27565
SCML4	-0.413758	1.0235	-4.82754	2.97618e-06	6.02606e-05	4.2735
TTC22	0.475414	3.36264	4.82159	3.05566e-06	6.18051e-05	4.24871
LSR	0.607902	7.50987	4.8205	3.07037e-06	6.20375e-05	4.2442
MAGEH1	-0.540142	4.35998	-4.82009	3.07608e-06	6.20878e-05	4.24245
UTRN	-0.517235	3.72674	-4.81891	3.09212e-06	6.23464e-05	4.23756
YPEL2	-0.320091	3.16444	-4.81823	3.10145e-06	6.24693e-05	4.23472
PDE2A	-0.481061	2.14862	-4.81547	3.13957e-06	6.31711e-05	4.22323
SCN3A	-0.241137	0.349271	-4.81398	3.1604e-06	6.3524e-05	4.21702
GJB2	1.02504	5.04099	4.81291	3.17539e-06	6.37588e-05	4.21257
EBF1	-0.405905	1.70676	-4.80976	3.21987e-06	6.45848e-05	4.19948
SLC22A17	-0.860311	4.11177	-4.80803	3.24466e-06	6.50146e-05	4.19227
IPCEF1	-0.361213	1.16149	-4.80757	3.2513e-06	6.508e-05	4.19035
CBX6	-0.505633	3.82738	-4.80573	3.27781e-06	6.54995e-05	4.18272
FYN	-0.440782	5.04117	-4.80564	3.27905e-06	6.54995e-05	4.18236
YIPF4	0.293401	4.92157	4.80375	3.30663e-06	6.59822e-05	4.17448
DTNA	-0.598959	2.17411	-4.80312	3.31578e-06	6.60965e-05	4.17188
GPN1	0.224755	4.7054	4.80287	3.31951e-06	6.61025e-05	4.17083
SFMBT2	-0.310499	1.43044	-4.80207	3.33118e-06	6.62665e-05	4.16753
F10	-0.894564	3.09222	-4.80126	3.34319e-06	6.63971e-05	4.16414
CTC1	-0.339148	3.44713	-4.80116	3.34463e-06	6.63971e-05	4.16374
PDE3B	-0.562728	1.73934	-4.80052	3.35411e-06	6.65169e-05	4.16108
MYOM3	0.552217	1.53136	4.79882	3.37946e-06	6.69508e-05	4.154
RFX6	-0.759728	0.972929	-4.79846	3.38484e-06	6.69885e-05	4.15251
DACH1	-0.510475	1.2007	-4.7975	3.39918e-06	6.72035e-05	4.14853
NAIP	-0.362892	2.63357	-4.79649	3.4143e-06	6.74332e-05	4.14436
RAMP2	-0.575659	4.96413	-4.79247	3.47538e-06	6.85179e-05	4.12769
CCM2L	-0.347565	1.68718	-4.79241	3.47632e-06	6.85179e-05	4.12743
LRRN1	0.703996	2.61156	4.79189	3.48431e-06	6.86054e-05	4.12527
ERG	-0.484414	2.49349	-4.79156	3.48949e-06	6.86372e-05	4.12388
FEN1	0.372903	3.67395	4.79009	3.51209e-06	6.90115e-05	4.11781
DLX3	0.267451	0.340923	4.78952	3.521e-06	6.91162e-05	4.11543
SARAF	-0.400924	7.57867	-4.78861	3.5351e-06	6.93224e-05	4.11167
FAM3C	0.430568	5.98938	4.78723	3.55668e-06	6.96592e-05	4.10595
TMEM185B	0.255004	3.56568	4.78705	3.55949e-06	6.96592e-05	4.10521
FLT4	-0.333038	2.00948	-4.78277	3.62724e-06	7.0913e-05	4.08748
C16orf89	-0.856438	2.62966	-4.78023	3.66811e-06	7.16396e-05	4.07695
TUFT1	0.518488	4.14419	4.77953	3.67935e-06	7.17864e-05	4.07407
FAM72C	0.387778	0.914039	4.77755	3.71168e-06	7.23441e-05	4.06585
ANXA3	0.856982	6.20327	4.77633	3.73161e-06	7.26282e-05	4.06082
SFTA2	1.32014	5.54527	4.77613	3.73494e-06	7.26282e-05	4.05998
HSPB11	0.261525	4.50333	4.77597	3.73755e-06	7.26282e-05	4.05932
CD47	0.392974	6.46137	4.77559	3.74377e-06	7.26759e-05	4.05776
LAMC2	1.10365	6.72993	4.77481	3.75671e-06	7.28538e-05	4.05452
PROM2	1.03651	4.53088	4.77448	3.76215e-06	7.2886e-05	4.05316
B3GNT5	0.462584	3.56452	4.77359	3.77693e-06	7.30176e-05	4.04947
TTC27	0.2416	3.05384	4.77347	3.77881e-06	7.30176e-05	4.049
OPN3	0.443369	3.71143	4.77338	3.7803e-06	7.30176e-05	4.04864
ERP29	-0.342778	7.05684	-4.77124	3.8161e-06	7.36354e-05	4.03978
PANX1	0.334218	3.46495	4.77052	3.82818e-06	7.37948e-05	4.0368
PLEC	0.601956	6.04253	4.76953	3.84485e-06	7.40422e-05	4.03272
FXYD1	-0.772992	3.73977	-4.76648	3.89676e-06	7.49669e-05	4.02012
SULT2B1	0.879391	2.97021	4.76475	3.92653e-06	7.54645e-05	4.01297
LRRC42	0.275069	4.60723	4.76383	3.9424e-06	7.56941e-05	4.00918
CXXC1	-0.350329	5.08163	-4.76247	3.96603e-06	7.59917e-05	4.00356
AGTRAP	0.393431	5.84666	4.76237	3.96776e-06	7.59917e-05	4.00315
NEURL4	-0.386739	3.39455	-4.76226	3.96972e-06	7.59917e-05	4.00269
TSPAN11	-0.589328	1.80575	-4.76019	4.00593e-06	7.66089e-05	3.99415
NIF3L1	0.203887	3.97194	4.75949	4.01826e-06	7.67686e-05	3.99127
OSBPL3	0.539053	3.66554	4.75669	4.06795e-06	7.76411e-05	3.97972
GTF2F1	-0.21146	5.55867	-4.75478	4.10226e-06	7.82185e-05	3.97183
FHL1	-0.778182	4.4413	-4.75413	4.11401e-06	7.83652e-05	3.96914
PXK	-0.334963	3.22578	-4.7505	4.18004e-06	7.95444e-05	3.95418
CKLF-CMTM1	0.422228	1.98207	4.74903	4.20703e-06	7.99791e-05	3.94813
CABLES1	0.460863	3.03449	4.74617	4.26014e-06	8.07789e-05	3.93634
SCN3B	-0.481609	0.79649	-4.74612	4.261e-06	8.07789e-05	3.93615
SNX33	0.292656	4.37983	4.74609	4.26166e-06	8.07789e-05	3.93601
TMEM92	0.86675	4.08955	4.74523	4.27768e-06	8.10031e-05	3.93248
ZNF671	-0.360809	2.01431	-4.74457	4.28997e-06	8.11562e-05	3.92979
NEK9	-0.259831	4.80349	-4.74392	4.30228e-06	8.13092e-05	3.9271
CDCA2	0.410518	1.26346	4.74367	4.30704e-06	8.13197e-05	3.92606
RPA3	0.318082	4.87518	4.74114	4.35495e-06	8.21438e-05	3.91566
COMMD7	0.178095	5.70763	4.74036	4.36995e-06	8.23462e-05	3.91243
CELF6	-0.418109	1.0916	-4.73952	4.38598e-06	8.25295e-05	3.90899
PTGS2	0.938372	2.69396	4.7394	4.38823e-06	8.25295e-05	3.90851
SLC43A2	-0.41354	3.95554	-4.73864	4.40291e-06	8.27251e-05	3.90537
KANK4	0.631301	1.48367	4.73771	4.42086e-06	8.29557e-05	3.90155
TRIM16	0.56428	4.69643	4.73756	4.42379e-06	8.29557e-05	3.90093
ZFYVE21	0.250859	5.41197	4.73534	4.46696e-06	8.3684e-05	3.89181
RHBDL2	0.680991	3.16937	4.73448	4.48385e-06	8.38694e-05	3.88826
ABHD17C	0.720033	4.99971	4.73439	4.48555e-06	8.38694e-05	3.88791
FANCI	0.448184	2.80188	4.73386	4.49588e-06	8.39158e-05	3.88575
DPCD	0.350911	4.78376	4.73382	4.49673e-06	8.39158e-05	3.88557
RGS5	-0.756001	5.31735	-4.73342	4.50459e-06	8.39812e-05	3.88393
SDC4	0.618565	7.41552	4.7326	4.52076e-06	8.42013e-05	3.88056
SCG3	-1.30132	2.64681	-4.73231	4.52647e-06	8.42263e-05	3.87938
PALD1	-0.383777	2.3754	-4.73203	4.53207e-06	8.42494e-05	3.87821
BID	0.382651	4.97123	4.73139	4.54477e-06	8.43701e-05	3.87559
SCPEP1	-0.481737	5.55349	-4.73126	4.54731e-06	8.43701e-05	3.87506
CSNK1D	-0.238889	6.31063	-4.73034	4.56575e-06	8.45683e-05	3.87126
LIFR	-0.456382	1.80809	-4.73029	4.56676e-06	8.45683e-05	3.87105
SIX1	0.543193	1.00654	4.72975	4.57755e-06	8.46868e-05	3.86884
BARD1	0.330515	1.66756	4.7293	4.5865e-06	8.47711e-05	3.867
BAK1	0.372599	4.63652	4.72679	4.63715e-06	8.56253e-05	3.85669
SOX11	0.254365	0.361338	4.72575	4.65815e-06	8.59308e-05	3.85244
RAET1G	0.413953	0.811574	4.72379	4.69814e-06	8.65858e-05	3.84441
ZDHHC20	0.354775	4.72345	4.72295	4.71551e-06	8.67563e-05	3.84095
TIE1	-0.46528	3.56168	-4.72291	4.71638e-06	8.67563e-05	3.84077
CLASP2	-0.297433	3.21537	-4.72231	4.72869e-06	8.68999e-05	3.83832
MTMR4	-0.267622	3.07567	-4.72136	4.74839e-06	8.716e-05	3.83442
ARHGEF6	-0.453615	2.49944	-4.72119	4.75188e-06	8.716e-05	3.83373
SPTB	-0.498952	1.02936	-4.7189	4.79969e-06	8.79533e-05	3.82433
ARHGAP11A	0.432559	1.97784	4.71848	4.80836e-06	8.80286e-05	3.82263
NGEF	0.667673	3.15994	4.71821	4.81416e-06	8.80512e-05	3.8215
GFRA1	-0.570901	1.27502	-4.71724	4.83456e-06	8.83407e-05	3.81753
TICRR	0.315715	0.85799	4.71476	4.88701e-06	8.92145e-05	3.8074
PRXL2B	0.482283	5.05877	4.71446	4.89346e-06	8.92291e-05	3.80616
RAB9B	-0.314909	0.777803	-4.71429	4.89706e-06	8.92291e-05	3.80547
SAMD10	0.476122	2.81315	4.71343	4.91559e-06	8.94823e-05	3.80192
ELAVL4	-0.603977	1.02488	-4.71063	4.97594e-06	9.04956e-05	3.79046
ASB3	0.167748	2.92775	4.71	4.98959e-06	9.06583e-05	3.78789
CHD3	-0.355943	5.72548	-4.70929	5.00505e-06	9.08158e-05	3.78499
COX11	-0.2967	4.50901	-4.70917	5.00767e-06	9.08158e-05	3.78449
HOXB5	0.609385	2.58297	4.70868	5.01833e-06	9.09237e-05	3.7825
NRCAM	-0.817244	2.53342	-4.70789	5.0357e-06	9.10772e-05	3.77925
FAM149B1	0.210255	3.70671	4.70786	5.03624e-06	9.10772e-05	3.77915
EMCN	-0.571223	2.80497	-4.70741	5.04613e-06	9.11706e-05	3.77731
RALYL	-0.500778	0.838056	-4.70584	5.0808e-06	9.17111e-05	3.77088
ADAMTS14	0.560646	1.95388	4.70561	5.08589e-06	9.17172e-05	3.76994
SMS	0.247199	5.94411	4.7051	5.09733e-06	9.18376e-05	3.76783
SCCPDH	0.379971	5.13814	4.70392	5.12351e-06	9.2216e-05	3.76302
MYOF	0.635319	5.58443	4.70372	5.12789e-06	9.2216e-05	3.76222
ABCA6	-0.468698	1.99421	-4.70295	5.14506e-06	9.2297e-05	3.75908
C2CD5	-0.382693	3.92179	-4.70293	5.14551e-06	9.2297e-05	3.759
PKIG	-0.444213	5.48084	-4.70288	5.14674e-06	9.2297e-05	3.75877
SPECC1L	-0.2641	3.53522	-4.70207	5.1649e-06	9.25366e-05	3.75547
CRY1	-0.322752	3.31794	-4.70162	5.17494e-06	9.26304e-05	3.75364
MRPS10	0.232099	4.43007	4.70124	5.18365e-06	9.27003e-05	3.75206
RIMBP2	-0.760354	1.11477	-4.70064	5.19722e-06	9.28569e-05	3.74961
PLXNA1	0.47911	3.77271	4.69932	5.22716e-06	9.33055e-05	3.74422
PKM	0.418174	9.53352	4.69903	5.23372e-06	9.33364e-05	3.74304
CORO2B	-0.408062	1.5395	-4.69851	5.24552e-06	9.34603e-05	3.74092
FNDC3A	-0.425233	4.17527	-4.69766	5.26506e-06	9.37219e-05	3.73743
PLCB3	0.502277	4.31967	4.69741	5.27071e-06	9.37361e-05	3.73643
WASHC2C	-0.217336	4.10008	-4.69596	5.30415e-06	9.42432e-05	3.73049
IRX5	0.500914	1.17392	4.69566	5.31088e-06	9.42432e-05	3.7293
TIMM8A	0.259365	2.32166	4.69553	5.31388e-06	9.42432e-05	3.72877
TEDC2	0.441255	1.65737	4.69374	5.35558e-06	9.48537e-05	3.72143
STAT3	-0.309071	5.97098	-4.69363	5.35814e-06	9.48537e-05	3.72098
CDK2AP2	0.337306	5.84549	4.6934	5.3635e-06	9.48618e-05	3.72004
CWC15	0.205596	5.46997	4.69305	5.37166e-06	9.48708e-05	3.71861
TSKU	0.509223	4.9293	4.69295	5.37385e-06	9.48708e-05	3.71823
ARHGAP24	-0.434724	3.19216	-4.69272	5.37934e-06	9.4881e-05	3.71727
TMEM139	0.742092	3.83787	4.69198	5.3967e-06	9.50442e-05	3.71425
IQGAP3	0.666702	2.40709	4.6919	5.39845e-06	9.50442e-05	3.71394
TMEM170B	-0.23044	0.847644	-4.69141	5.41002e-06	9.51612e-05	3.71193
SLCO2A1	-0.649855	4.28772	-4.68895	5.46812e-06	9.60956e-05	3.70191
HES2	0.627217	1.0287	4.6887	5.47401e-06	9.61114e-05	3.7009
MBP	-0.357319	3.81547	-4.68825	5.48483e-06	9.61433e-05	3.69904
BBS7	0.241339	2.77514	4.68821	5.48579e-06	9.61433e-05	3.69888
PHF23	-0.208986	4.71183	-4.6867	5.52196e-06	9.66155e-05	3.69271
TSHZ1	-0.339368	2.91282	-4.68666	5.52275e-06	9.66155e-05	3.69258
NPR3	0.726488	2.32991	4.68616	5.53482e-06	9.67389e-05	3.69053
HK2	0.774159	4.18804	4.68512	5.55999e-06	9.7091e-05	3.68627
CPE	-1.05507	6.47107	-4.68468	5.57051e-06	9.71868e-05	3.68449
NOL10	0.195086	3.74702	4.68374	5.59339e-06	9.74978e-05	3.68064
KLHDC1	-0.275672	1.21957	-4.6813	5.65292e-06	9.83661e-05	3.67071
DNAH14	0.480865	2.43543	4.68128	5.6534e-06	9.83661e-05	3.67063
ABHD11	0.489982	5.34951	4.68101	5.6599e-06	9.83905e-05	3.66955
CD36	-0.907411	3.51587	-4.68079	5.66535e-06	9.83965e-05	3.66865
RASD1	-0.974429	3.96323	-4.68044	5.67392e-06	9.84568e-05	3.66723
NPR1	-0.479713	2.21761	-4.67928	5.7027e-06	9.88673e-05	3.66248
DUSP16	-0.346286	3.67039	-4.6787	5.71691e-06	9.90247e-05	3.66014
CD34	-0.504356	4.60746	-4.67774	5.74084e-06	9.93501e-05	3.65622
CACNA1D	-0.456708	1.85045	-4.67607	5.7825e-06	9.99632e-05	3.64943
PCSK2	-1.44289	3.05113	-4.67583	5.78855e-06	9.99632e-05	3.64845
ROBO4	-0.372177	2.68768	-4.67569	5.7921e-06	9.99632e-05	3.64788
CCDC28A	-0.253397	4.60281	-4.6755	5.79699e-06	9.99632e-05	3.64709
OGDHL	-0.742473	1.40683	-4.67323	5.85414e-06	0.000100803	3.63788
MPHOSPH8	-0.245818	4.37831	-4.67315	5.85617e-06	0.000100803	3.63755
MRPL14	0.304034	5.69446	4.67241	5.87496e-06	0.000100948	3.63455
SH2D4A	0.630552	4.00593	4.67241	5.87501e-06	0.000100948	3.63454
SLCO4A1	0.886387	3.80937	4.66957	5.94787e-06	0.000102109	3.62297
CCAR2	-0.252108	5.9425	-4.66908	5.96053e-06	0.000102235	3.62098
TSPYL4	-0.387045	3.38623	-4.668	5.98838e-06	0.000102621	3.6166
PRR11	0.503274	2.01175	4.66755	6.0001e-06	0.000102731	3.61477
NOP10	0.261818	7.4063	4.66476	6.07291e-06	0.000103886	3.60345
KRT4	0.906681	1.02555	4.66372	6.10045e-06	0.000104264	3.5992
PTPN4	0.273307	2.87562	4.65869	6.23469e-06	0.000106451	3.57878
MYCT1	-0.396071	2.10916	-4.65851	6.23946e-06	0.000106451	3.57806
DPH6	0.325997	3.05588	4.65791	6.25563e-06	0.000106633	3.57563
NAGLU	-0.288279	4.88324	-4.65683	6.2849e-06	0.000107037	3.57125
EWSR1	-0.201291	6.81379	-4.65424	6.35574e-06	0.000108148	3.56074
MGAT1	-0.282755	6.43918	-4.65351	6.37575e-06	0.000108393	3.55779
IL10RA	-0.594268	3.30998	-4.65287	6.39338e-06	0.000108597	3.55519
SCARA5	-0.781034	1.14251	-4.65159	6.42898e-06	0.000109106	3.54999
ICA1L	-0.396418	1.34502	-4.65008	6.47102e-06	0.000109723	3.54387
ZNF429	-0.389873	2.31766	-4.64881	6.50655e-06	0.000110229	3.53873
CCL14	-1.29779	3.54741	-4.64762	6.53996e-06	0.000110697	3.53393
MST1R	0.982798	5.39778	4.64701	6.55729e-06	0.000110842	3.53144
PPM1K	-0.430289	2.32149	-4.64691	6.56002e-06	0.000110842	3.53105
DHRS1	0.383835	4.85344	4.64371	6.65142e-06	0.000112269	3.51807
IGFL1	1.03262	1.18199	4.64336	6.66134e-06	0.000112269	3.51668
EID1	-0.37373	6.59184	-4.64334	6.66191e-06	0.000112269	3.5166
CDC40	-0.221855	2.97947	-4.64275	6.67895e-06	0.000112458	3.5142
PHLDA1	0.498186	4.80902	4.64214	6.69661e-06	0.000112657	3.51172
ZCCHC18	-0.446978	1.08188	-4.64169	6.70968e-06	0.000112779	3.50989
TMX4	-0.457434	3.91719	-4.63918	6.78246e-06	0.000113903	3.49977
GEMIN6	0.30087	3.36091	4.63894	6.7897e-06	0.000113925	3.49877
TPP1	-0.306714	6.0397	-4.63862	6.79895e-06	0.000113981	3.49749
SYP	-1.01071	2.47761	-4.63835	6.80697e-06	0.000114017	3.49639
NSMCE2	0.263591	4.31663	4.638	6.81704e-06	0.000114086	3.495
FZD6	0.384642	3.45482	4.63771	6.82573e-06	0.000114089	3.49381
PIK3R5	-0.515121	2.18922	-4.6376	6.82901e-06	0.000114089	3.49336
FAM13B	-0.272735	2.8632	-4.63599	6.87638e-06	0.000114781	3.48687
KANK1	-0.382672	3.46794	-4.63571	6.88484e-06	0.000114823	3.48572
KRT222	-0.443311	0.856454	-4.63528	6.89745e-06	0.000114934	3.484
RECQL4	0.616882	3.0915	4.63457	6.91873e-06	0.000115189	3.48111
IKZF1	-0.627131	2.00777	-4.63391	6.93839e-06	0.000115417	3.47845
ABCA8	-0.672063	1.98999	-4.63328	6.95729e-06	0.000115547	3.4759
PIN4	0.281399	4.2091	4.63325	6.95821e-06	0.000115547	3.47578
C16orf46	0.248878	1.15627	4.63299	6.9659e-06	0.000115575	3.47474
WDR76	0.318756	2.02396	4.63262	6.97695e-06	0.000115659	3.47325
B3GNT3	0.780625	5.42371	4.63171	7.00433e-06	0.000116013	3.46958
PLAG1	0.407513	0.830026	4.62958	7.06892e-06	0.000116983	3.46097
SYT4	-0.909259	1.33591	-4.62548	7.19488e-06	0.000118951	3.44441
ZNF365	0.514529	1.73884	4.62531	7.20021e-06	0.000118951	3.44371
UBXN2A	0.20493	2.80533	4.62298	7.27275e-06	0.000119977	3.43431
NUP155	0.24925	2.84751	4.62291	7.27471e-06	0.000119977	3.43406
KLK7	1.50172	3.94008	4.62227	7.29486e-06	0.000120206	3.43146
LMNB1	0.425165	3.78435	4.6209	7.33801e-06	0.000120814	3.42593
E2F7	0.349289	0.7281	4.62049	7.35087e-06	0.000120923	3.42429
LRRK2	-0.366968	1.37679	-4.61966	7.37724e-06	0.000121253	3.42093
SIK3	-0.247553	3.38448	-4.61906	7.39634e-06	0.000121464	3.41851
JAM2	-0.510912	2.82209	-4.61813	7.42606e-06	0.000121814	3.41475
PEX13	0.259998	3.46368	4.61799	7.43028e-06	0.000121814	3.41421
MRPL15	0.286406	5.35555	4.61655	7.47646e-06	0.000122467	3.4084
PPP1R1C	0.569294	2.44814	4.61408	7.55624e-06	0.000123669	3.39845
UCN2	0.470048	0.837945	4.61145	7.64209e-06	0.000124892	3.38786
LRRC8A	0.549019	5.49746	4.61139	7.64393e-06	0.000124892	3.38763
RPL17	-0.245128	10.3389	-4.61119	7.65063e-06	0.000124896	3.38681
PPP6R2	-0.372395	4.85356	-4.60993	7.69204e-06	0.000125466	3.38175
DMBX1	0.431755	0.605147	4.60946	7.70765e-06	0.000125614	3.37985
DNTTIP1	0.428671	5.62689	4.60863	7.7353e-06	0.000125958	3.37649
NUP93	0.28954	4.72709	4.60826	7.7476e-06	0.000125963	3.375
CAND2	-0.379463	1.09087	-4.60813	7.75188e-06	0.000125963	3.37448
ATIC	0.340238	6.35728	4.60801	7.75581e-06	0.000125963	3.37401
UBXN10	0.510076	2.08497	4.60767	7.76715e-06	0.000125963	3.37264
DYNC1I1	-0.543825	1.56793	-4.60746	7.77428e-06	0.000125963	3.37178
HSPB6	-0.84943	5.15831	-4.60736	7.77748e-06	0.000125963	3.37139
ASB8	-0.243478	3.80505	-4.60725	7.78127e-06	0.000125963	3.37094
PRUNE2	-0.815273	2.67725	-4.60668	7.80025e-06	0.000126164	3.36865
PRELID2	0.507006	3.08802	4.60605	7.82132e-06	0.000126399	3.36612
CRHBP	-0.298422	0.450191	-4.60577	7.83066e-06	0.000126409	3.365
KRT6C	0.456814	0.484336	4.60564	7.83506e-06	0.000126409	3.36448
BLACAT1	0.703734	2.03751	4.60453	7.87251e-06	0.000126907	3.36001
C15orf62	0.339796	1.26511	4.60351	7.907e-06	0.000127357	3.35591
TRIM6	0.27072	1.37391	4.60168	7.96925e-06	0.000128252	3.34856
ENG	-0.423337	6.1861	-4.59971	8.03684e-06	0.000129232	3.34064
MFNG	-0.460869	3.56541	-4.59851	8.07814e-06	0.00012975	3.33583
NTSR1	0.951095	1.39649	4.59804	8.09449e-06	0.00012975	3.33394
IFFO2	0.39086	3.00406	4.59789	8.09976e-06	0.00012975	3.33333
FBLN5	-0.718801	5.02316	-4.59788	8.10009e-06	0.00012975	3.33329
RBM45	0.239861	2.95384	4.59781	8.10263e-06	0.00012975	3.33299
GGA2	-0.345828	4.7	-4.59636	8.15307e-06	0.000130347	3.32718
RAB5IF	0.291829	6.58473	4.59635	8.15343e-06	0.000130347	3.32714
UCHL1	-0.814734	4.95874	-4.59565	8.17779e-06	0.000130628	3.32434
GPS2	-0.287253	5.45885	-4.59091	8.34542e-06	0.000133195	3.30532
TUBA4A	0.403553	6.43416	4.59071	8.35258e-06	0.000133199	3.30452
MRPS12	0.385435	5.21802	4.59006	8.37597e-06	0.000133462	3.30189
ANKRD13A	-0.267555	4.15043	-4.58934	8.40184e-06	0.000133764	3.299
ALDH3B2	0.673048	1.31784	4.58587	8.52725e-06	0.000135649	3.28512
DIPK2B	-0.373185	2.56241	-4.58447	8.57871e-06	0.000136355	3.27948
RBP7	-0.663263	3.20677	-4.58351	8.61408e-06	0.000136804	3.27562
TCEAL2	-1.02057	2.08515	-4.58309	8.62956e-06	0.000136937	3.27394
ELAC1	-0.352864	2.38672	-4.58261	8.64716e-06	0.000137104	3.27203
FMN2	-0.688263	1.17771	-4.58198	8.67036e-06	0.000137359	3.26952
CELSR1	0.604329	3.37182	4.57834	8.80627e-06	0.000139398	3.25494
APPBP2	-0.27639	2.97757	-4.57792	8.82215e-06	0.000139535	3.25325
DYRK1A	-0.224304	3.98885	-4.57709	8.85343e-06	0.000139815	3.24993
MRPS16	0.223814	5.95903	4.57707	8.8544e-06	0.000139815	3.24983
DDX10	0.258935	3.92518	4.57637	8.88064e-06	0.000140115	3.24706
ZBTB4	-0.251954	4.30579	-4.57618	8.88786e-06	0.000140115	3.2463
GRHL3	0.316524	0.605289	4.57496	8.93436e-06	0.000140589	3.24141
CENPO	0.304333	2.1864	4.57487	8.93799e-06	0.000140589	3.24103
JADE1	-0.357481	3.56574	-4.57477	8.9416e-06	0.000140589	3.24065
OTX1	0.364792	0.898704	4.57455	8.95007e-06	0.000140589	3.23976
FOXM1	0.659974	3.18241	4.57444	8.95436e-06	0.000140589	3.23931
ANXA11	0.435566	7.98911	4.57406	8.96879e-06	0.000140701	3.2378
CLDN5	-0.635062	4.34917	-4.57372	8.98183e-06	0.000140791	3.23644
CDK9	-0.200521	5.29147	-4.57161	9.06295e-06	0.000141947	3.22802
RPL6	-0.265318	10.043	-4.57125	9.07683e-06	0.000141948	3.22658
NSDHL	0.288871	4.32937	4.57123	9.0777e-06	0.000141948	3.22649
TLCD1	0.499325	3.95153	4.57094	9.08917e-06	0.000142012	3.22531
AC010542.3	0.198392	0.311598	4.57019	9.11809e-06	0.000142319	3.22233
CD2AP	0.419403	4.40396	4.57005	9.1236e-06	0.000142319	3.22177
RADX	-0.591231	1.39898	-4.56833	9.19069e-06	0.00014325	3.2149
NAP1L5	-0.485423	2.06071	-4.568	9.2039e-06	0.00014334	3.21356
DBNDD2	0.296895	6.13385	4.5671	9.23924e-06	0.000143774	3.20996
ATP8A1	-0.547027	2.3905	-4.56354	9.38047e-06	0.000145855	3.19575
INF2	0.580997	6.29519	4.56232	9.4293e-06	0.000146496	3.19089
RAET1L	0.721851	1.47267	4.56213	9.4371e-06	0.000146499	3.19011
LY6D	1.75496	3.45173	4.56043	9.50538e-06	0.00014744	3.18336
MYCBP2	-0.312945	4.48808	-4.55916	9.55702e-06	0.000148015	3.17828
LDB2	-0.45496	3.35926	-4.55914	9.55776e-06	0.000148015	3.17821
DSCAML1	-0.397738	0.682641	-4.55805	9.60241e-06	0.000148587	3.17384
KRT18	0.61321	9.55209	4.55729	9.63364e-06	0.000148951	3.1708
PIK3R1	-0.428811	3.53593	-4.55705	9.64345e-06	0.000148983	3.16985
MAPK15	0.754374	2.41721	4.5562	9.67825e-06	0.000149401	3.16647
MORC2	0.297101	4.46636	4.55552	9.70655e-06	0.000149605	3.16374
CNKSR2	-0.319341	0.761225	-4.5555	9.70697e-06	0.000149605	3.1637
COQ10A	-0.361788	2.96132	-4.55483	9.73501e-06	0.000149918	3.16099
EXPH5	0.311256	1.14431	4.55456	9.746e-06	0.000149943	3.15994
ESPN	0.950757	2.84123	4.55441	9.75222e-06	0.000149943	3.15934
RHOC	0.398713	8.60289	4.55362	9.78532e-06	0.000150332	3.15616
ZNF594	-0.284228	1.33953	-4.55178	9.86186e-06	0.000151388	3.14887
UNC80	-0.476349	0.497402	-4.54967	9.95093e-06	0.000152634	3.14044
PPP1R9B	-0.224748	4.71763	-4.54922	9.97003e-06	0.000152805	3.13865
ZNF814	-0.339028	3.05023	-4.54573	1.01192e-05	0.000154873	3.12474
MND1	0.442151	1.9109	4.54568	1.0121e-05	0.000154873	3.12457
SLC25A34	-0.382169	1.13505	-4.54362	1.02102e-05	0.000156114	3.11635
DOCK8	-0.490291	2.74007	-4.54302	1.02361e-05	0.000156386	3.11398
SLC2A10	0.50007	3.63671	4.54227	1.02688e-05	0.000156761	3.11099
EZH2	0.390602	2.53124	4.54181	1.02889e-05	0.000156945	3.10916
MTHFD1	0.272182	4.94452	4.54036	1.03525e-05	0.000157789	3.10339
STOM	-0.468378	6.14384	-4.53952	1.03895e-05	0.000158229	3.10004
MMRN2	-0.379577	3.33833	-4.53927	1.04006e-05	0.000158273	3.09904
GNAZ	-0.643052	1.95644	-4.53627	1.0534e-05	0.000160177	3.08711
UGT1A10	1.30071	3.99533	4.536	1.05458e-05	0.00016023	3.08606
NCALD	-0.518638	3.33671	-4.53571	1.05588e-05	0.000160302	3.0849
SERINC1	-0.43022	6.28544	-4.53512	1.05856e-05	0.000160581	3.08253
COMMD2	0.254114	3.69198	4.53471	1.06037e-05	0.00016073	3.08093
RSAD1	-0.264267	4.12868	-4.53277	1.06913e-05	0.00016193	3.07323
GPR34	-0.571035	2.22195	-4.53135	1.07562e-05	0.000162786	3.06756
ACSM5	-0.227318	0.675689	-4.53023	1.08074e-05	0.000163384	3.06311
ABI3	-0.456897	3.3747	-4.53011	1.08127e-05	0.000163384	3.06265
NEUROD1	-0.993568	1.8219	-4.52965	1.0834e-05	0.000163578	3.06081
GLOD4	-0.246665	5.35482	-4.52898	1.08648e-05	0.000163916	3.05815
SDC1	0.729899	6.92452	4.52866	1.08796e-05	0.00016401	3.05688
C2orf42	-0.188328	2.77238	-4.52765	1.09261e-05	0.000164583	3.05288
TMEM62	0.336996	4.42413	4.52711	1.09513e-05	0.000164833	3.05073
MPC1	-0.271688	5.01546	-4.52653	1.09781e-05	0.000165074	3.04844
NFE2L1	-0.305499	6.38661	-4.52639	1.09844e-05	0.000165074	3.0479
DIS3L	-0.255487	3.19458	-4.52595	1.10051e-05	0.000165229	3.04613
SELP	-0.735018	2.84276	-4.5258	1.10118e-05	0.000165229	3.04557
INTS3	-0.274878	4.66747	-4.52507	1.10464e-05	0.000165618	3.04263
ERVMER34-1	0.370497	0.903076	4.52277	1.11542e-05	0.000167013	3.03353
GPRIN2	0.443331	1.95861	4.52254	1.1165e-05	0.000167013	3.03263
KCP	0.702945	1.90714	4.52254	1.11654e-05	0.000167013	3.0326
RCCD1	0.350914	3.00883	4.51966	1.1302e-05	0.000168821	3.02121
PMAIP1	0.51173	2.57212	4.51963	1.13037e-05	0.000168821	3.02107
ANO1	0.710536	5.49921	4.51882	1.13424e-05	0.000169267	3.01787
CD3G	-0.496008	1.40527	-4.51834	1.13654e-05	0.000169479	3.01598
MRPL13	0.280436	5.03881	4.5155	1.15031e-05	0.0001714	3.0047
ASPA	-0.293498	0.826306	-4.51476	1.15389e-05	0.000171732	3.00179
FAM72A	0.313074	1.80817	4.51461	1.15463e-05	0.000171732	3.00119
LRR1	0.293491	2.94496	4.51449	1.1552e-05	0.000171732	3.00073
STN1	0.298729	4.63707	4.51368	1.15916e-05	0.000172187	2.99752
SLCO3A1	0.405683	3.94054	4.51348	1.16017e-05	0.000172205	2.99671
GPRC5A	1.21311	6.74773	4.51292	1.16292e-05	0.000172365	2.9945
TTC9C	0.194351	4.69622	4.51289	1.16304e-05	0.000172365	2.9944
TMC2	-0.051092	0.083484	-4.51258	1.1646e-05	0.000172387	2.99314
FHL2	0.602173	6.62047	4.5125	1.16497e-05	0.000172387	2.99285
CYP2C8	-0.593597	1.15921	-4.51174	1.1687e-05	0.000172807	2.98985
GPD2	0.320275	3.51921	4.51099	1.17242e-05	0.000173144	2.98687
LCN10	-0.498723	0.946667	-4.51092	1.17278e-05	0.000173144	2.98659
MYLIP	-0.301562	3.39539	-4.51056	1.17459e-05	0.000173279	2.98515
IRAK4	-0.204073	3.08862	-4.51003	1.17722e-05	0.000173534	2.98305
GABRB3	-0.75487	1.92452	-4.50877	1.18348e-05	0.000174323	2.97809
SERTAD3	0.400551	5.04503	4.50764	1.18914e-05	0.000175024	2.97362
CEP89	0.224438	3.40653	4.50744	1.19017e-05	0.000175042	2.97281
RASGRP2	-0.705653	2.81694	-4.50704	1.19215e-05	0.0001752	2.97125
GJB6	0.75635	1.08016	4.50638	1.19547e-05	0.000175554	2.96865
SH3GL2	-0.666729	1.0437	-4.50569	1.199e-05	0.000175938	2.96589
EPM2A	-0.261048	1.37074	-4.50365	1.20933e-05	0.000177319	2.95786
ZNF24	-0.262364	3.51131	-4.49775	1.23982e-05	0.000181652	2.93455
NCOA1	-0.236849	3.33156	-4.49744	1.24149e-05	0.000181758	2.9333
ELAC2	-0.231147	4.69022	-4.49605	1.24878e-05	0.000182688	2.92781
PRKAR2B	-0.508091	2.2226	-4.49562	1.25102e-05	0.000182876	2.92614
ZNF10	-0.301675	2.10533	-4.49513	1.25361e-05	0.000183116	2.9242
CACUL1	0.20191	2.99373	4.49386	1.26037e-05	0.000183964	2.91917
RHEBL1	0.320515	1.16988	4.49221	1.26912e-05	0.000185101	2.9127
PYCR3	0.394642	3.14586	4.49151	1.2729e-05	0.000185512	2.90991
LYVE1	-0.641112	1.80601	-4.48958	1.28329e-05	0.000186885	2.90231
EVPL	0.846427	3.67426	4.48843	1.2895e-05	0.000187649	2.89778
AIFM2	0.28124	3.26278	4.48824	1.29053e-05	0.000187657	2.89704
NRXN1	-0.469678	0.877592	-4.48774	1.29326e-05	0.000187912	2.89506
MCOLN2	-0.437966	1.21349	-4.48756	1.29427e-05	0.000187918	2.89433
SLPI	0.99243	8.49096	4.48655	1.29976e-05	0.000188573	2.89037
PHF13	0.251249	3.37553	4.48616	1.30188e-05	0.000188739	2.88884
PGS1	-0.222486	3.96523	-4.48553	1.30535e-05	0.0001891	2.88635
FAM72D	0.329022	0.89923	4.48509	1.3078e-05	0.000189311	2.8846
COLEC11	-0.75138	3.6408	-4.48432	1.31205e-05	0.000189785	2.88156
CCL15-CCL14	-0.86477	3.07743	-4.48297	1.31951e-05	0.000190721	2.87625
PREPL	-0.35604	4.12815	-4.48205	1.32462e-05	0.000191316	2.87264
RALB	0.301219	5.58514	4.48042	1.33375e-05	0.000192491	2.86621
STIM2	-0.30893	3.99013	-4.47859	1.34406e-05	0.000193833	2.85901
SSTR3	-0.693615	0.962276	-4.47771	1.349e-05	0.000194401	2.85558
MAP1B	-0.553041	2.88232	-4.47736	1.35101e-05	0.000194545	2.85418
PPM1E	-0.260699	0.327671	-4.47593	1.35916e-05	0.000195482	2.84855
APOL1	0.690067	6.91674	4.47586	1.35954e-05	0.000195482	2.84829
SLC38A10	-0.318971	5.94646	-4.47324	1.37461e-05	0.000197502	2.83798
XYLB	0.326617	1.338	4.47274	1.37747e-05	0.000197766	2.83603
XXYLT1	0.248534	3.08291	4.4718	1.38297e-05	0.000198407	2.83231
ZMYND11	-0.304141	4.59335	-4.46902	1.39919e-05	0.000200586	2.8214
SMIM32	-0.891908	1.4773	-4.46861	1.4016e-05	0.000200749	2.81979
B4GAT1	-0.400383	3.87395	-4.46847	1.40242e-05	0.000200749	2.81924
SLC25A18	-0.200145	0.598983	-4.46804	1.40494e-05	0.000200961	2.81756
KIAA1522	0.496865	5.34572	4.46765	1.40727e-05	0.000201145	2.81601
SAFB2	-0.336403	5.16938	-4.46621	1.41581e-05	0.000202217	2.81035
C20orf194	-0.238508	2.37569	-4.46484	1.42396e-05	0.00020323	2.80499
ATP1B2	-0.455162	1.1711	-4.46459	1.42544e-05	0.000203291	2.80401
SYNRG	-0.244598	3.34991	-4.46356	1.4316e-05	0.000204019	2.79998
GSTP1	0.640561	9.35802	4.46245	1.43828e-05	0.00020482	2.79562
IGFL3	0.549915	0.726063	4.46194	1.44138e-05	0.000205034	2.79361
CD5	-0.552672	1.76315	-4.46185	1.44191e-05	0.000205034	2.79327
CYP2U1	-0.329234	1.93208	-4.46105	1.44674e-05	0.000205489	2.79014
VRK1	0.308526	3.22445	4.46097	1.44724e-05	0.000205489	2.78981
KRT86	0.362654	0.746259	4.46022	1.45183e-05	0.00020599	2.78685
FAM222A	-0.690395	1.69129	-4.45996	1.45337e-05	0.000206056	2.78586
NFATC2	-0.456267	2.41141	-4.45922	1.45789e-05	0.000206545	2.78296
KRT13	1.22984	2.11841	4.45889	1.45996e-05	0.000206686	2.78163
ARHGAP15	-0.568146	2.87804	-4.4584	1.46295e-05	0.000206958	2.77972
RNASE6	-0.677371	4.26902	-4.45768	1.46738e-05	0.000207432	2.77689
CBLC	0.710881	4.62072	4.45404	1.48992e-05	0.000210465	2.76263
CD99L2	-0.486861	4.23458	-4.45356	1.49289e-05	0.000210561	2.76077
SLC16A5	0.738444	3.8381	4.45347	1.49347e-05	0.000210561	2.7604
ANGPTL1	-0.69032	2.02279	-4.4534	1.49388e-05	0.000210561	2.76015
GGH	0.504933	3.66836	4.45244	1.49995e-05	0.000211206	2.75636
CCND1	0.524254	5.85318	4.45233	1.50064e-05	0.000211206	2.75593
CMTM7	0.578531	5.60301	4.45177	1.50413e-05	0.000211543	2.75375
ZDHHC5	0.18977	5.22715	4.45156	1.50543e-05	0.000211571	2.75295
OTULINL	-0.591559	3.01637	-4.45105	1.50868e-05	0.000211874	2.75093
HCFC1R1	0.3813	6.82234	4.45026	1.51365e-05	0.000212417	2.74785
SLC4A10	-0.429515	0.547405	-4.44701	1.53441e-05	0.000215161	2.73511
POU2F3	0.745741	2.26131	4.44685	1.53543e-05	0.000215161	2.73449
DDX60L	0.383886	3.36304	4.44546	1.54435e-05	0.000216254	2.72907
BEX1	-1.33487	3.82283	-4.44518	1.54617e-05	0.000216352	2.72797
CNST	-0.201795	2.78998	-4.44423	1.55232e-05	0.000217055	2.72426
TBX15	0.597079	1.26373	4.43973	1.58185e-05	0.000221024	2.70664
KLHL6	-0.524857	1.76861	-4.43842	1.59054e-05	0.000222077	2.70152
GPBAR1	-0.574294	2.85965	-4.4381	1.59265e-05	0.000222211	2.70028
RET	-0.363785	0.71832	-4.43658	1.60277e-05	0.000223461	2.69436
PLCXD3	-0.598562	1.16134	-4.43564	1.60907e-05	0.000224177	2.69069
ADORA2B	0.584937	2.39612	4.4354	1.6107e-05	0.000224207	2.68974
WDR62	0.366366	1.30495	4.43527	1.6116e-05	0.000224207	2.68922
TGM5	0.298965	0.335597	4.43317	1.62578e-05	0.000226017	2.68103
TBC1D2	0.488921	3.83119	4.432	1.63371e-05	0.000226956	2.67648
AC008687.4	0.434933	0.693161	4.43161	1.6364e-05	0.000227146	2.67494
KPNA7	0.524771	1.38902	4.43146	1.63744e-05	0.000227146	2.67435
TMEM134	0.334424	6.11808	4.43073	1.6424e-05	0.000227671	2.67152
PRKN	-0.215948	0.843261	-4.43027	1.64557e-05	0.000227946	2.66972
CACNA2D2	-0.805562	1.79731	-4.42995	1.64779e-05	0.00022809	2.66846
FAM89B	0.320533	5.5103	4.42953	1.65067e-05	0.000228185	2.66682
DPP6	-0.760525	1.26566	-4.4295	1.65084e-05	0.000228185	2.66673
DUSP26	-0.870881	1.88444	-4.42854	1.65752e-05	0.000228928	2.66295
PSRC1	0.365635	2.1667	4.42838	1.65859e-05	0.000228928	2.66235
EPHX2	-0.586138	3.46255	-4.42703	1.66795e-05	0.000230045	2.65709
TFAP2C	0.53114	1.06088	4.42687	1.66907e-05	0.000230045	2.65646
MAFF	0.506601	4.86131	4.42561	1.67784e-05	0.000231089	2.65156
SAMD9	0.519452	3.26047	4.42537	1.67956e-05	0.000231162	2.6506
GINS2	0.425585	1.92774	4.42488	1.683e-05	0.000231358	2.64869
ZNF154	-0.250008	1.14605	-4.42482	1.68339e-05	0.000231358	2.64847
HNRNPM	-0.177484	6.5482	-4.42341	1.69329e-05	0.000232553	2.64299
LRRN3	-0.360072	0.635031	-4.42319	1.69487e-05	0.000232605	2.64212
CHGB	-1.6987	5.35309	-4.42139	1.7076e-05	0.000234186	2.63513
INA	-0.731894	1.22368	-4.42095	1.71075e-05	0.00023445	2.63341
ATP8B3	0.361204	1.18892	4.41817	1.73073e-05	0.00023702	2.62255
MOB4	0.252715	4.276	4.41748	1.73569e-05	0.000237439	2.61988
BST2	0.661094	7.3829	4.4174	1.73625e-05	0.000237439	2.61958
KCNA2	-0.0715989	0.116638	-4.41595	1.74675e-05	0.000238706	2.61394
FAM24B	0.400993	2.48558	4.41537	1.75101e-05	0.000239037	2.61166
ACTRT3	0.253853	1.06519	4.41528	1.75165e-05	0.000239037	2.61132
MBOAT4	-0.558863	1.20015	-4.41484	1.75489e-05	0.000239176	2.6096
TONSL	0.457836	1.97221	4.4148	1.75515e-05	0.000239176	2.60946
TMEM41B	0.244138	3.65528	4.41448	1.7575e-05	0.000239328	2.6082
UBE2D1	0.278929	3.61964	4.41371	1.76313e-05	0.000239924	2.60522
SCN4B	-0.393593	1.88634	-4.41239	1.77281e-05	0.000241072	2.6001
ARMC10	0.251734	4.85663	4.41207	1.77519e-05	0.000241226	2.59884
KLF15	-0.566762	1.84174	-4.41177	1.77739e-05	0.000241355	2.59769
NEXMIF	-0.173782	0.267027	-4.41111	1.78233e-05	0.000241855	2.5951
HELZ2	0.402549	4.18215	4.41081	1.78456e-05	0.000241987	2.59393
TUB	-0.341039	1.17567	-4.41033	1.78808e-05	0.00024202	2.59208
SNCG	0.947106	4.55039	4.41033	1.78813e-05	0.00024202	2.59206
WDR17	-0.357881	0.673085	-4.41013	1.78955e-05	0.00024202	2.59132
SPAG7	-0.210168	5.68156	-4.4101	1.78981e-05	0.00024202	2.59118
RUFY3	-0.307929	4.02907	-4.40913	1.79707e-05	0.000242787	2.5874
PRKAR1A	-0.380288	6.26618	-4.4089	1.79874e-05	0.000242787	2.58653
LETM2	0.682463	3.18593	4.40883	1.79926e-05	0.000242787	2.58626
KIF19	-0.481023	0.666184	-4.40846	1.80208e-05	0.000242998	2.58479
PYGB	0.501958	6.32468	4.40775	1.80741e-05	0.000243546	2.58203
NKX2-2	-1.06751	1.98547	-4.40738	1.81013e-05	0.000243743	2.58063
MACROD1	0.497441	4.41906	4.40702	1.81291e-05	0.000243946	2.5792
SYT7	-0.937379	3.02745	-4.40578	1.82224e-05	0.000245031	2.5744
ATP13A1	-0.261732	5.00367	-4.40527	1.8261e-05	0.000245379	2.57242
C6orf62	-0.281277	5.59975	-4.40324	1.84161e-05	0.00024729	2.56452
SRSF12	-0.272765	0.739233	-4.40259	1.84657e-05	0.000247785	2.562
CERS4	-0.582423	3.55569	-4.40221	1.84944e-05	0.000247998	2.56055
PVRIG	-0.565366	1.44463	-4.40195	1.85149e-05	0.000248041	2.55952
SCGN	-1.42585	3.84611	-4.40184	1.85234e-05	0.000248041	2.55909
RUNDC3A	-1.04414	2.45626	-4.40045	1.86303e-05	0.0002493	2.55371
GAD1	0.552122	1.40132	4.39863	1.87716e-05	0.000251016	2.54665
PFKFB2	-0.519895	3.28986	-4.39827	1.87997e-05	0.000251165	2.54525
STS	0.388828	2.83281	4.39815	1.88088e-05	0.000251165	2.5448
MEF2C	-0.464276	2.92099	-4.39761	1.88513e-05	0.000251248	2.54269
LPL	-0.66644	2.47485	-4.3976	1.88523e-05	0.000251248	2.54265
ST3GAL4	0.521191	4.80114	4.3973	1.88756e-05	0.000251248	2.54149
ABCC8	-1.53359	4.37382	-4.39727	1.88778e-05	0.000251248	2.54138
GTF2F2	0.230144	3.7959	4.39724	1.88801e-05	0.000251248	2.54127
LSS	-0.366391	3.96081	-4.39662	1.89291e-05	0.000251569	2.53885
A1CF	-0.541802	1.28154	-4.39649	1.89389e-05	0.000251569	2.53836
TPRKB	0.182342	4.80221	4.39644	1.89433e-05	0.000251569	2.53815
TMEM179	-1.01806	1.65288	-4.39605	1.89736e-05	0.000251738	2.53665
IL33	-0.709201	2.86992	-4.39594	1.89821e-05	0.000251738	2.53623
SLTM	-0.191979	5.43137	-4.39446	1.90993e-05	0.000252928	2.53048
CPOX	0.239804	3.17707	4.39441	1.91037e-05	0.000252928	2.53027
RAB39A	-0.195628	0.280489	-4.39431	1.91112e-05	0.000252928	2.5299
ALG8	0.228228	4.86433	4.39348	1.91772e-05	0.00025351	2.52668
NXPE3	-0.357976	2.0976	-4.39343	1.91814e-05	0.00025351	2.52647
RFC2	0.251965	4.16773	4.39256	1.92503e-05	0.000254246	2.52313
ACIN1	-0.249525	5.99172	-4.39221	1.92787e-05	0.000254447	2.52175
PTK2B	-0.364752	4.21411	-4.39143	1.93411e-05	0.000254984	2.51873
LMO2	-0.435379	3.80938	-4.39137	1.93458e-05	0.000254984	2.5185
MASTL	0.240516	2.34165	4.39097	1.93776e-05	0.000255229	2.51697
CD151	0.350396	8.50355	4.39	1.94555e-05	0.00025608	2.51322
GFRA2	-0.247418	0.637844	-4.38932	1.95109e-05	0.000256634	2.51056
BBC3	0.567274	3.60841	4.38765	1.96463e-05	0.000258219	2.5041
AC073508.2	-0.220244	0.392532	-4.38736	1.96698e-05	0.000258219	2.50299
CACNA1H	-0.565348	3.27558	-4.38734	1.96716e-05	0.000258219	2.5029
ZNF318	-0.271193	2.46482	-4.38664	1.97283e-05	0.000258559	2.50021
AQP6	0.412297	0.629921	4.3866	1.9732e-05	0.000258559	2.50004
TBC1D9	-0.405235	3.25474	-4.38649	1.97408e-05	0.000258559	2.49962
ESR1	-0.218952	0.628118	-4.38637	1.9751e-05	0.000258559	2.49914
CCR7	-0.820127	1.99056	-4.38615	1.97686e-05	0.000258613	2.49831
GNA12	-0.297033	4.63049	-4.3855	1.98219e-05	0.000259135	2.49579
CPA5	-0.360866	0.379846	-4.3851	1.98549e-05	0.000259349	2.49423
SECISBP2	-0.227168	4.2137	-4.38498	1.98651e-05	0.000259349	2.49375
BCAT1	0.647543	2.51716	4.38394	1.99507e-05	0.000260252	2.48974
HHIP	0.583743	1.48611	4.38381	1.99613e-05	0.000260252	2.48924
ST8SIA2	0.336881	0.602902	4.3827	2.00531e-05	0.000261272	2.48496
LINGO4	-0.182226	0.244211	-4.38238	2.00801e-05	0.000261448	2.4837
CD1D	-0.392031	1.63235	-4.38025	2.02573e-05	0.000263497	2.47549
ALPP	0.742051	0.941299	4.38015	2.02658e-05	0.000263497	2.4751
GSTA4	-0.423628	3.55715	-4.38	2.02785e-05	0.000263497	2.47452
HOXB9	0.761667	1.66005	4.37966	2.03072e-05	0.000263693	2.47319
FGFBP1	1.03596	2.61304	4.3789	2.03707e-05	0.00026434	2.47028
TUNAR	-0.657401	1.04707	-4.3784	2.04135e-05	0.000264717	2.46832
DVL2	-0.252611	3.88483	-4.37796	2.04509e-05	0.000265023	2.46661
PLCG1	-0.307342	4.942	-4.37674	2.05537e-05	0.000266173	2.46193
AC119396.1	-0.395124	0.483638	-4.37659	2.05671e-05	0.000266173	2.46132
RER1	0.241033	6.53261	4.37633	2.05891e-05	0.000266278	2.46032
FOXH1	0.500693	0.760277	4.376	2.06168e-05	0.000266396	2.45907
SPOCK2	-0.751131	3.58326	-4.3759	2.06258e-05	0.000266396	2.45866
VPS26A	0.242098	4.74792	4.375	2.0702e-05	0.000267201	2.45521
SNTB1	0.434248	2.95201	4.3745	2.0745e-05	0.000267577	2.45327
WTAP	-0.25346	5.56314	-4.3741	2.07799e-05	0.000267849	2.4517
NKX3-1	0.346474	1.11472	4.37374	2.08105e-05	0.000268063	2.45033
XDH	0.662587	2.1819	4.37281	2.08906e-05	0.000268916	2.44674
CRTC3	-0.219386	3.81638	-4.37236	2.093e-05	0.000269244	2.44498
PTPN14	0.322221	2.30955	4.37177	2.09803e-05	0.000269711	2.44274
SEMA3F	0.382138	3.71284	4.37027	2.11112e-05	0.000271213	2.43693
GPR78	0.26476	0.38885	4.37003	2.11321e-05	0.0002713	2.43601
DAZAP2	-0.27226	7.74755	-4.36971	2.116e-05	0.000271427	2.43477
FAM78A	-0.41712	1.89649	-4.3696	2.11701e-05	0.000271427	2.43433
LGALS3	0.728513	8.70596	4.36913	2.12105e-05	0.000271765	2.43255
OXSR1	0.259861	3.93119	4.36893	2.12284e-05	0.000271814	2.43176
LAX1	-0.384077	0.794985	-4.36836	2.12783e-05	0.000272272	2.42957
IFFO1	-0.387466	3.47242	-4.36776	2.13308e-05	0.000272763	2.42727
MUSK	-0.13376	0.172742	-4.3673	2.13716e-05	0.00027296	2.42548
C11orf80	0.422862	3.94221	4.36727	2.13745e-05	0.00027296	2.42536
KLRB1	-0.575333	1.95725	-4.36692	2.14053e-05	0.000273172	2.42401
DCBLD2	0.709517	3.90758	4.3642	2.16471e-05	0.000275982	2.41352
RFT1	0.230612	3.8455	4.36412	2.16541e-05	0.000275982	2.41322
AHCYL1	-0.288946	5.39995	-4.36326	2.17316e-05	0.000276787	2.40988
EPG5	-0.248322	2.44302	-4.36166	2.1875e-05	0.00027843	2.40374
FAM135B	-0.365056	0.350744	-4.36045	2.19847e-05	0.000279642	2.39907
POLR3GL	-0.204217	5.1713	-4.35991	2.20332e-05	0.000280074	2.39701
CEP72	0.426099	2.14125	4.3597	2.2053e-05	0.000280141	2.39618
SEMA4B	0.53402	5.86498	4.35936	2.20834e-05	0.00028033	2.39489
ING3	-0.238672	2.7779	-4.35915	2.2103e-05	0.00028033	2.39406
ACSL6	-0.436228	0.676656	-4.35906	2.21114e-05	0.00028033	2.3937
NOVA1	-0.556647	1.25064	-4.35843	2.21689e-05	0.000280874	2.39128
MYRIP	-0.330087	0.737247	-4.35814	2.21946e-05	0.000281016	2.3902
SLC35B2	0.224115	5.58165	4.35724	2.22779e-05	0.000281885	2.3867
SETDB2	-0.187839	2.12805	-4.35689	2.23096e-05	0.000282101	2.38537
GKAP1	-0.396012	1.94482	-4.35623	2.23705e-05	0.000282507	2.38283
CLIP3	-0.508596	3.38026	-4.35622	2.2371e-05	0.000282507	2.38281
CARMIL2	-0.583028	1.83927	-4.3555	2.24383e-05	0.000283171	2.38
ELOC	0.217539	6.04504	4.35527	2.24596e-05	0.000283255	2.37912
CHCHD7	0.252537	4.86746	4.35481	2.25021e-05	0.000283605	2.37735
GPRC5D	0.494286	1.30098	4.35437	2.25426e-05	0.000283783	2.37567
FRRS1L	-0.410078	0.459971	-4.35434	2.25456e-05	0.000283783	2.37555
UNC119B	-0.379083	3.35341	-4.3541	2.25675e-05	0.000283873	2.37464
CCDC92	-0.270766	4.83592	-4.35346	2.26277e-05	0.000284446	2.37215
PPP1R1A	-1.15999	2.75148	-4.35313	2.26578e-05	0.000284639	2.37091
REELD1	-0.193665	0.219782	-4.35295	2.26754e-05	0.000284641	2.37019
CNKSR3	-0.348837	3.04364	-4.35282	2.26875e-05	0.000284641	2.36969
CHCHD1	0.220792	5.50874	4.35256	2.27112e-05	0.000284754	2.36872
SPIB	-0.871593	2.47609	-4.35151	2.28101e-05	0.000285705	2.36466
RGL1	-0.390613	2.85425	-4.35144	2.28167e-05	0.000285705	2.36439
EFNB2	0.456639	4.50542	4.35045	2.29099e-05	0.000286686	2.36058
NUDT19	0.279661	2.73327	4.35026	2.29277e-05	0.000286722	2.35986
ZNF695	0.354481	0.585931	4.34958	2.29922e-05	0.000287342	2.35724
ERN1	-0.367334	3.03103	-4.34909	2.30381e-05	0.00028773	2.35538
CCDC120	0.336341	3.07663	4.34814	2.31286e-05	0.000288674	2.35171
BLMH	-0.304185	4.17798	-4.34757	2.31831e-05	0.000289166	2.34952
CHRDL1	-0.965948	2.46966	-4.34629	2.33058e-05	0.000290509	2.34459
MLXIP	-0.264045	4.44193	-4.3461	2.33238e-05	0.000290546	2.34387
CNOT6L	-0.310996	3.0516	-4.34325	2.35985e-05	0.000293778	2.33294
TSPAN1	0.900508	7.60979	4.34303	2.36197e-05	0.000293853	2.3321
PRR15	0.715051	4.31824	4.34253	2.36688e-05	0.000294273	2.33017
RNF34	-0.19078	4.3662	-4.34221	2.36997e-05	0.000294468	2.32895
TCEAL1	-0.300276	4.24107	-4.34134	2.37847e-05	0.000295334	2.32561
JUP	0.501241	7.43083	4.33944	2.39712e-05	0.000297459	2.31831
FRY	-0.432232	3.90395	-4.33915	2.39997e-05	0.000297621	2.31721
NUDCD1	0.276675	3.16118	4.33889	2.40253e-05	0.000297636	2.31621
RPAIN	-0.315746	4.37853	-4.33883	2.40318e-05	0.000297636	2.31596
TMEM63C	-0.813788	1.27606	-4.33616	2.42969e-05	0.000300726	2.30572
ITGAD	-0.13364	0.169435	-4.33529	2.43836e-05	0.000301607	2.30239
GGN	0.324009	0.973626	4.33466	2.44467e-05	0.000302193	2.29998
PDE1A	-0.435904	2.66579	-4.33432	2.44809e-05	0.000302423	2.29867
CA8	-0.537583	1.62832	-4.33364	2.45495e-05	0.000303075	2.29607
GZMK	-0.759509	2.3014	-4.33332	2.4582e-05	0.000303283	2.29483
IER5	0.431825	3.56106	4.33291	2.4623e-05	0.000303595	2.29327
GPR142	-0.469439	0.473581	-4.33228	2.46875e-05	0.000304195	2.29083
ST13	-0.336644	7.25986	-4.33181	2.47346e-05	0.000304582	2.28905
PTPRN2	-0.819048	4.03638	-4.33108	2.48093e-05	0.000305306	2.28624
SLC29A2	0.521073	2.99748	4.33075	2.4843e-05	0.000305526	2.28498
TMX3	-0.26151	3.48759	-4.32944	2.49768e-05	0.000306976	2.27996
ID1	0.698618	6.55949	4.32913	2.50081e-05	0.000307165	2.27879
GPIHBP1	-0.339297	1.04394	-4.32763	2.51625e-05	0.000308865	2.27305
AOAH	-0.56278	2.80351	-4.32631	2.52996e-05	0.00031035	2.26798
KANK3	-0.390672	1.9002	-4.32526	2.54081e-05	0.000311483	2.26399
ZDHHC3	0.350558	5.40421	4.3246	2.54775e-05	0.000312104	2.26144
GRIA2	-0.469968	0.576043	-4.32447	2.54911e-05	0.000312104	2.26094
PPM1N	0.495972	2.26233	4.32429	2.55102e-05	0.00031214	2.26024
AVPI1	0.450607	4.11314	4.32274	2.56723e-05	0.000313925	2.25433
ASAP2	0.554667	3.74507	4.32189	2.57615e-05	0.000314715	2.25109
C7orf31	-0.240347	1.75636	-4.32182	2.57695e-05	0.000314715	2.2508
RAB11FIP3	-0.27746	4.18882	-4.32128	2.58263e-05	0.000315208	2.24875
UBE2S	0.420837	4.92143	4.321	2.58558e-05	0.000315369	2.24769
SNX12	0.163891	5.11536	4.31875	2.60955e-05	0.000318091	2.23908
ADGRB3	-0.385708	0.502067	-4.3179	2.61867e-05	0.000318814	2.23582
CD164L2	0.414429	0.700679	4.31789	2.61878e-05	0.000318814	2.23578
EPB41L2	-0.444848	4.6433	-4.31772	2.62057e-05	0.00031883	2.23515
SLAMF9	0.465094	0.861463	4.31728	2.62532e-05	0.000319207	2.23345
CCR6	-0.462682	1.38081	-4.31653	2.63344e-05	0.000319814	2.23057
SAMHD1	-0.549857	4.49251	-4.31633	2.63554e-05	0.000319814	2.22983
WFDC2	0.958411	7.6724	4.31627	2.63615e-05	0.000319814	2.22961
CD70	0.619478	1.32795	4.31613	2.63773e-05	0.000319814	2.22906
LY9	-0.559121	1.39682	-4.31605	2.6386e-05	0.000319814	2.22875
ADCYAP1	-0.804976	1.94239	-4.31407	2.6601e-05	0.000322218	2.22118
CXCL12	-0.892701	4.86352	-4.31388	2.6621e-05	0.000322257	2.22048
KDM1A	0.242446	5.27283	4.31366	2.66455e-05	0.000322352	2.21962
SLK	0.352339	4.25083	4.31336	2.66784e-05	0.000322547	2.21847
ATL3	0.286109	4.11828	4.3122	2.68043e-05	0.000323868	2.21407
KLHL22	-0.286038	3.48136	-4.31186	2.68419e-05	0.000324118	2.21277
CCR4	-0.452515	0.94858	-4.30978	2.70714e-05	0.000326685	2.20482
TNFRSF6B	1.25324	4.74442	4.30874	2.71864e-05	0.000327811	2.20087
PTPRS	-0.493499	3.21029	-4.30854	2.72093e-05	0.000327811	2.20008
MOCS2	-0.283525	4.53869	-4.30848	2.72157e-05	0.000327811	2.19987
PPWD1	-0.239131	3.8958	-4.3078	2.72919e-05	0.000328525	2.19726
SLC5A4	-0.132489	0.263857	-4.30671	2.74133e-05	0.00032978	2.19312
PATL1	0.281297	4.01154	4.30635	2.74544e-05	0.000330068	2.19172
ALS2CL	0.698023	4.51422	4.30609	2.74831e-05	0.000330208	2.19074
ADAMTSL5	0.56375	1.984	4.30591	2.75036e-05	0.000330249	2.19005
HMGN3	-0.348637	6.11564	-4.30432	2.76832e-05	0.00033201	2.18398
RNF150	-0.361748	1.10723	-4.30423	2.76933e-05	0.00033201	2.18364
BIK	0.688132	4.41969	4.30415	2.77019e-05	0.00033201	2.18335
ARL4D	0.554751	2.98616	4.30143	2.80115e-05	0.000335512	2.17298
FMN1	0.417639	2.29636	4.30068	2.80976e-05	0.000336334	2.17012
CACNA1A	-0.797737	1.74507	-4.30022	2.81502e-05	0.000336755	2.16838
PPP3CB	-0.247158	4.46662	-4.30004	2.81706e-05	0.00033679	2.1677
DLD	-0.238038	5.13186	-4.2994	2.82451e-05	0.000337472	2.16524
CACNB3	0.440391	4.15921	4.29905	2.82854e-05	0.000337744	2.16391
ANOS1	0.487439	1.79702	4.29703	2.85189e-05	0.000340321	2.15624
PTGDR2	-0.421703	0.732556	-4.29648	2.85833e-05	0.00034088	2.15413
CFP	-0.585563	2.17686	-4.29629	2.86051e-05	0.000340929	2.15342
RHOF	0.612756	4.2021	4.29594	2.86464e-05	0.00034121	2.15208
TCEAL5	-0.646068	1.11519	-4.29557	2.86902e-05	0.000341521	2.15065
HSF2BP	0.243815	0.817279	4.29504	2.87514e-05	0.000342039	2.14867
BCL6B	-0.383401	2.78166	-4.29393	2.88821e-05	0.000343382	2.14444
LGR6	0.738908	2.04038	4.29342	2.89423e-05	0.000343885	2.1425
BUB1B-PAK6	0.39716	1.65702	4.2931	2.89799e-05	0.000344121	2.14128
RPE	0.288566	4.35915	4.29222	2.9085e-05	0.000344967	2.13791
HOXB6	0.687343	3.34088	4.2922	2.90869e-05	0.000344967	2.13785
EID3	-0.273001	1.20831	-4.29181	2.91333e-05	0.000345305	2.13636
ZNF667	-0.296983	1.07347	-4.2909	2.9241e-05	0.000346368	2.13292
ABTB2	0.469673	2.46346	4.28889	2.94825e-05	0.000348815	2.12525
SACM1L	-0.210084	3.90214	-4.28888	2.94837e-05	0.000348815	2.12521
CENPW	0.49063	3.70942	4.288	2.95889e-05	0.000349845	2.12189
CERKL	-0.417871	2.13294	-4.28773	2.96213e-05	0.000350014	2.12087
PLEKHG5	0.371254	2.67418	4.28706	2.97026e-05	0.00035076	2.11831
DIPK1B	-0.531945	2.32857	-4.28573	2.9864e-05	0.00035245	2.11326
C16orf87	0.220803	2.40809	4.28491	2.99638e-05	0.000353411	2.11015
PTHLH	0.681381	2.62638	4.28257	3.02507e-05	0.000356578	2.10126
PAXBP1	-0.253965	3.22067	-4.28225	3.02902e-05	0.000356825	2.10005
NLRC3	-0.305929	1.06686	-4.28182	3.03437e-05	0.000357238	2.0984
SCN4A	-0.0826331	0.131373	-4.28134	3.04023e-05	0.000357519	2.0966
FREM1	-0.532989	1.81108	-4.28113	3.04286e-05	0.000357519	2.0958
PKHD1L1	-0.302203	0.447772	-4.28111	3.04318e-05	0.000357519	2.0957
CSE1L	0.239825	4.68544	4.28103	3.04417e-05	0.000357519	2.0954
SCG5	-1.23879	5.97674	-4.28069	3.04838e-05	0.000357795	2.09411
AMIGO1	-0.385076	1.654	-4.2801	3.05571e-05	0.000358437	2.09187
C6orf132	0.660591	4.07768	4.27882	3.07167e-05	0.000360091	2.08701
SLCO2B1	-0.607744	4.31196	-4.27815	3.08003e-05	0.000360652	2.08448
AQP5	1.27691	4.87422	4.27814	3.0802e-05	0.000360652	2.08443
FAM136A	0.208908	4.69464	4.27765	3.08622e-05	0.000361138	2.08261
TRIM45	0.305072	1.58456	4.27723	3.09161e-05	0.000361549	2.08098
ZWILCH	0.29006	2.56372	4.27646	3.10123e-05	0.000362455	2.07808
MPP1	-0.481596	4.06614	-4.27585	3.10895e-05	0.000363137	2.07577
BTG2	-0.59478	5.65946	-4.27565	3.11152e-05	0.000363217	2.075
GOLGA8R	-0.240305	0.847409	-4.27538	3.11487e-05	0.000363386	2.07399
PRRC2B	-0.304356	5.18326	-4.27524	3.11673e-05	0.000363386	2.07344
RASAL3	-0.524986	2.51119	-4.2746	3.12483e-05	0.000364111	2.07102
ZSCAN30	-0.279507	2.52459	-4.27322	3.14239e-05	0.000365936	2.06579
TRAF4	0.347818	5.54092	4.27258	3.15058e-05	0.000366668	2.06337
TIMM23	0.171763	5.50468	4.27166	3.16237e-05	0.000367818	2.05988
PBX3	-0.41006	3.80047	-4.27034	3.17933e-05	0.000369568	2.0549
MPDU1	-0.23917	5.77582	-4.27018	3.1815e-05	0.000369598	2.05426
SLA2	-0.340336	1.18709	-4.26997	3.18411e-05	0.000369679	2.0535
UXS1	0.247248	4.7635	4.26961	3.18885e-05	0.000370006	2.05211
ITGA2	0.600115	4.04387	4.26872	3.20035e-05	0.000371117	2.04876
SLC2A4RG	0.320708	5.77067	4.26809	3.20861e-05	0.000371852	2.04635
PDCD10	0.262001	5.16043	4.26663	3.22769e-05	0.000373508	2.04082
ZADH2	-0.276857	3.36458	-4.26659	3.22818e-05	0.000373508	2.04068
MCTS1	0.203254	5.37831	4.26655	3.22871e-05	0.000373508	2.04053
RAD18	0.261474	1.89407	4.26629	3.23216e-05	0.00037358	2.03954
NR0B1	-0.537047	0.674541	-4.26621	3.2332e-05	0.00037358	2.03924
RRAGA	-0.244182	5.79501	-4.26549	3.24265e-05	0.000374448	2.03651
BHMT2	-0.359566	1.82966	-4.26477	3.2521e-05	0.000374981	2.0338
PCDH7	0.65408	3.03747	4.2646	3.25439e-05	0.000374981	2.03315
GUCY1B1	-0.419101	3.18723	-4.26455	3.25505e-05	0.000374981	2.03296
CCDC69	-0.601842	3.32621	-4.26455	3.25505e-05	0.000374981	2.03296
S100A4	0.973334	8.4506	4.26322	3.2726e-05	0.000376778	2.02795
TMEM178B	-0.460564	0.761495	-4.26219	3.28639e-05	0.000377924	2.02403
CNNM4	0.387109	3.26313	4.26218	3.28647e-05	0.000377924	2.02401
OPLAH	0.526962	2.92592	4.26172	3.29268e-05	0.000378413	2.02225
SPDEF	0.948712	3.65985	4.26069	3.30647e-05	0.000379772	2.01835
UCK2	0.278144	4.64812	4.26009	3.3145e-05	0.000380414	2.01609
MTUS2	-0.451399	0.861431	-4.25998	3.316e-05	0.000380414	2.01567
KRT15	0.852382	3.5527	4.25897	3.32961e-05	0.000381747	2.01185
IGSF3	0.438889	2.55181	4.25643	3.36405e-05	0.000385467	2.00226
TMEM100	-0.478868	1.9362	-4.25516	3.38143e-05	0.000387229	1.99746
EMP2	0.436442	5.0217	4.25473	3.3873e-05	0.000387671	1.99584
ZAP70	-0.615211	2.0674	-4.25453	3.39005e-05	0.000387755	1.99509
ZDHHC17	-0.300793	2.94189	-4.25224	3.42157e-05	0.000391129	1.98646
CADPS	-0.777961	2.89927	-4.25154	3.43133e-05	0.000392013	1.98381
MED19	0.205998	3.83856	4.25076	3.44216e-05	0.000393017	1.98087
SNRK	-0.258174	3.6076	-4.25033	3.44815e-05	0.000393468	1.97925
SNRPG	0.215602	6.68554	4.2495	3.45979e-05	0.000394564	1.97611
SLC4A8	-0.418062	1.06147	-4.24879	3.46975e-05	0.000395465	1.97343
RRM2	0.586523	3.55482	4.24813	3.47908e-05	0.000396294	1.97093
PAK3	-0.604475	1.23145	-4.2464	3.50357e-05	0.000398849	1.9644
FAM122A	-0.216617	2.73741	-4.24609	3.50794e-05	0.000399111	1.96323
ULK2	-0.268475	2.39036	-4.24546	3.51682e-05	0.000399526	1.96088
CTPS2	0.248287	3.31257	4.24542	3.5174e-05	0.000399526	1.96073
SH3RF2	0.659751	3.49978	4.24539	3.5178e-05	0.000399526	1.96062
ACSF2	0.460697	4.5781	4.24421	3.53463e-05	0.000401201	1.95617
PTPRCAP	-0.816234	3.27694	-4.24255	3.55844e-05	0.000403667	1.94992
PRSS21	1.07556	2.56283	4.24208	3.56525e-05	0.000403967	1.94813
ACOT9	0.325359	4.8077	4.24208	3.56528e-05	0.000403967	1.94813
PHACTR1	-0.386279	1.71039	-4.24075	3.58447e-05	0.000405824	1.94313
ZFAND5	-0.308178	6.36392	-4.24065	3.58587e-05	0.000405824	1.94276
SLC38A5	1.03053	5.01727	4.24014	3.59333e-05	0.00040643	1.94083
INAVA	0.889888	5.60859	4.23976	3.59893e-05	0.000406824	1.93938
LIN9	0.267425	1.54971	4.23909	3.60858e-05	0.000407659	1.93688
PXDNL	0.18956	0.396353	4.23896	3.61054e-05	0.000407659	1.93638
FKBPL	0.261666	2.7343	4.23784	3.62685e-05	0.000409261	1.93218
ANKRD27	0.24418	3.33785	4.23717	3.63675e-05	0.000410139	1.92964
FBXO10	-0.296218	1.82038	-4.23553	3.66086e-05	0.000412509	1.92348
EME1	0.361047	1.20896	4.23545	3.66205e-05	0.000412509	1.92318
GJD2	-0.880722	1.45204	-4.23371	3.68795e-05	0.000415185	1.91661
FOXN3	-0.354565	3.51204	-4.23334	3.69338e-05	0.000415554	1.91524
PPL	0.606432	4.75868	4.23308	3.69735e-05	0.000415758	1.91424
MEMO1	0.216622	4.13202	4.23263	3.70398e-05	0.00041626	1.91258
CCL19	-1.42277	4.83883	-4.23244	3.70687e-05	0.000416343	1.91185
XPC	-0.198549	3.96219	-4.23124	3.72489e-05	0.000417995	1.90733
ELMO2	-0.184838	4.1425	-4.2311	3.72701e-05	0.000417995	1.9068
KDM8	-0.268206	2.01967	-4.23103	3.72808e-05	0.000417995	1.90653
SLAMF6	-0.569448	1.87323	-4.23068	3.7333e-05	0.000418337	1.90523
FANCB	0.187749	0.473069	4.22942	3.75234e-05	0.000420227	1.90049
FCN3	-0.460547	1.92664	-4.22867	3.76366e-05	0.00042125	1.89769
TPCN1	-0.286812	4.36846	-4.22802	3.77365e-05	0.000422124	1.89522
NEMP2	0.297587	1.68604	4.22771	3.77823e-05	0.000422391	1.89409
CD48	-0.832698	3.81603	-4.22749	3.78164e-05	0.000422528	1.89325
SIAH2	0.232132	3.99536	4.22675	3.79297e-05	0.000423549	1.89046
TSPAN15	0.558379	6.30108	4.22643	3.79784e-05	0.000423846	1.88927
ZSCAN18	-0.542815	4.58332	-4.22628	3.80017e-05	0.000423862	1.88869
PTK7	0.509863	5.72637	4.22464	3.82537e-05	0.000426426	1.88254
ADAM8	0.682885	4.72542	4.22278	3.85411e-05	0.000429382	1.87557
AP3B2	-0.641566	1.38806	-4.22203	3.86576e-05	0.000430431	1.87276
PPIH	0.270512	5.01326	4.22065	3.88737e-05	0.000432588	1.86757
KBTBD8	-0.250305	0.742647	-4.21985	3.89991e-05	0.000433357	1.86457
SMAD3	0.470698	4.64438	4.21977	3.90122e-05	0.000433357	1.86425
CCNI	-0.24784	7.25704	-4.21975	3.90143e-05	0.000433357	1.8642
TTC28	-0.268814	1.95113	-4.21964	3.90326e-05	0.000433357	1.86377
BAIAP2L1	0.540172	5.18226	4.21939	3.90716e-05	0.000433507	1.86284
UNC79	-0.443937	0.527035	-4.21927	3.90911e-05	0.000433507	1.86237
CHRNB2	-0.39627	0.470742	-4.21847	3.92162e-05	0.000434644	1.8594
TAGLN3	-0.789806	1.5858	-4.21807	3.92805e-05	0.000434938	1.85787
FGR	-0.525652	3.12051	-4.21802	3.92878e-05	0.000434938	1.8577
SLIT3	-0.705304	3.06721	-4.21688	3.94681e-05	0.000436684	1.85343
TRIM9	-0.415263	0.800184	-4.21655	3.95214e-05	0.000437023	1.85218
THEM6	0.461397	4.55534	4.21557	3.9677e-05	0.000438492	1.84852
PDZD7	0.297659	0.883599	4.21492	3.97815e-05	0.000439395	1.84607
PKD1	-0.379377	4.59941	-4.21473	3.98117e-05	0.000439477	1.84536
PGM5	-0.636318	2.1449	-4.21434	3.98738e-05	0.000439778	1.84391
PHF10	-0.210586	4.54822	-4.21428	3.98845e-05	0.000439778	1.84366
PCM1	-0.23338	5.40246	-4.21303	4.0085e-05	0.000441737	1.83899
GPLD1	-0.224456	0.409303	-4.21189	4.02695e-05	0.000443516	1.83472
TMEM159	0.431422	4.91919	4.21142	4.03446e-05	0.000444081	1.83298
PSAP	-0.347433	9.67092	-4.21129	4.03668e-05	0.000444081	1.83247
SNPH	-0.421352	1.55992	-4.20823	4.08661e-05	0.000449317	1.82103
GSAP	-0.3397	3.5976	-4.2062	4.12014e-05	0.000452746	1.81342
ENTHD1	0.259427	0.313488	4.20538	4.13371e-05	0.000453978	1.81036
CCL21	-1.26745	5.2096	-4.20497	4.14059e-05	0.000454476	1.80881
CTXND1	-0.277711	0.443273	-4.20432	4.15128e-05	0.000455312	1.80641
TNKS1BP1	0.355042	6.44027	4.20422	4.15293e-05	0.000455312	1.80604
BZW2	0.311028	5.26435	4.20255	4.18091e-05	0.00045812	1.79979
NAGS	0.471056	2.0588	4.2022	4.18691e-05	0.000458517	1.79845
WDFY4	-0.569131	2.13382	-4.20192	4.19154e-05	0.000458763	1.79742
SH2B3	-0.307575	3.30218	-4.19993	4.22518e-05	0.000462183	1.78998
TESPA1	-0.445393	1.35638	-4.19942	4.23377e-05	0.000462861	1.78809
MSANTD3-TMEFF1	0.250642	1.30879	4.19873	4.24564e-05	0.000463895	1.78549
ADCY5	-0.532204	2.25701	-4.19844	4.25045e-05	0.000464157	1.78443
CLDN15	-0.544626	3.16839	-4.19673	4.27977e-05	0.000467092	1.77803
MRPL47	0.213097	5.06535	4.19659	4.28216e-05	0.000467092	1.77751
GHR	-0.390559	1.20614	-4.1961	4.29062e-05	0.00046775	1.77567
SLC25A27	-0.527276	2.50536	-4.19586	4.2948e-05	0.000467942	1.77477
IL7R	-0.797269	3.11457	-4.19544	4.30206e-05	0.000468469	1.7732
DLG5	0.348482	3.9405	4.1951	4.30784e-05	0.000468833	1.77195
GCNT4	-0.347781	1.23747	-4.1935	4.3356e-05	0.000471369	1.76597
TCF19	0.318882	2.66051	4.19338	4.33771e-05	0.000471369	1.76552
NCAPG2	0.338272	2.60453	4.19333	4.33847e-05	0.000471369	1.76535
HMGN5	-0.339262	2.95549	-4.19309	4.34265e-05	0.000471558	1.76446
RAB25	0.647265	7.07326	4.19176	4.36593e-05	0.000473819	1.75948
PHLDA2	0.895317	5.23672	4.19142	4.37197e-05	0.000474207	1.75819
ZNF710	0.290813	3.46485	4.19076	4.38347e-05	0.000475188	1.75575
HSD17B6	0.519689	1.91916	4.18944	4.4067e-05	0.000477437	1.75083
AGFG2	-0.421036	4.84935	-4.1883	4.42698e-05	0.000479365	1.74656
RGS9	-0.606933	1.77154	-4.18805	4.43129e-05	0.000479563	1.74565
SLC6A17	-0.619072	1.13722	-4.18767	4.43817e-05	0.000479786	1.74421
KCNB1	-0.342409	0.348807	-4.18766	4.43832e-05	0.000479786	1.74418
RUNX2	0.503856	2.65032	4.1874	4.44288e-05	0.00048001	1.74322
NDP	0.341867	0.900762	4.18724	4.44579e-05	0.000480055	1.74261
CRIP1	0.698161	8.83241	4.18625	4.46349e-05	0.000481697	1.73891
SVOP	-0.561044	0.729194	-4.18102	4.55784e-05	0.000491605	1.71945
MAP6	-0.623105	2.63306	-4.17991	4.57805e-05	0.000493508	1.71533
DSG3	0.816139	1.33057	4.17939	4.58766e-05	0.000494268	1.71338
PSIP1	-0.345505	4.30381	-4.17919	4.5914e-05	0.000494396	1.71262
TPD52L2	0.231703	6.14865	4.179	4.59475e-05	0.00049448	1.71194
TRERF1	0.263805	1.97049	4.17816	4.61037e-05	0.000495667	1.70879
KCNH6	-0.737137	0.849579	-4.17802	4.61279e-05	0.000495667	1.7083
RACGAP1	0.378869	3.21682	4.17781	4.61669e-05	0.000495667	1.70751
ZMIZ1	-0.271889	4.62666	-4.17775	4.61783e-05	0.000495667	1.70728
PDK1	0.339176	2.31269	4.17771	4.61862e-05	0.000495667	1.70712
ERBB2	0.567728	5.9278	4.17558	4.65802e-05	0.000498818	1.69922
TLE4	-0.322879	3.13708	-4.17537	4.66206e-05	0.000498818	1.69841
HMBOX1	-0.241332	3.28581	-4.17531	4.66312e-05	0.000498818	1.6982
IGSF9	0.716082	2.72194	4.17528	4.66365e-05	0.000498818	1.69809
SERINC2	0.714742	6.88117	4.17503	4.66834e-05	0.000498818	1.69716
SOAT1	-0.432553	3.66492	-4.17501	4.66877e-05	0.000498818	1.69707
IQCN	-0.353211	1.0055	-4.175	4.66895e-05	0.000498818	1.69704
TTC7A	0.309422	4.37039	4.17489	4.67094e-05	0.000498818	1.69664
KIAA2026	-0.249985	2.65226	-4.17487	4.67124e-05	0.000498818	1.69658
PIK3CB	0.249011	4.01444	4.17447	4.67871e-05	0.000499338	1.6951
HCAR2	0.532441	1.02558	4.17379	4.69156e-05	0.000500216	1.69254
ATP6V1G2	-0.284428	0.991057	-4.17376	4.69212e-05	0.000500216	1.69243
TMEM268	-0.265498	2.54441	-4.17313	4.70385e-05	0.000500977	1.69011
MEX3D	0.318987	3.3942	4.17306	4.70532e-05	0.000500977	1.68982
MRE11	0.229642	2.64395	4.17296	4.70705e-05	0.000500977	1.68948
RBMS2	0.28934	3.3792	4.17251	4.71559e-05	0.00050161	1.68779
AC008403.1	0.444126	1.64086	4.17055	4.75267e-05	0.000505096	1.6805
MGMT	0.380242	4.35375	4.1705	4.7536e-05	0.000505096	1.68032
CARD19	0.326778	5.24327	4.17029	4.7576e-05	0.000505243	1.67954
CLUH	-0.276958	4.49571	-4.17014	4.76043e-05	0.000505265	1.67899
CD93	-0.494725	4.14806	-4.169	4.78215e-05	0.000507292	1.67475
PRTFDC1	0.305175	3.14355	4.1683	4.79546e-05	0.000508424	1.67216
DENND2C	0.22069	0.860908	4.16816	4.79819e-05	0.000508434	1.67164
KDM2B	-0.204173	3.47131	-4.16798	4.80161e-05	0.000508517	1.67097
BRCC3	0.212738	3.62413	4.16743	4.81228e-05	0.000509368	1.66891
FOXC1	0.431671	2.76026	4.16651	4.82988e-05	0.00051095	1.66551
DTX3L	0.278134	4.18852	4.16495	4.86004e-05	0.00051386	1.65972
PIAS2	-0.24619	2.20309	-4.16355	4.88733e-05	0.000516462	1.65451
PNMA3	-0.359119	0.481137	-4.16311	4.89591e-05	0.000517086	1.65288
SLC35E2B	-0.260695	3.93189	-4.16192	4.91915e-05	0.000519256	1.64847
PTPRN	-1.25547	4.05322	-4.16163	4.92491e-05	0.000519579	1.64739
RP1L1	0.206321	0.281632	4.16118	4.93367e-05	0.000520219	1.64573
GUK1	0.287457	8.42764	4.16074	4.9423e-05	0.000520605	1.64411
SST	-1.63229	6.78643	-4.1606	4.94519e-05	0.000520605	1.64356
TNFSF8	-0.489945	1.3465	-4.16055	4.94607e-05	0.000520605	1.6434
SFPQ	-0.214977	7.08614	-4.16045	4.94812e-05	0.000520605	1.64301
TSPO	0.640082	7.96934	4.16015	4.95403e-05	0.000520942	1.6419
KRBA2	-0.225888	0.967279	-4.15996	4.95775e-05	0.00052105	1.64121
DDX25	-0.451851	0.622106	-4.15827	4.99131e-05	0.000524023	1.63493
AKAIN1	-0.392591	0.512566	-4.15826	4.99147e-05	0.000524023	1.6349
GJA4	-0.449913	3.38248	-4.15631	5.03037e-05	0.000527735	1.62768
GHRL	-0.922633	2.47223	-4.15622	5.0323e-05	0.000527735	1.62732
UGT1A6	0.862921	2.37324	4.1558	5.04065e-05	0.000528243	1.62578
EZH1	-0.236004	3.7654	-4.1557	5.04262e-05	0.000528243	1.62542
DOK7	0.514014	1.90904	4.15546	5.04748e-05	0.000528466	1.62452
NEURL1	-0.891742	2.43742	-4.1546	5.06473e-05	0.000529906	1.62135
KRTAP4-1	0.312173	0.299188	4.1545	5.06673e-05	0.000529906	1.62098
MT-CYB	-0.45739	12.0853	-4.15297	5.09785e-05	0.000532871	1.61529
RRAS	0.447932	6.68002	4.15247	5.10789e-05	0.000533632	1.61346
MCM4	0.437933	4.03331	4.15168	5.124e-05	0.000535025	1.61053
MTMR7	-0.398018	0.825982	-4.14999	5.15852e-05	0.000538338	1.60429
SDR16C5	0.909406	3.85486	4.14951	5.16849e-05	0.000539088	1.60249
EEF2	-0.238917	9.71498	-4.14928	5.17315e-05	0.000539282	1.60165
PAPSS2	-0.451854	4.13132	-4.1484	5.19144e-05	0.000540897	1.59837
ALDH3B1	0.617119	4.99618	4.1461	5.23903e-05	0.00054556	1.58989
C17orf80	-0.230095	2.82679	-4.14578	5.24579e-05	0.00054589	1.58869
COL11A1	1.24135	4.68284	4.14568	5.24785e-05	0.00054589	1.58832
PSENEN	0.252203	6.90733	4.14512	5.2595e-05	0.000546806	1.58626
PDZD4	-0.535399	1.84734	-4.14464	5.2696e-05	0.000547562	1.58448
CASP14	0.670509	0.420988	4.14416	5.27966e-05	0.000548082	1.5827
CDC6	0.46312	2.06066	4.14411	5.28072e-05	0.000548082	1.58252
DCTPP1	0.262763	5.37071	4.14399	5.28313e-05	0.000548082	1.58209
EIF1	-0.213188	9.5412	-4.14317	5.30035e-05	0.000549573	1.57907
EIF3L	-0.31513	8.20056	-4.14289	5.30627e-05	0.000549884	1.57803
BIN2	-0.47436	2.53602	-4.14276	5.30904e-05	0.000549884	1.57754
LRRC57	0.218084	3.20899	4.14235	5.31784e-05	0.000550499	1.576
ABL1	-0.278488	4.54958	-4.14215	5.322e-05	0.000550635	1.57528
APOH	-1.03571	2.38622	-4.14187	5.32782e-05	0.000550825	1.57426
YLPM1	-0.173407	4.2307	-4.14179	5.32955e-05	0.000550825	1.57396
ADGRG2	-0.60805	1.1974	-4.1414	5.33796e-05	0.000551399	1.57249
TMTC1	-0.438762	1.86142	-4.14013	5.36491e-05	0.000553886	1.56781
ITGA6	0.529325	5.80794	4.13891	5.39088e-05	0.000556064	1.56332
PTPRC	-0.795147	3.55118	-4.13887	5.39177e-05	0.000556064	1.56317
TMEM50B	-0.219444	4.80384	-4.1387	5.3954e-05	0.000556142	1.56254
TSPAN12	-0.483768	3.42788	-4.13848	5.40008e-05	0.000556275	1.56174
MARK1	-0.337577	1.33098	-4.13827	5.40473e-05	0.000556275	1.56093
P2RY13	-0.379869	1.22182	-4.13824	5.40535e-05	0.000556275	1.56083
FAM160A1	0.348298	1.21898	4.13781	5.41445e-05	0.000556914	1.55926
CRYBA2	-1.3338	2.90785	-4.13744	5.42241e-05	0.000557436	1.5579
RPS3A	-0.202221	10.8714	-4.13726	5.42632e-05	0.000557541	1.55723
AP3D1	-0.21248	5.57533	-4.13636	5.44576e-05	0.000559241	1.5539
SCT	0.612232	1.77611	4.13618	5.44973e-05	0.000559351	1.55323
CYFIP2	-0.455736	3.95116	-4.13587	5.45634e-05	0.000559732	1.5521
FA2H	0.767829	4.44714	4.13532	5.46841e-05	0.000560378	1.55005
NDRG2	-0.509467	5.96463	-4.13531	5.46845e-05	0.000560378	1.55004
ADAMTS1	-0.669807	3.95756	-4.13402	5.49657e-05	0.000562961	1.54527
NME7	0.441625	4.17566	4.13387	5.49994e-05	0.000563007	1.5447
MRPL11	0.216996	5.61867	4.13228	5.53464e-05	0.000566259	1.53885
PTGDS	-0.999329	6.71098	-4.13207	5.53932e-05	0.000566437	1.53807
DMGDH	-0.235489	0.719504	-4.13083	5.56669e-05	0.000568935	1.53349
TUBB3	0.583123	5.07968	4.12931	5.60024e-05	0.00057206	1.5279
SFRP1	-0.875312	2.46843	-4.12915	5.60372e-05	0.000572113	1.52732
GSK3B	0.244676	3.91635	4.12796	5.63039e-05	0.000574261	1.52291
KAZN	0.299008	2.22033	4.12794	5.63071e-05	0.000574261	1.52286
BHLHE22	-0.31811	0.995039	-4.12736	5.64368e-05	0.00057528	1.52072
MAPK4	-0.422864	0.640548	-4.12669	5.65864e-05	0.000576501	1.51826
SPINK7	0.323338	0.366772	4.12605	5.67309e-05	0.000577667	1.51589
RPS10-NUDT3	0.351363	3.50076	4.12539	5.68801e-05	0.000578471	1.51345
ST6GALNAC6	-0.295656	5.10788	-4.12531	5.68972e-05	0.000578471	1.51317
SHF	0.450837	3.21083	4.1253	5.68997e-05	0.000578471	1.51313
CD200	-0.568478	3.31835	-4.12497	5.69745e-05	0.000578926	1.51191
CALCRL	-0.507214	3.15956	-4.12458	5.70618e-05	0.000579507	1.51048
ZSWIM5	-0.307375	1.10364	-4.12399	5.7196e-05	0.000580523	1.5083
AKIRIN2	-0.202559	4.41299	-4.12387	5.72219e-05	0.000580523	1.50788
RETREG1	-0.509724	3.56758	-4.12358	5.72885e-05	0.000580893	1.5068
EXOSC5	0.338455	4.31924	4.12343	5.73231e-05	0.000580938	1.50624
MIF4GD	-0.23248	4.52548	-4.12287	5.74499e-05	0.000581918	1.50418
ORMDL2	0.25114	5.85272	4.12238	5.75614e-05	0.000582741	1.50238
MUC1	1.09458	9.27753	4.12224	5.7593e-05	0.000582755	1.50187
ARL4C	0.576639	4.95873	4.12173	5.77101e-05	0.000583635	1.49998
CCR2	-0.449541	1.44467	-4.12116	5.78411e-05	0.000584652	1.49788
UQCRHL	0.231832	1.04036	4.1199	5.81301e-05	0.000587266	1.49324
UBASH3A	-0.307416	0.85458	-4.11649	5.89184e-05	0.000594918	1.48073
UGGT2	0.226971	3.23139	4.11555	5.91391e-05	0.000596835	1.47725
CCDC188	-0.381564	0.663027	-4.11523	5.92132e-05	0.00059727	1.47609
RASSF2	-0.527833	3.04494	-4.11507	5.92504e-05	0.000597333	1.4755
SLC25A6	-0.273664	8.06012	-4.11484	5.93046e-05	0.000597568	1.47466
HDAC5	-0.328717	4.82665	-4.11459	5.93645e-05	0.000597859	1.47372
CBLN4	-0.345361	0.645641	-4.1124	5.9881e-05	0.000602746	1.46567
YARS2	0.254738	4.00907	4.11205	5.99627e-05	0.000603253	1.4644
GPRASP2	-0.418613	2.35881	-4.11153	6.00871e-05	0.00060419	1.46248
RTN4RL1	-0.469417	1.27467	-4.11078	6.02649e-05	0.000605662	1.45973
GOLGA8N	-0.336194	2.08566	-4.11023	6.03959e-05	0.000606663	1.45771
HILPDA	0.548182	3.73037	4.10994	6.04662e-05	0.000607053	1.45663
RHOJ	-0.388144	2.83613	-4.10919	6.06451e-05	0.000608533	1.45389
TTC37	-0.274623	3.96498	-4.10858	6.0791e-05	0.000609679	1.45165
ALDH1A1	-0.714032	6.7201	-4.10735	6.10863e-05	0.000612323	1.44715
ZNF835	-0.243108	0.72977	-4.10623	6.13573e-05	0.00061472	1.44304
PLCL1	-0.198098	0.804341	-4.10591	6.1435e-05	0.000615179	1.44186
BUD13	0.173217	3.64545	4.10564	6.15002e-05	0.000615486	1.44088
C1orf109	-0.249825	3.32293	-4.10552	6.15295e-05	0.000615486	1.44044
NEIL3	0.243931	0.675273	4.10531	6.15804e-05	0.000615677	1.43967
PSMA5	0.228453	5.92264	4.10395	6.1913e-05	0.000618681	1.43466
SLC2A2	-0.543808	1.02562	-4.10239	6.22944e-05	0.00062217	1.42896
FGFR1	-0.503331	5.17801	-4.10202	6.23869e-05	0.000622771	1.42758
CD8A	-0.632275	2.54671	-4.10172	6.24604e-05	0.000623183	1.42649
GTDC1	0.264404	3.28627	4.10098	6.26428e-05	0.000624679	1.42378
RPS6KA6	-0.329015	0.814088	-4.10059	6.27393e-05	0.000625319	1.42235
PLCD1	0.293161	3.58916	4.10043	6.27776e-05	0.000625377	1.42178
ADGRF2	0.0999373	0.110009	4.09997	6.28922e-05	0.000626196	1.42009
SRSF6	-0.229266	5.67467	-4.09932	6.30527e-05	0.000627471	1.41772
SEZ6L	-0.805554	1.32277	-4.0979	6.34086e-05	0.000630687	1.41249
MYBBP1A	-0.272959	4.39874	-4.09735	6.35464e-05	0.000631732	1.41047
ITK	-0.535848	1.4292	-4.09599	6.38862e-05	0.000634782	1.40552
ECSCR	-0.45571	3.90493	-4.09392	6.44097e-05	0.000639394	1.39794
VAMP8	0.346885	7.75781	4.0939	6.44166e-05	0.000639394	1.39784
GSTM2	-0.497095	4.47262	-4.09329	6.45695e-05	0.000640583	1.39564
GPC3	-0.58801	3.24417	-4.09174	6.49668e-05	0.000644193	1.38994
SAMD3	-0.364122	1.36102	-4.09122	6.50994e-05	0.000645177	1.38805
TRMO	-0.229763	3.14812	-4.09079	6.52101e-05	0.000645942	1.38647
PLA2G2F	0.40132	0.482503	4.08876	6.57335e-05	0.000650664	1.37905
TROAP	0.572798	2.76286	4.08868	6.57543e-05	0.000650664	1.37875
PDE1C	-0.251693	0.74412	-4.08836	6.58353e-05	0.000651132	1.37761
ADGRA2	-0.49539	4.08118	-4.08795	6.59433e-05	0.000651866	1.37609
MTHFD1L	0.309607	3.91843	4.08702	6.61835e-05	0.000653905	1.37271
RARG	0.396002	4.69134	4.08542	6.66025e-05	0.000657708	1.36685
C19orf57	0.341206	1.34982	4.08522	6.66537e-05	0.000657877	1.36613
P2RY10	-0.470387	1.05553	-4.08433	6.68878e-05	0.00065985	1.36288
RPP25	0.389388	3.29016	4.08382	6.70216e-05	0.000660646	1.36102
FCGRT	-0.294933	7.06355	-4.08377	6.7037e-05	0.000660646	1.36081
GLP2R	-0.405028	1.30397	-4.0825	6.73726e-05	0.000663291	1.35617
TDRP	-0.394434	2.03159	-4.08243	6.73907e-05	0.000663291	1.35592
PRKCI	0.397786	4.07781	4.08236	6.74084e-05	0.000663291	1.35568
LYNX1	0.930695	3.38455	4.0811	6.77438e-05	0.000666251	1.35107
TMEM182	0.285289	1.84055	4.08057	6.78839e-05	0.000667168	1.34915
WAS	-0.552511	3.28194	-4.08049	6.79062e-05	0.000667168	1.34885
NHSL2	-0.250629	1.21406	-4.08004	6.80271e-05	0.000667695	1.3472
CELF4	-0.575928	1.07426	-4.08003	6.8029e-05	0.000667695	1.34717
ABCD2	-0.113348	0.209215	-4.07943	6.8191e-05	0.000668944	1.34496
ARIH2	-0.212077	4.81963	-4.07854	6.84283e-05	0.000670932	1.34174
NDUFV3	-0.207737	4.18982	-4.07814	6.85375e-05	0.000671661	1.34026
MMP28	0.766046	5.0972	4.07691	6.88676e-05	0.000674553	1.33579
ARL6IP6	0.321337	3.66855	4.07673	6.89166e-05	0.00067469	1.33513
ZFYVE19	0.266894	4.6008	4.07657	6.89609e-05	0.000674781	1.33454
TNFRSF10A	0.483712	3.15695	4.07611	6.90842e-05	0.000675646	1.33288
IL18RAP	-0.233972	0.704447	-4.075	6.93856e-05	0.00067825	1.32884
WDR75	0.180219	4.07518	4.07439	6.9552e-05	0.000679189	1.32661
CGB2	0.332958	0.371319	4.07439	6.95521e-05	0.000679189	1.32661
CASD1	-0.295716	3.08136	-4.0732	6.98791e-05	0.000681633	1.32226
TNNI3	0.720306	1.30146	4.07318	6.98838e-05	0.000681633	1.32219
PDCD4	-0.448158	6.38531	-4.07304	6.9923e-05	0.000681633	1.32167
MMEL1	0.783009	3.48719	4.07285	6.99755e-05	0.000681633	1.32098
MADCAM1	-0.653585	1.711	-4.07283	6.9979e-05	0.000681633	1.32093
SERPINB4	0.678351	1.00688	4.07198	7.0215e-05	0.000683587	1.31781
TMEM179B	0.182809	6.09714	4.07139	7.03766e-05	0.000684814	1.31567
ZNF266	-0.335516	3.75121	-4.07087	7.05202e-05	0.000685866	1.31378
LRPPRC	0.242319	4.91434	4.07046	7.06331e-05	0.000686618	1.31229
TMEM132A	0.451479	4.55799	4.06916	7.0994e-05	0.000689491	1.30756
TMEM121B	-0.200097	0.485722	-4.06906	7.10229e-05	0.000689491	1.30718
ZC3H7B	-0.232124	4.43618	-4.06894	7.10561e-05	0.000689491	1.30675
DMRTC1B	-0.570389	1.23224	-4.06882	7.10909e-05	0.000689491	1.3063
CD84	-0.451706	1.7578	-4.06876	7.11073e-05	0.000689491	1.30608
ORC1	0.294921	1.07853	4.06668	7.16902e-05	0.000694793	1.2985
ARNT2	-0.456035	2.09729	-4.06626	7.18084e-05	0.000695589	1.29697
TNFSF4	0.44081	1.80059	4.06597	7.18895e-05	0.000696026	1.29593
TSPOAP1	-0.516152	3.05342	-4.06581	7.19328e-05	0.000696096	1.29537
JMJD7	0.290183	3.01461	4.0652	7.21072e-05	0.000697434	1.29312
EIF5A2	0.371666	2.61243	4.06311	7.26992e-05	0.00070266	1.28553
PAN2	-0.3931	4.04512	-4.06304	7.27204e-05	0.00070266	1.28526
TRPT1	0.245613	5.20779	4.06251	7.28691e-05	0.000703745	1.28336
[truncated: 17,298 more rows]
