# Supplementary material for: Integration of Single-Cell RNA Sequencing and Bulk RNA Sequencing Reveals That TAM2-Driven Genes Affect Immunotherapeutic Response and Prognosis in Pancreatic Cancer
Source: Int J Mol Sci. 2023 Aug 14;24(16):12787. doi: 10.3390/ijms241612787 (PMC10454560; doi:10.3390/ijms241612787)
Supplement: Supplementary file 1 [file ijms-24-12787-s001.zip › Supplementary Table S11.xlsx]

## Sheet: Sheet1
Supplementary Table S11: GO terms related to prognostic model
ONTOLOGY	ID	Description	GeneRatio	BgRatio	pvalue	p.adjust	qvalue	geneID	Count
BP	GO:0008544	epidermis development	19/153	362/18903	1.15145e-10	2.75313e-07	2.50532e-07	KRT16/CRABP2/EPHA2/CDH3/SFN/KRT6A/SCEL/KRT7/COL17A1/CST6/LAMB3/DKK1/COL7A1/LAMC2/KLK7/KRT14/KRT17/KRT5/SPRR1B	19
CC	GO:0001533	cornified envelope	8/164	59/19869	2.81513e-08	6.10883e-06	5.06723e-06	KRT16/KLK6/SCEL/SERPINB5/CST6/KLK7/KRT17/SPRR1B	8
BP	GO:0045109	intermediate filament organization	8/153	69/18903	8.43903e-08	0.000100889	9.18077e-05	KRT16/KRT6A/KRT7/KRT19/KRT13/KRT14/KRT17/KRT5	8
MF	GO:0004252	serine-type endopeptidase activity	11/158	174/18432	3.13195e-07	0.00010492	9.36288e-05	KLK6/KLK8/PLAU/KLK10/TMPRSS4/KLK7/PRSS21/KLK11/MMP11/PCSK1/PCSK2	11
MF	GO:0008236	serine-type peptidase activity	11/158	192/18432	8.35884e-07	0.000114412	0.000102099	KLK6/KLK8/PLAU/KLK10/TMPRSS4/KLK7/PRSS21/KLK11/MMP11/PCSK1/PCSK2	11
MF	GO:0017171	serine hydrolase activity	11/158	196/18432	1.02458e-06	0.000114412	0.000102099	KLK6/KLK8/PLAU/KLK10/TMPRSS4/KLK7/PRSS21/KLK11/MMP11/PCSK1/PCSK2	11
BP	GO:0043588	skin development	14/153	302/18903	1.70973e-07	0.000136265	0.000124	KRT16/EPHA2/CDH3/SFN/GJB3/KRT6A/SCEL/KRT7/ITGB4/DKK1/ITGB6/KRT17/KRT5/SPRR1B	14
BP	GO:0031424	keratinization	8/153	84/18903	3.9718e-07	0.000194232	0.00017675	KRT16/CDH3/SFN/KRT6A/KRT7/KRT17/KRT5/SPRR1B	8
BP	GO:0016486	peptide hormone processing	6/153	36/18903	4.06173e-07	0.000194232	0.00017675	PCSK1/CPE/PCSK2/SCG5/PCSK1N/SLC30A8	6
BP	GO:0140448	signaling receptor ligand precursor processing	6/153	38/18903	5.68056e-07	0.000202606	0.00018437	PCSK1/CPE/PCSK2/SCG5/PCSK1N/SLC30A8	6
BP	GO:0045104	intermediate filament cytoskeleton organization	8/153	89/18903	6.21865e-07	0.000202606	0.00018437	KRT16/KRT6A/KRT7/KRT19/KRT13/KRT14/KRT17/KRT5	8
BP	GO:0045103	intermediate filament-based process	8/153	90/18903	6.77895e-07	0.000202606	0.00018437	KRT16/KRT6A/KRT7/KRT19/KRT13/KRT14/KRT17/KRT5	8
BP	GO:0030216	keratinocyte differentiation	10/153	170/18903	1.26024e-06	0.000334804	0.000304669	KRT16/EPHA2/CDH3/SFN/KRT6A/SCEL/KRT7/KRT17/KRT5/SPRR1B	10
CC	GO:0031225	anchored component of membrane	9/164	169/19869	1.15418e-05	0.00125229	0.00103876	LY6E/MELTF/LYPD2/PSCA/MSLN/LY6D/PRSS21/CEACAM5/CFC1	9
BP	GO:0016485	protein processing	11/153	250/18903	6.21166e-06	0.00148521	0.00135153	KLK6/MELTF/PLAU/TMPRSS4/PCSK1/CPE/PCSK2/SCG5/APOH/PCSK1N/SLC30A8	11
BP	GO:0033627	cell adhesion mediated by integrin	7/153	88/18903	7.2742e-06	0.00158115	0.00143883	EPHA2/PLAU/ITGB4/ITGB6/MUC1/CCL21/CXCL13	7
CC	GO:0043195	terminal bouton	5/164	47/19869	4.17778e-05	0.00222838	0.00184843	NMU/CALB2/CPLX2/SYP/SCGN	5
CC	GO:0043679	axon terminus	7/164	115/19869	4.76539e-05	0.00222838	0.00184843	NMU/CALB2/PCSK1/CPLX2/SYP/SCGN/PTPRN	7
CC	GO:0030133	transport vesicle	13/164	423/19869	5.13452e-05	0.00222838	0.00184843	SFTA2/SYT8/SNAP25/CHGA/PCSK1/SCG3/CPE/PCSK2/SYP/SCGN/ABCC8/PTPRN/SLC30A8	13
CC	GO:0044306	neuron projection terminus	7/164	131/19869	0.00010873	0.00393239	0.00326189	NMU/CALB2/PCSK1/CPLX2/SYP/SCGN/PTPRN	7
BP	GO:0009913	epidermal cell differentiation	10/153	235/18903	2.21411e-05	0.00441161	0.00401452	KRT16/EPHA2/CDH3/SFN/KRT6A/SCEL/KRT7/KRT17/KRT5/SPRR1B	10
BP	GO:0042445	hormone metabolic process	10/153	241/18903	2.74725e-05	0.00498192	0.0045335	CRABP2/KLK6/ADH1B/PCSK1/CPE/PCSK2/SCG5/PCSK1N/TTR/SLC30A8	10
BP	GO:0023061	signal release	14/153	470/18903	2.91706e-05	0.00498192	0.0045335	PTGES/WNT7A/SYT8/SNAP25/CHGA/EDN3/CPLX2/CPE/SYP/ABCC8/SCG5/PTPRN/G6PC2/SLC30A8	14
CC	GO:0045095	keratin filament	6/164	101/19869	0.000191512	0.00593688	0.00492461	KRT6A/KRT7/KRT13/KRT14/KRT17/KRT5	6
BP	GO:0033628	regulation of cell adhesion mediated by integrin	5/153	49/18903	4.6555e-05	0.00695706	0.00633087	EPHA2/PLAU/MUC1/CCL21/CXCL13	5
BP	GO:0035987	endodermal cell differentiation	5/153	49/18903	4.6555e-05	0.00695706	0.00633087	HMGA2/LAMB3/DKK1/COL7A1/COL11A1	5
CC	GO:0005788	endoplasmic reticulum lumen	10/164	312/19869	0.000275195	0.00746467	0.00619189	MELTF/WNT7A/COL17A1/COL7A1/MSLN/COL11A1/CLU/SCG2/SCG3/CHGB	10
CC	GO:0005882	intermediate filament	8/164	215/19869	0.000425477	0.0102587	0.00850954	KRT16/KRT6A/KRT7/KRT19/KRT13/KRT14/KRT17/KRT5	8
BP	GO:0001704	formation of primary germ layer	7/153	127/18903	7.87313e-05	0.0110733	0.0100766	EPHA2/HMGA2/ITGB4/LAMB3/DKK1/COL7A1/COL11A1	7
BP	GO:0060249	anatomical structure homeostasis	11/153	333/18903	8.67989e-05	0.0112353	0.010224	CDH3/SLC2A1/CALB2/IL20RB/ITGB6/MUC4/PDK4/SCGN/ABCC8/IAPP/JCHAIN	11
BP	GO:0071621	granulocyte chemotaxis	7/153	130/18903	9.12173e-05	0.0112353	0.010224	S100A14/EDN3/SCG2/CCL14/CCL19/CCL21/CXCL13	7
BP	GO:0051604	protein maturation	11/153	336/18903	9.39796e-05	0.0112353	0.010224	KLK6/MELTF/PLAU/TMPRSS4/PCSK1/CPE/PCSK2/SCG5/APOH/PCSK1N/SLC30A8	11
CC	GO:0030658	transport vesicle membrane	8/164	222/19869	0.00052598	0.0114138	0.00946765	SYT8/SCG3/CPE/SYP/SCGN/ABCC8/PTPRN/SLC30A8	8
BP	GO:0001706	endoderm formation	5/153	58/18903	0.000105511	0.0117833	0.0107227	HMGA2/LAMB3/DKK1/COL7A1/COL11A1	5
BP	GO:1901142	insulin metabolic process	3/153	12/18903	0.00010842	0.0117833	0.0107227	CPE/PCSK2/SLC30A8	3
BP	GO:0009914	hormone transport	10/153	300/18903	0.000169916	0.0176639	0.016074	SNAP25/CHGA/EDN3/CPE/ABCC8/SCG5/PTPRN/TTR/G6PC2/SLC30A8	10
BP	GO:0007369	gastrulation	8/153	196/18903	0.000198766	0.019802	0.0180197	EPHA2/HMGA2/ITGB4/LAMB3/DKK1/COL7A1/COL11A1/CFC1	8
BP	GO:0031589	cell-substrate adhesion	11/153	369/18903	0.000212978	0.0199538	0.0181578	RHOD/MELTF/COL17A1/TACSTD2/PLAU/ITGB4/LAMB3/ITGB6/MSLN/MUC4/CCL21	11
BP	GO:0010951	negative regulation of endopeptidase activity	9/153	252/18903	0.00021698	0.0199538	0.0181578	ANXA8/ANXA8L1/SFN/SERPINB5/SERPINB3/CST6/WFDC3/COL7A1/PCSK1N	9
CC	GO:0045111	intermediate filament cytoskeleton	8/164	253/19869	0.00122711	0.0206456	0.0171254	KRT16/KRT6A/KRT7/KRT19/KRT13/KRT14/KRT17/KRT5	8
CC	GO:0031045	dense core granule	3/164	26/19869	0.00124856	0.0206456	0.0171254	SYT8/CHGA/SCG2	3
CC	GO:0005604	basement membrane	5/164	99/19869	0.00138062	0.0206456	0.0171254	COL17A1/ITGB4/LAMB3/COL7A1/LAMC2	5
CC	GO:0034774	secretory granule lumen	9/164	322/19869	0.00145525	0.0206456	0.0171254	CDA/SERPINB3/S100P/SELENOP/CLU/PCSK1/SCG3/APOH/TTR	9
CC	GO:0060205	cytoplasmic vesicle lumen	9/164	325/19869	0.00155088	0.0206456	0.0171254	CDA/SERPINB3/S100P/SELENOP/CLU/PCSK1/SCG3/APOH/TTR	9
CC	GO:0031528	microvillus membrane	3/164	28/19869	0.00155428	0.0206456	0.0171254	S100P/PROM2/CA9	3
CC	GO:0031983	vesicle lumen	9/164	327/19869	0.0016174	0.0206456	0.0171254	CDA/SERPINB3/S100P/SELENOP/CLU/PCSK1/SCG3/APOH/TTR	9
CC	GO:0005796	Golgi lumen	5/164	106/19869	0.00186805	0.0225204	0.0186805	WNT7A/MUC16/MUC4/MUC1/MMP11	5
CC	GO:0150034	distal axon	8/164	278/19869	0.00221708	0.0249237	0.020674	NMU/CALB2/SNAP25/PCSK1/CPLX2/SYP/SCGN/PTPRN	8
CC	GO:0005921	gap junction	3/164	32/19869	0.00229711	0.0249237	0.020674	GJB3/CALB2/GJB2	3
BP	GO:0010466	negative regulation of peptidase activity	9/153	263/18903	0.000297484	0.0260399	0.0236961	ANXA8/ANXA8L1/SFN/SERPINB5/SERPINB3/CST6/WFDC3/COL7A1/PCSK1N	9
BP	GO:0097530	granulocyte migration	7/153	158/18903	0.000304943	0.0260399	0.0236961	S100A14/EDN3/SCG2/CCL14/CCL19/CCL21/CXCL13	7
MF	GO:0042379	chemokine receptor binding	5/158	71/18432	0.000358537	0.0300275	0.0267959	S100A14/CCL14/CCL19/CCL21/CXCL13	5
BP	GO:0001894	tissue homeostasis	9/153	275/18903	0.000412055	0.0339732	0.0309153	CDH3/SLC2A1/IL20RB/ITGB6/MUC4/PDK4/ABCC8/IAPP/JCHAIN	9
CC	GO:1904090	peptidase inhibitor complex	2/164	11/19869	0.00354661	0.0366483	0.0303995	KLK8/PLAU	2
BP	GO:1901381	positive regulation of potassium ion transmembrane transport	4/153	45/18903	0.000474939	0.0378527	0.0344456	KCNN4/EDN3/ABCC8/FXYD2	4
BP	GO:0030072	peptide hormone secretion	8/153	225/18903	0.000501909	0.0387118	0.0352274	SNAP25/CHGA/EDN3/CPE/ABCC8/PTPRN/G6PC2/SLC30A8	8
MF	GO:0048020	CCR chemokine receptor binding	4/158	47/18432	0.000695895	0.0414071	0.0369509	CCL14/CCL19/CCL21/CXCL13	4
MF	GO:0008009	chemokine activity	4/158	49/18432	0.00081574	0.0414071	0.0369509	CCL14/CCL19/CCL21/CXCL13	4
MF	GO:0001664	G protein-coupled receptor binding	9/158	289/18432	0.000886027	0.0414071	0.0369509	NMU/WNT7A/S100A14/ITGB4/EDN3/CCL14/CCL19/CCL21/CXCL13	9
MF	GO:0048018	receptor ligand activity	12/158	491/18432	0.00109562	0.0414071	0.0369509	WNT7A/DKK1/EDN3/SCG2/CCL14/CHGB/CCL19/CCL21/SST/TTR/IAPP/CXCL13	12
MF	GO:0004175	endopeptidase activity	11/158	426/18432	0.00113803	0.0414071	0.0369509	KLK6/KLK8/PLAU/KLK10/TMPRSS4/KLK7/PRSS21/KLK11/MMP11/PCSK1/PCSK2	11
MF	GO:0030546	signaling receptor activator activity	12/158	498/18432	0.00123603	0.0414071	0.0369509	WNT7A/DKK1/EDN3/SCG2/CCL14/CHGB/CCL19/CCL21/SST/TTR/IAPP/CXCL13	12
CC	GO:0043256	laminin complex	2/164	12/19869	0.00423293	0.0417521	0.0346331	LAMB3/LAMC2	2
BP	GO:0007492	endoderm development	5/153	83/18903	0.000568539	0.0420301	0.0382471	HMGA2/LAMB3/DKK1/COL7A1/COL11A1	5
BP	GO:0002790	peptide secretion	8/153	230/18903	0.00058009	0.0420301	0.0382471	SNAP25/CHGA/EDN3/CPE/ABCC8/PTPRN/G6PC2/SLC30A8	8
BP	GO:0045861	negative regulation of proteolysis	10/153	352/18903	0.000601718	0.042299	0.0384917	ANXA8/ANXA8L1/SFN/SERPINB5/SERPINB3/CST6/WFDC3/PLAU/COL7A1/PCSK1N	10
BP	GO:0046879	hormone secretion	9/153	291/18903	0.000619183	0.042299	0.0384917	SNAP25/CHGA/EDN3/CPE/ABCC8/SCG5/PTPRN/G6PC2/SLC30A8	9
BP	GO:0001667	ameboidal-type cell migration	12/153	492/18903	0.000676943	0.0449603	0.0409135	KRT16/EPHA2/WNT7A/S100P/TACSTD2/ITGB4/S100A2/FGFBP1/EDN3/SCG2/APOH/CXCL13	12
CC	GO:0042583	chromaffin granule	2/164	13/19869	0.00497554	0.0449871	0.0373165	CLU/CHGA	2
CC	GO:0098992	neuronal dense core vesicle	2/164	13/19869	0.00497554	0.0449871	0.0373165	CHGA/SCG2	2
BP	GO:0042886	amide transport	9/153	296/18903	0.000699098	0.0451768	0.0411105	SLC38A5/SNAP25/CHGA/EDN3/CPE/ABCC8/PTPRN/G6PC2/SLC30A8	9
CC	GO:0009925	basal plasma membrane	7/164	254/19869	0.00523324	0.0454245	0.0376793	SLC2A1/TACSTD2/ITGB4/PROM2/AQP5/CA9/CEACAM5	7
BP	GO:0007160	cell-matrix adhesion	8/153	238/18903	0.000725445	0.0456457	0.0415372	RHOD/COL17A1/PLAU/ITGB4/ITGB6/MSLN/MUC4/CCL21	8
BP	GO:0030595	leukocyte chemotaxis	8/153	240/18903	0.000766021	0.0459267	0.0417929	S100A14/CHGA/EDN3/SCG2/CCL14/CCL19/CCL21/CXCL13	8
BP	GO:0097529	myeloid leukocyte migration	8/153	242/18903	0.000808405	0.0459267	0.0417929	S100A14/CHGA/EDN3/SCG2/CCL14/CCL19/CCL21/CXCL13	8
BP	GO:0010631	epithelial cell migration	10/153	366/18903	0.000811511	0.0459267	0.0417929	KRT16/EPHA2/WNT7A/S100P/TACSTD2/S100A2/FGFBP1/SCG2/APOH/CXCL13	10
BP	GO:0070098	chemokine-mediated signaling pathway	5/153	90/18903	0.000822515	0.0459267	0.0417929	ACKR1/CCL14/CCL19/CCL21/CXCL13	5
BP	GO:0043268	positive regulation of potassium ion transport	4/153	52/18903	0.000825952	0.0459267	0.0417929	KCNN4/EDN3/ABCC8/FXYD2	4
BP	GO:0090132	epithelium migration	10/153	369/18903	0.000863512	0.046924	0.0427004	KRT16/EPHA2/WNT7A/S100P/TACSTD2/S100A2/FGFBP1/SCG2/APOH/CXCL13	10
MF	GO:0004867	serine-type endopeptidase inhibitor activity	5/158	98/18432	0.00155424	0.0473337	0.0422397	SERPINB5/SERPINB3/WFDC3/COL7A1/PCSK1N	5
CC	GO:0031089	platelet dense granule lumen	2/164	14/19869	0.00577346	0.0481862	0.0399701	SELENOP/APOH	2
