# Supplementary material for: Integration of Single-Cell RNA Sequencing and Bulk RNA Sequencing Reveals That TAM2-Driven Genes Affect Immunotherapeutic Response and Prognosis in Pancreatic Cancer
Source: Int J Mol Sci. 2023 Aug 14;24(16):12787. doi: 10.3390/ijms241612787 (PMC10454560; doi:10.3390/ijms241612787)
Supplement: Supplementary file 1 [file ijms-24-12787-s001.zip › Supplementary Table S12.xlsx]

## Sheet: Sheet1
Supplementary Table S12: KEGG pathways related to prognostic model
ID	Description	GeneRatio	BgRatio	pvalue	p.adjust	qvalue	geneID	Count
hsa04911	Insulin secretion	5/72	86/8390	0.000821429	0.0618098	0.0558376	SLC2A1/KCNN4/SNAP25/ABCC8/FXYD2	5
hsa05150	Staphylococcus aureus infection	5/72	96/8390	0.00134933	0.0618098	0.0558376	KRT16/KRT19/KRT13/KRT14/KRT17	5
hsa04061	Viral protein interaction with cytokine and cytokine receptor	5/72	100/8390	0.00161859	0.0618098	0.0558376	IL20RB/CCL14/CCL19/CCL21/CXCL13	5
hsa04974	Protein digestion and absorption	5/72	103/8390	0.00184507	0.0618098	0.0558376	KCNN4/COL17A1/COL7A1/COL11A1/FXYD2	5
hsa04915	Estrogen signaling pathway	5/72	138/8390	0.00648535	0.157065	0.141889	KRT16/KRT19/KRT13/KRT14/KRT17	5
hsa04512	ECM-receptor interaction	4/72	89/8390	0.00703275	0.157065	0.141889	ITGB4/LAMB3/ITGB6/LAMC2	4
hsa04950	Maturity onset diabetes of the young	2/72	26/8390	0.0206664	0.330181	0.298278	NKX2-2/IAPP	2
hsa05165	Human papillomavirus infection	7/72	331/8390	0.0228957	0.330181	0.298278	OASL/WNT7A/ISG15/ITGB4/LAMB3/ITGB6/LAMC2	7
hsa04062	Chemokine signaling pathway	5/72	192/8390	0.0242307	0.330181	0.298278	ELMO1/CCL14/CCL19/CCL21/CXCL13	5
hsa04918	Thyroid hormone synthesis	3/72	75/8390	0.0263514	0.330181	0.298278	GPX3/FXYD2/TTR	3
hsa05412	Arrhythmogenic right ventricular cardiomyopathy	3/72	77/8390	0.0282042	0.330181	0.298278	ITGB4/ITGB6/ATP2A3	3
hsa04610	Complement and coagulation cascades	3/72	86/8390	0.0373775	0.330181	0.298278	PLAU/C7/CLU	3
hsa04260	Cardiac muscle contraction	3/72	87/8390	0.0384805	0.330181	0.298278	COX6B2/ATP2A3/FXYD2	3
hsa04960	Aldosterone-regulated sodium reabsorption	2/72	37/8390	0.0398739	0.330181	0.298278	SFN/FXYD2	2
hsa04060	Cytokine-cytokine receptor interaction	6/72	295/8390	0.040426	0.330181	0.298278	IL20RB/TNFRSF6B/CCL14/CCL19/CCL21/CXCL13	6
hsa04976	Bile secretion	3/72	89/8390	0.0407362	0.330181	0.298278	SLC2A1/UGT1A10/FXYD2	3
hsa05410	Hypertrophic cardiomyopathy	3/72	90/8390	0.0418887	0.330181	0.298278	ITGB4/ITGB6/ATP2A3	3
hsa04970	Salivary secretion	3/72	93/8390	0.0454444	0.338308	0.30562	KCNN4/AQP5/FXYD2	3
hsa05414	Dilated cardiomyopathy	3/72	96/8390	0.0491458	0.346607	0.313117	ITGB4/ITGB6/ATP2A3	3
