# Supplementary material for: Integration of Single-Cell RNA Sequencing and Bulk RNA Sequencing Reveals That TAM2-Driven Genes Affect Immunotherapeutic Response and Prognosis in Pancreatic Cancer
Source: Int J Mol Sci. 2023 Aug 14;24(16):12787. doi: 10.3390/ijms241612787 (PMC10454560; doi:10.3390/ijms241612787)
Supplement: Supplementary file 1 [file ijms-24-12787-s001.zip › Supplementary Table S13.xlsx]

## Sheet: Sheet1
Supplementary Table S13: primer sequences
Gene	Forward	Reverse
PYGL	CAGCCTATGGATACGGCATTC	CGGTGTTGGTGTGTTCTACTTT
CCND2	ACCTTCCGCAGTGCTCCTA	CCCAGCCAAGAAACGGTCC
BCAT1	GTGGAGTGGTCCTCAGAGTTT	AGCCAGGGTGCAATGACAG
BST2	CACACTGTGATGGCCCTAATG	GTCCGCGATTCTCACGCTT
MERTK	CTCTGGCGTAGAGCTATCACT	AGGCTGGGTTGGTGAAAACA
GAA	CTGTTGCTACATCCCTGCAAA	GAGGCGGTTCTCAGTCTCC
