# Supplementary material for: Integration of Single-Cell RNA Sequencing and Bulk RNA Sequencing Reveals That TAM2-Driven Genes Affect Immunotherapeutic Response and Prognosis in Pancreatic Cancer
Source: Int J Mol Sci. 2023 Aug 14;24(16):12787. doi: 10.3390/ijms241612787 (PMC10454560; doi:10.3390/ijms241612787)
Supplement: Supplementary file 1 [file ijms-24-12787-s001.zip › Supplementary Table S2.xlsx]

## Sheet: Sheet1
Supplementary Table S2： The results of the differential analysis between TAMs and other cell types in single-cell sequencing
	p_val	avg_log2FC	pct.1	pct.2	p_val_adj
TNFRSF1B	0	1.31351	0.509	0.067	0
C1QA	0	1.85732	0.828	0.082	0
C1QC	0	1.86222	0.762	0.046	0
C1QB	0	1.83588	0.779	0.077	0
CD52	0	1.09501	0.615	0.136	0
FGR	0	0.979319	0.283	0.016	0
THEMIS2	0	1.25977	0.462	0.058	0
LAPTM5	0	1.84334	0.972	0.117	0
CSF3R	0	1.06905	0.297	0.008	0
PPT1	0	1.37626	0.805	0.236	0
PDE4B	0	1.24249	0.421	0.039	0
CD53	0	1.83134	0.806	0.05	0
C1orf162	0	1.93813	0.835	0.035	0
ADORA3	0	0.862892	0.225	0.005	0
FCGR1B	0	0.882304	0.228	0.004	0
FCGR1A	0	1.39224	0.451	0.011	0
PLEKHO1	0	1.01945	0.372	0.06	0
C1orf54	0	1.02149	0.397	0.07	0
CTSS	0	1.23997	0.909	0.37	0
TNFAIP8L2	0	0.706233	0.175	0.003	0
S100A9	0	1.00707	0.736	0.154	0
S100A8	0	0.893769	0.471	0.07	0
MNDA	0	1.68574	0.635	0.023	0
SLAMF8	0	1.07749	0.307	0.006	0
CD84	0	1.24835	0.392	0.016	0
CD48	0	1.28877	0.463	0.036	0
FCER1G	0	1.65413	0.985	0.116	0
FCGR2A	0	1.84682	0.741	0.033	0
FCGR3A	0	1.8935	0.777	0.029	0
FCGR2B	0	1.40006	0.447	0.012	0
GLUL	0	1.00112	0.93	0.457	0
NPL	0	1.30911	0.429	0.024	0
NCF2	0	1.54476	0.57	0.035	0
RGS1	0	1.57713	0.752	0.094	0
RGS2	0	1.29446	0.795	0.234	0
PTPRC	0	1.4975	0.666	0.066	0
IL10	0	0.714457	0.175	0.008	0
KMO	0	0.759324	0.193	0.009	0
NLRP3	0	0.854153	0.209	0.007	0
FAM49A	0	1.08899	0.332	0.025	0
SLC8A1	0	1.25942	0.389	0.017	0
REL	0	1.12532	0.751	0.311	0
PLEK	0	1.61849	0.59	0.023	0
MXD1	0	1.15048	0.587	0.182	0
CAPG	0	1.13049	0.909	0.417	0
DUSP2	0	1.12411	0.621	0.176	0
MGAT4A	0	1.12909	0.418	0.066	0
IL1B	0	0.970638	0.471	0.055	0
IL1RN	0	1.18682	0.522	0.102	0
MARCO	0	1.14843	0.412	0.029	0
CXCR4	0	1.23708	0.775	0.195	0
ZEB2	0	1.35161	0.58	0.084	0
NR4A2	0	1.03354	0.801	0.336	0
CYTIP	0	1.04031	0.358	0.044	0
WIPF1	0	1.20152	0.561	0.118	0
SLC11A1	0	1.66592	0.647	0.039	0
DOCK10	0	0.907672	0.258	0.021	0
CCR1	0	1.01427	0.289	0.013	0
CCRL2	0	1.02676	0.325	0.041	0
GNAI2	0	1.09491	0.772	0.33	0
STAB1	0	0.878212	0.237	0.017	0
CD80	0	0.671516	0.157	0.002	0
HCLS1	0	1.40311	0.529	0.046	0
CD86	0	1.6704	0.587	0.014	0
CSTA	0	1.20841	0.507	0.085	0
ATP1B3	0	1.10386	0.863	0.402	0
MFSD1	0	1.18235	0.639	0.205	0
RP11-145M9.4	0	1.02608	0.32	0.031	0
KLHL6	0	0.691924	0.173	0.008	0
IL8	0	0.769508	0.716	0.258	0
LINC01094	0	0.995268	0.274	0.007	0
RASGEF1B	0	1.20474	0.446	0.061	0
SPP1	0	-0.116232	0.685	0.238	0
GPRIN3	0	0.930587	0.265	0.021	0
HPGDS	0	0.71665	0.176	0.005	0
44986	0	1.32832	0.41	0.009	0
BASP1	0	1.15202	0.46	0.072	0
IL7R	0	0.998891	0.337	0.04	0
FYB	0	1.61395	0.668	0.051	0
PTGER4	0	1.01821	0.341	0.044	0
GAPT	0	0.669109	0.159	0.003	0
CD180	0	0.538103	0.125	0.002	0
MEF2C	0	1.01051	0.375	0.065	0
ST8SIA4	0	0.830367	0.233	0.018	0
TGFBI	0	1.20032	0.676	0.192	0
HBEGF	0	1.12364	0.679	0.253	0
CD14	0	1.68149	0.75	0.076	0
CSF1R	0	1.59787	0.548	0.013	0
CD74	0	1.15896	0.988	0.533	0
GM2A	0	1.06642	0.425	0.091	0
HAVCR2	0	1.5956	0.571	0.021	0
DOCK2	0	0.844653	0.225	0.012	0
LCP2	0	1.48138	0.527	0.029	0
RNF130	0	1.28789	0.706	0.192	0
F13A1	0	0.896777	0.259	0.026	0
LY86	0	1.75429	0.648	0.015	0
PHACTR1	0	1.24407	0.388	0.017	0
CD83	0	1.72113	0.817	0.097	0
RNF144B	0	0.963916	0.295	0.039	0
LST1	0	1.97715	0.923	0.057	0
AIF1	0	1.87772	0.972	0.075	0
GPSM3	0	1.43266	0.721	0.142	0
HLA-DRA	0	1.45843	0.988	0.357	0
HLA-DRB5	0	1.60257	0.867	0.177	0
HLA-DRB1	0	1.35315	0.979	0.351	0
HLA-DQA1	0	1.87961	0.865	0.085	0
HLA-DQB1	0	1.76014	0.926	0.163	0
HLA-DQA2	0	1.71169	0.634	0.025	0
HLA-DMB	0	1.75925	0.755	0.067	0
HLA-DMA	0	1.52815	0.895	0.222	0
HLA-DOA	0	0.971414	0.264	0.011	0
HLA-DPA1	0	1.72015	0.943	0.199	0
HLA-DPB1	0	1.6556	0.933	0.211	0
TREM2	0	1.67416	0.628	0.021	0
TREM1	0	1.31399	0.438	0.028	0
PLA2G7	0	1.18817	0.368	0.017	0
OGFRL1	0	1.12795	0.423	0.073	0
PNRC1	0	1.08492	0.884	0.418	0
SLC16A10	0	1.67575	0.576	0.012	0
DSE	0	1.18216	0.474	0.079	0
FAM26F	0	1.0005	0.294	0.025	0
SGK1	0	1.36172	0.759	0.201	0
STX11	0	1.45828	0.533	0.039	0
TAGAP	0	1.01344	0.289	0.015	0
SOD2	0	0.924358	0.855	0.427	0
GPNMB	0	1.31728	0.707	0.128	0
SNX10	0	1.38241	0.635	0.125	0
MYO1G	0	0.879812	0.24	0.016	0
IKZF1	0	0.789866	0.217	0.016	0
LAT2	0	1.19847	0.431	0.054	0
FGL2	0	1.39303	0.503	0.041	0
GAL3ST4	0	0.799557	0.215	0.015	0
PILRA	0	1.52532	0.52	0.016	0
NAMPT	0	1.17351	0.771	0.265	0
TFEC	0	1.20684	0.354	0.007	0
ATP6V1F	0	1.01638	0.914	0.525	0
CLEC5A	0	1.11538	0.317	0.008	0
GIMAP4	0	1.20679	0.395	0.025	0
CSF2RA	0	1.27217	0.395	0.016	0
TLR7	0	0.608135	0.14	0.002	0
AP1S2	0	1.29013	0.622	0.131	0
CXorf21	0	0.758683	0.19	0.004	0
GK	0	1.36702	0.536	0.077	0
CYBB	0	1.84331	0.735	0.024	0
GPR34	0	1.14727	0.329	0.005	0
WAS	0	1.29767	0.409	0.014	0
VSIG4	0	1.45776	0.495	0.016	0
XIST	0	1.23189	0.514	0.067	0
BTK	0	1.03689	0.29	0.007	0
MPP1	0	1.13092	0.394	0.049	0
MSR1	0	1.5974	0.594	0.027	0
ASAH1	0	1.23602	0.825	0.336	0
ATP6V1B2	0	1.35781	0.659	0.142	0
DOK2	0	1.18258	0.391	0.028	0
LYN	0	1.10899	0.499	0.129	0
LY96	0	1.60629	0.789	0.104	0
SLA	0	0.985615	0.313	0.03	0
DOCK8	0	1.13097	0.383	0.041	0
PLIN2	0	1.05333	0.553	0.129	0
PTPLAD2	0	1.00944	0.35	0.052	0
CD72	0	0.907278	0.238	0.006	0
GLIPR2	0	1.21399	0.485	0.069	0
CTSL	0	1.11074	0.774	0.323	0
NINJ1	0	1.09441	0.672	0.255	0
NR4A3	0	1.34093	0.589	0.107	0
SLC31A2	0	1.28039	0.466	0.048	0
PTGS1	0	0.919913	0.255	0.014	0
CELF2	0	1.2892	0.468	0.045	0
VIM	0	0.816482	0.991	0.466	0
MRC1	0	1.14126	0.309	0.002	0
PLXDC2	0	1.30488	0.585	0.094	0
APBB1IP	0	0.817358	0.245	0.023	0
MAP3K8	0	1.29651	0.553	0.103	0
CREM	0	1.26302	0.833	0.249	0
RASSF4	0	1.38763	0.523	0.054	0
SRGN	0	1.2693	0.994	0.249	0
KCNMA1	0	0.849088	0.241	0.021	0
PPIF	0	1.15798	0.551	0.167	0
LIPA	0	1.1487	0.615	0.181	0
RGS10	0	1.28409	0.724	0.202	0
LSP1	0	1.54827	0.717	0.095	0
RHOG	0	1.14777	0.689	0.248	0
TPP1	0	1.20546	0.772	0.292	0
SPI1	0	1.99912	0.838	0.027	0
LPXN	0	1.15539	0.408	0.05	0
MPEG1	0	1.11196	0.314	0.01	0
MS4A6A	0	1.96086	0.789	0.029	0
MS4A4A	0	1.74564	0.652	0.02	0
MS4A7	0	1.94778	0.818	0.028	0
SLC15A3	0	1.08859	0.378	0.056	0
FERMT3	0	1.02921	0.392	0.073	0
FOLR2	0	1.07164	0.291	0.009	0
UCP2	0	1.21791	0.526	0.105	0
SLCO2B1	0	1.37957	0.488	0.046	0
CASP1	0	1.16228	0.454	0.077	0
IL10RA	0	1.09747	0.337	0.024	0
AMICA1	0	1.17657	0.356	0.022	0
CD4	0	1.50226	0.545	0.031	0
CD163	0	1.4916	0.49	0.012	0
SLC2A3	0	1.26245	0.694	0.163	0
C3AR1	0	1.2901	0.396	0.011	0
CLEC4A	0	1.23668	0.374	0.012	0
CLEC4E	0	0.716473	0.173	0.007	0
CLECL1	0	0.7451	0.188	0.005	0
CLEC12A	0	1.06506	0.303	0.012	0
CLEC7A	0	1.82597	0.697	0.018	0
OLR1	0	1.94927	0.813	0.027	0
ARHGDIB	0	1.15057	0.836	0.311	0
PTPRO	0	0.685949	0.171	0.005	0
ZNF385A	0	1.13392	0.365	0.033	0
NCKAP1L	0	1.02221	0.283	0.009	0
MMP19	0	1.12277	0.364	0.041	0
STAC3	0	0.799237	0.211	0.011	0
SDS	0	1.48885	0.47	0.011	0
HCAR2	0	0.633343	0.149	0.005	0
RILPL2	0	1.10634	0.503	0.125	0
ALOX5AP	0	1.63208	0.839	0.086	0
LCP1	0	1.61919	0.693	0.071	0
KCTD12	0	1.22939	0.568	0.125	0
GPR183	0	1.69752	0.691	0.051	0
TNFSF13B	0	1.46258	0.627	0.081	0
RNASE6	0	1.69414	0.621	0.023	0
RNASE2	0	0.623667	0.143	0.003	0
SLC7A7	0	1.29588	0.541	0.09	0
GPR65	0	0.926026	0.283	0.029	0
PLD4	0	0.922801	0.238	0.004	0
RP11-1008C21.1	0	0.638799	0.151	0.003	0
AQP9	0	0.987279	0.271	0.015	0
CTSH	0	1.12849	0.805	0.34	0
BCL2A1	0	1.54052	0.659	0.047	0
TM6SF1	0	1.10338	0.309	0.007	0
LITAF	0	1.09597	0.885	0.447	0
IGSF6	0	1.46377	0.498	0.022	0
OTOA	0	0.847379	0.221	0.007	0
PRKCB	0	0.807132	0.221	0.018	0
SPN	0	1.03603	0.316	0.022	0
CORO1A	0	1.15282	0.58	0.105	0
ITGAM	0	1.16788	0.384	0.037	0
ITGAX	0	1.23308	0.379	0.02	0
SNX20	0	0.654798	0.166	0.006	0
DPEP2	0	0.711795	0.177	0.007	0
COTL1	0	1.03577	0.844	0.398	0
SLC43A2	0	1.20032	0.473	0.084	0
ARRB2	0	1.51659	0.611	0.061	0
CXCL16	0	1.15295	0.741	0.299	0
VMO1	0	1.0509	0.317	0.026	0
SCIMP	0	0.827634	0.217	0.007	0
CLEC10A	0	0.794913	0.195	0.005	0
CD68	0	1.45855	0.9	0.244	0
LGALS9	0	1.10006	0.614	0.2	0
ADAP2	0	1.34092	0.443	0.023	0
EVI2B	0	1.65587	0.63	0.033	0
EVI2A	0	1.41686	0.5	0.03	0
CCL2	0	0.76077	0.457	0.092	0
CCL13	0	0.794628	0.193	0.008	0
CCL18	0	1.00744	0.275	0.027	0
CCL3	0	0.699514	0.639	0.11	0
CCL3L1	0	0.960031	0.273	0.007	0
GRN	0	1.03796	0.967	0.533	0
FMNL1	0	1.21334	0.457	0.066	0
ABI3	0	1.09062	0.337	0.02	0
MIR142	0	0.880964	0.238	0.015	0
GNA13	0	1.22988	0.542	0.12	0
CD300A	0	1.21286	0.369	0.014	0
CD300C	0	0.678699	0.164	0.005	0
CD300LF	0	0.941562	0.252	0.006	0
SLC25A19	0	1.14572	0.409	0.056	0
GRB2	0	1.13272	0.656	0.24	0
SOCS3	0	1.16276	0.726	0.25	0
EPB41L3	0	1.11158	0.327	0.017	0
RAB31	0	1.22478	0.697	0.189	0
CHMP1B	0	1.08236	0.815	0.406	0
SIRPA	0	1.33708	0.481	0.047	0
SIGLEC1	0	1.18229	0.339	0.006	0
RP5-839B4.8	0	1.02109	0.274	0.003	0
THBD	0	1.26041	0.461	0.066	0
CD93	0	0.859799	0.24	0.02	0
HCK	0	1.41365	0.461	0.013	0
SAMHD1	0	1.44123	0.615	0.082	0
MAFB	0	1.1877	0.605	0.149	0
MMP9	0	0.881926	0.248	0.018	0
RP11-290F20.3	0	1.33798	0.481	0.04	0
CTSZ	0	1.21857	0.874	0.375	0
RETN	0	1.02611	0.296	0.015	0
C19orf59	0	0.896734	0.251	0.015	0
MYO1F	0	1.16348	0.388	0.034	0
ACP5	0	1.35464	0.615	0.118	0
EMR2	0	0.812751	0.218	0.016	0
IFI30	0	1.76062	0.697	0.034	0
LRRC25	0	0.825072	0.214	0.005	0
HAMP	0	0.748785	0.192	0.008	0
NFKBID	0	1.09074	0.424	0.084	0
HCST	0	1.5088	0.743	0.087	0
TYROBP	0	1.50511	0.996	0.146	0
GMFG	0	1.61058	0.775	0.096	0
PLAUR	0	1.16363	0.93	0.392	0
APOE	0	1.21002	0.85	0.23	0
APOC1	0	1.14757	0.824	0.192	0
C5AR1	0	1.66962	0.619	0.031	0
EMP3	0	1.13545	0.875	0.355	0
CD37	0	1.76176	0.764	0.053	0
FCGRT	0	1.07193	0.876	0.442	0
IL4I1	0	1.133	0.348	0.02	0
SIGLEC9	0	0.659965	0.161	0.004	0
SIGLEC7	0	0.748881	0.189	0.005	0
CD33	0	0.877322	0.237	0.006	0
SIGLEC10	0	0.689127	0.168	0.005	0
FPR1	0	1.27423	0.396	0.018	0
FPR3	0	1.68711	0.597	0.012	0
ZNF331	0	1.42468	0.668	0.103	0
OSCAR	0	1.04474	0.295	0.009	0
LILRB2	0	0.87483	0.225	0.007	0
LAIR1	0	1.58895	0.577	0.025	0
LILRB1	0	0.80897	0.208	0.005	0
LILRB4	0	1.58913	0.551	0.013	0
CECR1	0	1.41847	0.476	0.021	0
OSM	0	1.4454	0.476	0.017	0
HMOX1	0	1.26741	0.468	0.062	0
NCF4	0	1.13982	0.374	0.035	0
CSF2RB	0	0.77441	0.201	0.012	0
CYTH4	0	0.806395	0.22	0.017	0
PARVG	0	1.10262	0.328	0.014	0
TYMP	0	1.12777	0.948	0.444	0
CTA-384D8.34	0	0.762259	0.192	0.009	0
SAMSN1	0	1.46297	0.576	0.054	0
ITGB2	0	1.6572	0.832	0.124	0
S100B	0	0.870668	0.189	0.011	0
CCL4	1.79403e-305	0.802371	0.455	0.103	3.98581e-301
PIK3AP1	2.39365e-305	0.99715	0.342	0.057	5.31798e-301
IRF8	4.32598e-305	1.0031	0.358	0.062	9.61104e-301
TMEM52B	6.18684e-305	0.536627	0.121	0.002	1.37453e-300
AC079767.4	8.72531e-305	0.559371	0.126	0.002	1.9385e-300
RENBP	4.07383e-304	0.928909	0.294	0.04	9.05082e-300
GNB4	4.38116e-304	0.878853	0.265	0.03	9.73361e-300
HK3	1.17033e-303	0.556584	0.129	0.003	2.60012e-299
C15orf48	9.5035e-303	0.891282	0.859	0.391	2.11139e-298
AOAH	9.0411e-302	0.749458	0.195	0.014	2.00866e-297
PRAM1	2.05908e-300	0.594176	0.14	0.004	4.57467e-296
PLXNC1	1.10567e-298	0.868892	0.269	0.032	2.45647e-294
DOK3	1.68193e-298	0.754614	0.2	0.015	3.73674e-294
ADAMDEC1	8.24401e-298	0.537974	0.123	0.002	1.83157e-293
LILRA5	1.58604e-297	0.587885	0.135	0.004	3.52371e-293
C2	7.92575e-297	0.942669	0.321	0.049	1.76086e-292
CARD16	3.41605e-295	1.07668	0.577	0.184	7.58943e-291
GPR84	5.38548e-295	0.600235	0.139	0.005	1.19649e-290
CLEC2B	2.70225e-294	1.01497	0.604	0.191	6.00358e-290
APOC2	8.53959e-292	0.534551	0.119	0.002	1.89724e-287
MT-CO2	7.95674e-290	0.881746	0.97	0.491	1.76775e-285
MT-CO1	8.04291e-289	0.878251	0.971	0.492	1.78689e-284
RP11-1143G9.4	2.71723e-288	1.05209	0.471	0.121	6.03687e-284
TNFAIP3	5.70221e-287	1.04495	0.524	0.147	1.26686e-282
CNPY3	2.57763e-286	1.05522	0.652	0.259	5.72672e-282
PREX1	4.78163e-286	0.794814	0.221	0.021	1.06234e-281
MT-ND3	6.02838e-286	0.889105	0.948	0.47	1.33932e-281
MT-ATP6	1.5553e-285	0.875802	0.966	0.49	3.45541e-281
MT-ND4	1.31478e-284	0.87209	0.968	0.493	2.92105e-280
MT-CO3	1.66756e-284	0.871872	0.968	0.493	3.70482e-280
TLR2	3.64017e-284	0.840558	0.237	0.026	8.08737e-280
MT-ND2	6.8195e-284	0.871025	0.967	0.492	1.51509e-279
CFD	1.09277e-282	1.08589	0.582	0.2	2.42781e-278
APOBR	4.33014e-282	0.638143	0.154	0.007	9.62026e-278
MT-ND1	6.39608e-281	0.867364	0.962	0.49	1.42102e-276
CPVL	1.47021e-280	1.03555	0.429	0.102	3.26636e-276
ABL2	6.12757e-280	1.06953	0.636	0.237	1.36136e-275
BMP2K	1.00383e-279	1.00393	0.358	0.07	2.23021e-275
MT-CYB	4.69742e-277	0.864989	0.96	0.491	1.04363e-272
MGAT1	7.37828e-277	1.03987	0.666	0.278	1.63923e-272
ALOX5	2.61298e-276	1.02885	0.434	0.107	5.80526e-272
NPC2	3.913e-276	0.827888	0.978	0.625	8.69352e-272
GNA15	4.07126e-276	1.02808	0.409	0.095	9.04511e-272
AGRP	6.54228e-274	0.569943	0.129	0.004	1.4535e-269
UPP1	2.00002e-273	1.06093	0.632	0.244	4.44344e-269
SH3BGRL	7.21932e-273	0.9696	0.796	0.409	1.60392e-268
KDM6B	3.6463e-272	1.07158	0.651	0.26	8.10098e-268
C19orf38	2.31045e-271	0.657021	0.165	0.01	5.13313e-267
ATP6V0D1	7.46287e-271	1.02048	0.64	0.256	1.65803e-266
CIITA	1.83913e-269	0.70584	0.178	0.013	4.08599e-265
C10orf128	6.33805e-269	0.707805	0.192	0.016	1.40812e-264
PIK3R5	7.27815e-268	0.569568	0.131	0.005	1.61699e-263
ARHGAP30	8.35459e-267	0.836055	0.261	0.035	1.85614e-262
DAB2	4.08585e-266	1.02007	0.541	0.167	9.07754e-262
CEBPB	8.96119e-266	0.970879	0.825	0.451	1.99091e-261
CTSC	1.2774e-265	0.961113	0.822	0.423	2.83801e-261
HLA-DQB2	1.20447e-264	0.599677	0.122	0.004	2.67597e-260
SDCBP	2.58902e-262	0.881392	0.924	0.582	5.75202e-258
KCNAB2	2.01165e-259	0.834559	0.253	0.034	4.46929e-255
PTPN6	2.06846e-259	0.999233	0.411	0.102	4.59551e-255
RGCC	5.16984e-259	0.927757	0.652	0.251	1.14858e-254
RGS18	9.10472e-259	0.516588	0.116	0.003	2.0228e-254
EPCAM	1.97815e-258	-1.81279	0.108	0.658	4.39485e-254
QKI	4.78531e-258	1.01538	0.581	0.208	1.06315e-253
RASSF5	2.78273e-257	0.974317	0.346	0.069	6.18239e-253
TNFSF12	3.70221e-257	0.962917	0.368	0.078	8.22519e-253
DOCK4	6.42229e-256	0.803494	0.232	0.028	1.42684e-251
MCOLN1	3.19028e-255	0.980065	0.398	0.094	7.08785e-251
CCL4L2	1.48581e-254	0.502006	0.113	0.003	3.30102e-250
WDFY4	3.24606e-254	0.470028	0.108	0.002	7.21176e-250
FLI1	3.76189e-254	0.701414	0.188	0.016	8.35779e-250
CCL8	1.91729e-253	0.601317	0.125	0.005	4.25965e-249
EPSTI1	6.68991e-253	0.986423	0.554	0.19	1.4863e-248
RAP1A	1.29168e-252	0.973915	0.68	0.308	2.86972e-248
RHOA	2.55978e-252	0.840473	0.923	0.601	5.68705e-248
MT-ND5	3.59536e-252	0.842717	0.914	0.473	7.9878e-248
ANPEP	9.18051e-252	0.983169	0.348	0.072	2.03963e-247
HSD17B14	2.52663e-249	0.738472	0.207	0.022	5.61341e-245
CTSB	7.28542e-248	0.755675	0.967	0.601	1.6186e-243
NFKBIA	1.21715e-247	0.773721	0.885	0.489	2.70414e-243
LIMS1	1.43694e-246	0.972383	0.759	0.378	3.19246e-242
AKR1B1	1.83565e-246	0.995231	0.49	0.15	4.07827e-242
CD44	3.9608e-246	0.887177	0.87	0.51	8.79971e-242
LGALS1	1.67441e-244	0.651933	0.994	0.565	3.72005e-240
AVPI1	1.72613e-244	1.00769	0.516	0.175	3.83495e-240
ELMO1	2.97568e-244	0.719804	0.198	0.02	6.61106e-240
SNX3	1.45394e-240	0.848876	0.89	0.576	3.23022e-236
SNCA	2.50461e-240	0.812631	0.249	0.036	5.5645e-236
GNGT2	3.14975e-240	0.57109	0.142	0.008	6.99779e-236
MSN	4.64171e-240	0.980963	0.616	0.242	1.03125e-235
IGFLR1	5.95213e-240	0.576428	0.139	0.008	1.32239e-235
FABP5	7.29358e-240	0.895018	0.7	0.314	1.62041e-235
NCF1	1.19382e-239	0.861649	0.286	0.049	2.65232e-235
CYSLTR1	1.2541e-239	0.626995	0.156	0.011	2.78623e-235
RASSF2	1.91307e-239	0.707246	0.187	0.018	4.25027e-235
G0S2	9.02576e-238	0.887568	0.637	0.251	2.00525e-233
RGS19	1.39121e-237	0.956393	0.369	0.088	3.09085e-233
AP001055.6	1.4379e-237	0.544295	0.125	0.006	3.19459e-233
CD1C	2.23095e-237	0.505316	0.102	0.002	4.9565e-233
NFAM1	3.44809e-237	0.591158	0.142	0.009	7.66062e-233
CD69	1.32532e-236	0.809051	0.255	0.037	2.94446e-232
CREG1	1.44833e-236	0.97737	0.657	0.3	3.21776e-232
SASH3	2.83945e-236	0.571969	0.142	0.009	6.30841e-232
AP2S1	8.59604e-236	0.877699	0.852	0.517	1.90978e-231
BIN2	1.29219e-235	0.744997	0.217	0.026	2.87086e-231
CXCL2	3.76324e-235	0.707661	0.63	0.258	8.3608e-231
CD300E	4.47927e-235	0.599364	0.133	0.007	9.95159e-231
SH3BP5	5.61253e-234	0.955912	0.366	0.085	1.24694e-229
H2AFY	4.15123e-233	0.923696	0.807	0.487	9.22278e-229
PERP	6.46972e-233	-1.39576	0.235	0.762	1.43738e-228
GLA	8.37732e-232	0.977644	0.48	0.153	1.86119e-227
HIF1A	1.05606e-231	0.968015	0.645	0.294	2.34626e-227
KCNE1	1.3006e-230	0.55616	0.126	0.006	2.88954e-226
DUSP1	1.16062e-229	0.782847	0.964	0.595	2.57854e-225
CAMK1	1.54587e-229	0.8644	0.307	0.059	3.43445e-225
FAM49B	4.11162e-228	0.947996	0.73	0.383	9.13479e-224
SCPEP1	4.01579e-227	0.945287	0.485	0.152	8.92189e-223
FOSL2	6.11243e-227	0.978545	0.649	0.297	1.358e-222
RTN1	1.845e-225	0.48199	0.111	0.004	4.09904e-221
TRAF3IP3	8.35896e-225	0.641366	0.173	0.016	1.85711e-220
ADAMTSL4	1.16688e-224	0.788735	0.238	0.035	2.59246e-220
ARHGAP9	1.50546e-223	0.656411	0.18	0.018	3.34469e-219
PSAP	2.11901e-222	0.724171	0.978	0.699	4.7078e-218
IFNGR1	2.88369e-221	0.971723	0.594	0.251	6.4067e-217
SELPLG	3.40675e-221	0.874329	0.304	0.06	7.56878e-217
ICAM1	3.49483e-221	0.954392	0.42	0.116	7.76447e-217
SLC1A3	4.74752e-221	0.708396	0.196	0.022	1.05476e-216
METRNL	1.12893e-220	0.990185	0.445	0.138	2.50814e-216
ABCA1	5.62329e-220	0.951734	0.402	0.108	1.24933e-215
GAA	1.70811e-219	0.953419	0.469	0.153	3.79491e-215
SMIM22	2.13502e-219	-1.57222	0.085	0.602	4.74338e-215
ATP6V0B	4.92165e-219	0.818975	0.885	0.587	1.09344e-214
JUND	9.51895e-219	0.899541	0.792	0.449	2.11483e-214
NUPR1	1.26324e-218	0.887963	0.58	0.212	2.80653e-214
VAMP8	3.16526e-218	0.740872	0.943	0.658	7.03226e-214
RAB20	5.55412e-217	0.962994	0.414	0.122	1.23396e-212
LMO7	1.35821e-215	-1.55622	0.071	0.579	3.01753e-211
SH2B3	2.04968e-215	0.933811	0.351	0.086	4.55377e-211
GPRC5A	2.42465e-215	-1.75498	0.057	0.553	5.38685e-211
PRMT10	5.99391e-214	0.900269	0.324	0.071	1.33167e-209
FAM105A	7.82869e-214	0.853754	0.293	0.058	1.7393e-209
BEX4	1.12692e-213	0.900041	0.365	0.09	2.50367e-209
PMP22	2.53115e-213	0.936464	0.533	0.187	5.62346e-209
RASGRP3	1.26488e-212	0.847987	0.28	0.053	2.81018e-208
RCSD1	1.57106e-212	0.642606	0.167	0.016	3.49042e-208
LYL1	1.98362e-212	0.684523	0.192	0.023	4.407e-208
GPX1	4.46076e-212	0.673271	0.993	0.701	9.91046e-208
HEXB	5.5514e-212	0.927315	0.688	0.353	1.23336e-207
TLR4	3.8286e-210	0.621947	0.159	0.014	8.50601e-206
GRINA	7.5253e-210	0.933207	0.676	0.353	1.6719e-205
CD302	1.36662e-209	0.889064	0.345	0.082	3.03623e-205
FLVCR2	5.07806e-209	0.572996	0.14	0.01	1.12819e-204
GLRX	8.29601e-209	0.891496	0.611	0.261	1.84313e-204
MAL2	8.63406e-209	-1.60847	0.072	0.569	1.91823e-204
TRIM22	1.66975e-207	0.935688	0.43	0.13	3.70969e-203
PLEKHO2	6.52837e-207	0.818675	0.265	0.049	1.45041e-202
PLD3	7.32969e-207	0.910276	0.644	0.303	1.62844e-202
CD81	1.42089e-206	0.879482	0.755	0.404	3.15679e-202
ZFP36	8.00958e-206	0.76445	0.875	0.524	1.77949e-201
SLC16A6	5.9076e-205	0.493204	0.111	0.005	1.31249e-200
OSTF1	2.35481e-203	0.9296	0.534	0.215	5.23167e-199
PRCP	2.55769e-203	0.928399	0.456	0.151	5.68243e-199
COLEC12	9.15431e-203	0.679998	0.183	0.021	2.03381e-198
NQO1	1.66053e-202	-1.42283	0.075	0.562	3.68921e-198
HLA-E	1.83386e-202	0.748128	0.905	0.6	4.07429e-198
IFI44L	3.94719e-202	0.892905	0.479	0.159	8.76947e-198
GBGT1	8.3483e-202	0.631446	0.164	0.017	1.85474e-197
ENTPD1	1.20349e-200	0.798376	0.283	0.054	2.67379e-196
OTUD1	2.56528e-200	0.86697	0.295	0.063	5.69929e-196
ANXA5	1.03954e-199	0.789422	0.878	0.579	2.30955e-195
C9orf72	4.10762e-199	0.865179	0.296	0.064	9.1259e-195
EVL	6.68659e-199	0.845078	0.367	0.094	1.48556e-194
CCDC88A	1.97125e-198	0.925282	0.4	0.118	4.37952e-194
RP11-701P16.5	1.41186e-197	0.486637	0.106	0.005	3.13672e-193
STXBP2	1.4383e-197	0.952807	0.534	0.221	3.19547e-193
GLIPR1	2.70459e-197	0.806831	0.587	0.226	6.00878e-193
IL1A	2.06053e-196	0.565131	0.128	0.009	4.57789e-192
RNF13	1.21153e-195	0.934713	0.643	0.332	2.69166e-191
GSTO1	2.15157e-195	0.837928	0.796	0.501	4.78015e-191
GRASP	7.4498e-195	0.640667	0.168	0.018	1.65512e-190
S100A16	2.1037e-194	-1.4915	0.118	0.599	4.67378e-190
ID2	4.39224e-193	0.836848	0.782	0.448	9.75824e-189
M6PR	5.792e-193	0.91069	0.614	0.302	1.28681e-188
ARPC5	5.87463e-193	0.768747	0.872	0.609	1.30517e-188
ACSL1	8.65902e-193	0.905623	0.363	0.101	1.92377e-188
SOAT1	1.85453e-192	0.931108	0.426	0.14	4.12021e-188
INS	3.27982e-192	0.754241	0.241	0.041	7.28679e-188
RNASET2	2.41763e-191	0.687029	0.872	0.52	5.37125e-187
ATP6AP1	1.18158e-189	0.897054	0.623	0.312	2.62512e-185
YWHAH	1.68043e-189	0.837205	0.755	0.456	3.73341e-185
PYCARD	1.39552e-188	0.834224	0.756	0.442	3.10043e-184
PLSCR1	2.02649e-188	0.865616	0.736	0.44	4.50226e-184
KYNU	2.33745e-188	0.89282	0.373	0.107	5.19312e-184
RP11-838N2.4	3.55241e-188	0.572678	0.148	0.014	7.8924e-184
FOXN3	2.64798e-187	0.880092	0.413	0.129	5.88302e-183
TMEM66	2.75722e-187	0.767492	0.824	0.539	6.12571e-183
INSIG1	4.33517e-187	0.969355	0.517	0.209	9.63145e-183
FABP3	7.02649e-187	0.615106	0.164	0.018	1.56108e-182
SDSL	7.4178e-187	0.897469	0.382	0.117	1.64801e-182
RB1	1.70499e-186	0.915088	0.426	0.146	3.78798e-182
RRAGD	3.75193e-186	0.674997	0.193	0.027	8.33566e-182
VASH1	1.49694e-185	0.61722	0.161	0.018	3.32575e-181
DRAP1	5.05754e-185	0.80445	0.756	0.456	1.12363e-180
NAF1	5.70855e-185	0.852707	0.293	0.067	1.26827e-180
C19orf33	1.40081e-184	-1.36685	0.139	0.619	3.11217e-180
NRROS	1.24856e-183	0.447628	0.104	0.005	2.77392e-179
JUNB	1.50071e-183	0.697354	0.927	0.622	3.33413e-179
UQCR11.1	2.88861e-183	-1.82635	0.027	0.461	6.41763e-179
HEXA	3.65694e-183	0.876828	0.598	0.286	8.12462e-179
TGFB1	1.37231e-182	0.884829	0.468	0.168	3.04885e-178
AXL	1.74174e-182	0.861308	0.467	0.162	3.86962e-178
SERPINB9	1.4986e-181	0.909221	0.392	0.123	3.32944e-177
CMTM6	3.29584e-181	0.84267	0.741	0.456	7.32236e-177
LINC00936	4.36962e-181	0.813071	0.279	0.061	9.70798e-177
CEBPA	1.55073e-180	0.659083	0.189	0.027	3.44526e-176
ARID5A	1.91501e-180	0.880495	0.392	0.121	4.25458e-176
TRAPPC1	5.36716e-180	0.84883	0.714	0.431	1.19242e-175
ATP6AP2	7.4233e-180	0.845408	0.726	0.441	1.64923e-175
CTTN	7.58847e-180	-1.27991	0.053	0.502	1.68593e-175
RAMP1	3.64046e-179	-1.65183	0.077	0.514	8.08801e-175
LDLRAD4	8.78604e-179	0.781533	0.27	0.056	1.95199e-174
LPL	1.03223e-177	0.505466	0.131	0.011	2.2933e-173
RAB7A	1.80771e-177	0.833013	0.754	0.48	4.01619e-173
EMILIN2	8.38142e-176	0.780881	0.241	0.048	1.8621e-171
PTAFR	9.07464e-176	0.775347	0.259	0.054	2.01611e-171
PPAP2C	3.01023e-175	-1.35677	0.043	0.476	6.68782e-171
CAP1	7.71527e-175	0.78433	0.791	0.529	1.7141e-170
MOB1A	2.78903e-174	0.848895	0.664	0.382	6.19639e-170
ENPP2	8.87952e-174	0.606559	0.162	0.019	1.97276e-169
RP6-91H8.3	1.19884e-173	0.571795	0.139	0.013	2.66345e-169
TBXAS1	1.38993e-173	0.85158	0.327	0.089	3.08802e-169
SPTBN1	2.59722e-173	-1.20407	0.085	0.536	5.77023e-169
CD36	1.66897e-172	0.626011	0.168	0.021	3.70794e-168
ARHGAP15	6.46978e-172	0.670939	0.207	0.033	1.43739e-167
HVCN1	1.37365e-171	0.616187	0.172	0.023	3.05184e-167
TESC	1.43188e-171	-1.4778	0.068	0.506	3.1812e-167
BEST1	1.69035e-171	0.847515	0.343	0.097	3.75544e-167
TGIF1	1.97226e-171	0.863089	0.613	0.316	4.38178e-167
ARPC3	3.6253e-171	0.614603	0.954	0.731	8.05433e-167
LSR	6.40952e-171	-1.2364	0.061	0.498	1.424e-166
PCBP1	2.80341e-170	0.76986	0.814	0.579	6.22833e-166
GYPC	1.88755e-168	0.798046	0.354	0.098	4.19356e-164
RIN3	9.73925e-168	0.750527	0.24	0.049	2.16377e-163
TACSTD2	9.80116e-168	-1.32891	0.163	0.615	2.17752e-163
CDC42	1.7005e-167	0.724929	0.836	0.58	3.77799e-163
OCIAD2	1.68815e-166	-1.29768	0.191	0.644	3.75057e-162
ELL2	1.94606e-165	0.905611	0.452	0.176	4.32356e-161
LILRB3	2.48752e-165	0.559959	0.141	0.015	5.52651e-161
LUCAT1	2.84028e-165	0.750404	0.227	0.044	6.31026e-161
PRSS3	7.35936e-165	-2.03781	0.049	0.463	1.63503e-160
TMC5	1.65297e-164	-1.43436	0.037	0.452	3.6724e-160
45175	2.13869e-164	0.815871	0.332	0.092	4.75153e-160
BNIP3L	2.3396e-164	0.839667	0.602	0.313	5.19789e-160
SYK	5.14484e-164	0.84125	0.33	0.096	1.14303e-159
ACTR2	1.67517e-163	0.82461	0.724	0.463	3.72172e-159
MCL1	1.18241e-162	0.635159	0.934	0.657	2.62696e-158
LMO2	1.32659e-162	0.54452	0.141	0.015	2.94729e-158
ATF5	2.4968e-162	0.849997	0.364	0.115	5.54715e-158
FN1	4.76718e-162	0.747319	0.644	0.303	1.05913e-157
ZFYVE16	1.95425e-161	0.870215	0.413	0.149	4.34177e-157
MYO9B	2.03172e-161	0.859485	0.4	0.138	4.51388e-157
P2RY6	2.2234e-161	0.493514	0.122	0.011	4.93974e-157
SFMBT2	2.22743e-161	0.503857	0.128	0.012	4.94868e-157
LIMD2	5.72535e-161	0.761058	0.299	0.075	1.272e-156
DAZAP2	6.72429e-161	0.771048	0.782	0.53	1.49394e-156
HLA-C	1.76012e-160	0.512089	0.987	0.748	3.91046e-156
BRI3	7.56139e-160	0.680212	0.722	0.434	1.67991e-155
ENG	1.16154e-159	0.809352	0.378	0.117	2.58059e-155
SERPINA1	2.2314e-159	0.667452	0.768	0.468	4.9575e-155
C10orf54	2.84899e-159	0.850044	0.444	0.174	6.3296e-155
SMCO4	4.28957e-159	0.846482	0.544	0.263	9.53014e-155
KRT18	9.37694e-158	-1.26895	0.58	0.843	2.08327e-153
CTSD	2.08238e-157	0.53872	0.933	0.697	4.62643e-153
ITGAL	2.37914e-157	0.493094	0.119	0.011	5.28573e-153
LGMN	3.55848e-157	0.853415	0.536	0.252	7.90587e-153
SLC16A3	2.01545e-156	0.803772	0.717	0.438	4.47772e-152
ADPRH	7.23175e-156	0.533765	0.132	0.014	1.60668e-151
NFIL3	5.4624e-155	0.808498	0.295	0.079	1.21358e-150
BACE2	8.98709e-155	-1.1308	0.046	0.451	1.99666e-150
LAMP2	2.0422e-154	0.830996	0.618	0.341	4.53716e-150
ARHGEF6	3.30949e-154	0.559902	0.142	0.017	7.3527e-150
ATP6V0E1	1.147e-153	0.547962	0.968	0.786	2.5483e-149
SMAP2	1.99087e-153	0.80182	0.293	0.079	4.42313e-149
RNF149	2.90059e-153	0.838287	0.641	0.371	6.44424e-149
LAMTOR4	2.03398e-152	0.694911	0.834	0.615	4.51888e-148
PFN1	8.9573e-152	0.493805	0.993	0.823	1.99004e-147
KCNMB1	1.84756e-151	0.649561	0.198	0.035	4.10472e-147
CYP3A5	9.37763e-151	-1.27096	0.05	0.447	2.08343e-146
FOSB	2.69258e-150	0.617401	0.918	0.607	5.98211e-146
FHL2	3.72391e-150	-1.14096	0.039	0.434	8.27342e-146
ITGA3	4.02057e-150	-1.31684	0.039	0.428	8.9325e-146
TNF	4.40732e-149	0.551194	0.181	0.03	9.79175e-145
COX8A	5.31166e-149	0.573772	0.93	0.76	1.18009e-144
PADI2	7.03665e-149	0.490532	0.118	0.011	1.56333e-144
LRRC8C	7.41583e-149	0.631308	0.18	0.03	1.64757e-144
NAIP	7.91803e-149	0.714695	0.232	0.05	1.75915e-144
LAP3	1.13867e-148	0.81655	0.526	0.256	2.52978e-144
SNX2	1.26507e-148	0.819192	0.477	0.21	2.81061e-144
PLCB2	4.00267e-148	0.540936	0.139	0.017	8.89274e-144
PPP1R18	4.49644e-147	0.821525	0.449	0.185	9.98974e-143
RSAD2	7.4523e-147	0.694102	0.22	0.045	1.65568e-142
HERPUD1	9.25199e-147	0.739561	0.721	0.458	2.05552e-142
FXYD5	1.84851e-146	0.624901	0.872	0.661	4.10683e-142
GIMAP1	1.98612e-146	0.436361	0.111	0.01	4.41255e-142
FCN1	6.84684e-146	0.566817	0.166	0.025	1.52116e-141
GABARAPL1	1.57539e-145	0.829301	0.456	0.192	3.50005e-141
NFKB1	2.39531e-145	0.865546	0.443	0.186	5.32167e-141
LTC4S	2.81844e-145	0.691888	0.208	0.041	6.26172e-141
CAPZB	1.17012e-144	0.721351	0.748	0.501	2.59966e-140
CLDN4	1.30654e-144	-1.13889	0.259	0.685	2.90275e-140
FRMD4A	2.11898e-144	0.71099	0.234	0.052	4.70775e-140
ZFAND5	1.51979e-143	0.753868	0.739	0.481	3.37653e-139
CDKN1A	6.65999e-143	0.728822	0.721	0.437	1.47965e-138
PTPN7	2.62463e-142	0.603709	0.187	0.033	5.83114e-138
FNBP1	3.43656e-142	0.792911	0.389	0.139	7.635e-138
C12orf75	8.43268e-142	-1.92794	0.142	0.528	1.87349e-137
NABP1	1.12057e-141	0.812759	0.503	0.235	2.48956e-137
ERBB3	1.33751e-141	-1.2224	0.029	0.399	2.97155e-137
RAB25	1.3854e-141	-1.0827	0.041	0.422	3.07794e-137
DNASE2	1.71273e-141	0.810083	0.463	0.202	3.80517e-137
DRAM2	3.54349e-141	0.799764	0.556	0.294	7.87258e-137
INHBA	5.01265e-141	0.782768	0.378	0.125	1.11366e-136
CFLAR	1.20114e-140	0.791786	0.657	0.406	2.66857e-136
TFPI	1.79676e-140	-1.20246	0.046	0.425	3.99187e-136
PSTPIP1	2.16057e-140	0.52128	0.138	0.018	4.80014e-136
SPG21	5.89064e-140	0.782055	0.623	0.375	1.30872e-135
ADIRF	1.23474e-139	-2.40744	0.064	0.433	2.74322e-135
EPS8	1.29899e-139	-1.06567	0.08	0.474	2.88597e-135
SYNE2	3.1456e-139	-1.14862	0.029	0.395	6.98858e-135
CCL20	4.35364e-139	0.665628	0.432	0.174	9.67248e-135
CAPZA1	5.48543e-139	0.764886	0.689	0.439	1.2187e-134
AKIRIN2	1.38323e-138	0.805756	0.389	0.145	3.07313e-134
FBP1	1.56328e-138	0.777807	0.446	0.192	3.47314e-134
NAGK	2.71219e-138	0.803087	0.464	0.203	6.02567e-134
ATP2B1	4.2237e-138	0.831968	0.553	0.291	9.3838e-134
SELK	5.63154e-138	0.728142	0.728	0.486	1.25116e-133
ARL8B	6.99354e-138	0.832014	0.475	0.222	1.55376e-133
KLF5	8.18507e-138	-1.0897	0.043	0.416	1.81848e-133
TMEM176B	1.0828e-137	0.723905	0.664	0.362	2.40567e-133
UBE2D3	1.38661e-137	0.616899	0.863	0.678	3.08062e-133
SAMD9L	1.50068e-137	0.775511	0.361	0.126	3.33405e-133
ITGA6	3.25517e-137	-1.2106	0.119	0.511	7.23202e-133
ABCG1	8.69424e-137	0.783819	0.308	0.094	1.9316e-132
MARCKS	1.02244e-136	0.755172	0.69	0.429	2.27156e-132
SLFN11	2.33003e-136	0.63417	0.183	0.034	5.17662e-132
STK17B	2.36811e-136	0.807821	0.399	0.155	5.26124e-132
NCKAP1	2.68951e-136	-1.02793	0.033	0.4	5.97529e-132
LAD1	3.27958e-136	-1.08349	0.033	0.399	7.28625e-132
S100A14	3.56021e-136	-1.36047	0.082	0.467	7.90973e-132
GPCPD1	5.58402e-136	0.827916	0.365	0.132	1.2406e-131
NOP10	6.62716e-136	0.628417	0.836	0.626	1.47236e-131
GPR137B	7.69108e-136	0.780242	0.361	0.129	1.70873e-131
MET	2.1755e-135	-1.34607	0.015	0.366	4.83331e-131
PTGS2	3.26027e-135	0.720603	0.251	0.063	7.24335e-131
KRTCAP3	3.52469e-135	-1.16485	0.025	0.381	7.8308e-131
MIA	4.82129e-135	-1.25459	0.067	0.444	1.07115e-130
GADD45B	5.90676e-135	0.725197	0.704	0.427	1.31231e-130
A2M	3.85878e-134	0.72555	0.38	0.129	8.57306e-130
CHPF	1.4347e-133	-1.04941	0.059	0.431	3.18748e-129
MILR1	1.57422e-133	0.690378	0.229	0.054	3.49745e-129
MT2A	3.21613e-133	0.531687	0.783	0.48	7.14527e-129
GNS	4.44995e-133	0.828229	0.507	0.253	9.88645e-129
SATB1	1.56295e-132	0.777851	0.289	0.087	3.47241e-128
KRT7	2.2491e-132	-1.14533	0.148	0.551	4.99683e-128
SP140	1.1729e-131	0.467033	0.12	0.014	2.60583e-127
MERTK	1.48605e-131	0.568972	0.15	0.023	3.30155e-127
TFPT	1.76157e-131	0.795265	0.402	0.164	3.91368e-127
TM4SF1	3.31017e-131	-1.26919	0.519	0.81	7.3542e-127
MANBA	4.59451e-131	0.756719	0.291	0.088	1.02076e-126
FNIP2	5.91803e-131	0.823577	0.499	0.249	1.31481e-126
LACTB	7.72186e-131	0.776184	0.369	0.138	1.71557e-126
LPCAT2	1.01836e-130	0.772876	0.326	0.109	2.26248e-126
CKLF	1.28644e-130	0.669551	0.722	0.464	2.85808e-126
RAP1B	1.49622e-130	0.72662	0.691	0.458	3.32416e-126
SFT2D1	2.09012e-130	0.724554	0.693	0.466	4.64361e-126
CMTM3	2.16643e-130	0.762377	0.412	0.161	4.81316e-126
CPM	4.83069e-130	0.755663	0.349	0.122	1.07323e-125
TCHH	1.02385e-129	0.476507	0.116	0.013	2.2747e-125
GCNT3	1.19157e-129	-1.43072	0.024	0.367	2.6473e-125
ITGB4	1.24936e-129	-1.21444	0.046	0.403	2.77571e-125
PRNP	1.47611e-129	0.774467	0.584	0.332	3.27947e-125
MALL	2.13787e-129	-1.19718	0.016	0.356	4.7497e-125
RAB42	2.81957e-129	0.439115	0.105	0.01	6.26424e-125
VASP	4.27109e-129	0.76323	0.611	0.367	9.48907e-125
SUMO2	9.95654e-129	0.492255	0.954	0.807	2.21204e-124
CHST11	1.29479e-128	0.769785	0.345	0.123	2.87664e-124
STOM	1.53683e-128	0.761486	0.447	0.194	3.41437e-124
KLF4	5.18521e-128	0.66268	0.755	0.478	1.152e-123
IL10RB-AS1	1.46951e-127	0.50035	0.121	0.015	3.26481e-123
ACTR3	2.76852e-127	0.692336	0.724	0.509	6.15081e-123
LIMA1	4.47064e-127	-1.03618	0.096	0.471	9.93243e-123
ST3GAL6	4.68369e-127	0.629206	0.19	0.039	1.04057e-122
GPX2	5.28785e-127	-1.16216	0.096	0.472	1.1748e-122
ME2	5.3698e-127	0.713509	0.252	0.068	1.19301e-122
CD40	5.94578e-127	0.757638	0.345	0.121	1.32097e-122
AGR2	7.33596e-127	-1.34152	0.252	0.644	1.62983e-122
OPN3	1.5768e-126	0.768121	0.293	0.092	3.50318e-122
LAMC2	3.04195e-126	-1.17523	0.039	0.387	6.7583e-122
CLDN3	6.36991e-126	-1.26734	0.022	0.358	1.4152e-121
RELT	2.8969e-125	0.614754	0.178	0.035	6.43605e-121
DBI	5.04175e-125	0.577871	0.866	0.677	1.12013e-120
HNMT	5.27367e-125	0.760008	0.615	0.377	1.17165e-120
IFIT1	7.15388e-125	0.711882	0.298	0.093	1.58938e-120
RPS10	7.56536e-125	0.427335	0.985	0.837	1.6808e-120
AHNAK2	9.84474e-125	-1.14383	0.028	0.365	2.18721e-120
CEBPD	1.27682e-124	0.754411	0.567	0.313	2.83671e-120
SUSD3	1.96113e-124	0.455666	0.115	0.014	4.35705e-120
FGD2	2.15304e-124	0.494751	0.128	0.017	4.78342e-120
PPM1M	2.93983e-124	0.629478	0.203	0.045	6.53143e-120
DSG2	3.70357e-124	-1.01774	0.048	0.399	8.22821e-120
ARPC2	3.74732e-124	0.484893	0.96	0.783	8.32541e-120
MAP2K1	4.38837e-124	0.81749	0.428	0.193	9.74965e-120
ARL5A	4.90757e-124	0.741472	0.598	0.36	1.09032e-119
CMPK2	5.37939e-124	0.697204	0.247	0.067	1.19514e-119
TGFBR1	8.67337e-124	0.766553	0.337	0.121	1.92696e-119
CAV2	1.31609e-123	-1.20969	0.038	0.379	2.92395e-119
PTPRE	1.54771e-123	0.801852	0.396	0.164	3.43854e-119
DMXL2	4.13459e-123	0.739354	0.273	0.082	9.18582e-119
YBX1	5.87435e-123	0.439225	0.99	0.836	1.3051e-118
CTSA	9.11726e-123	0.720038	0.642	0.401	2.02558e-118
GPX4	1.42121e-121	0.461674	0.974	0.792	3.15749e-117
TJP1	4.45021e-121	-1.00225	0.015	0.339	9.88703e-117
DPP7	6.62635e-121	0.68877	0.69	0.461	1.47218e-116
ETS2	1.14958e-120	0.811482	0.557	0.322	2.55403e-116
CAMK2N1	1.1628e-120	-0.945488	0.057	0.408	2.5834e-116
CXCL3	1.4319e-120	0.521092	0.517	0.266	3.18126e-116
SDC1	1.52148e-120	-1.03401	0.053	0.402	3.38028e-116
FKBP1A	2.04686e-120	0.602987	0.824	0.649	4.5475e-116
CARD9	2.44258e-120	0.483181	0.125	0.017	5.42668e-116
CXCL10	4.8692e-120	0.505965	0.134	0.02	1.08179e-115
ARPC1B	7.97535e-120	0.38281	0.923	0.706	1.77188e-115
C6orf62	8.35372e-120	0.728636	0.627	0.39	1.85595e-115
MAF	1.2874e-119	0.720796	0.31	0.101	2.86021e-115
GPX3	9.02127e-119	0.626466	0.325	0.108	2.00426e-114
ITGB7	1.89159e-118	0.495241	0.134	0.02	4.20254e-114
CDH1	2.11707e-118	-1.0299	0.033	0.363	4.7035e-114
ATOX1	2.28916e-118	0.627916	0.781	0.576	5.08584e-114
CALM1	4.05067e-118	0.477687	0.947	0.765	8.99937e-114
RHEB	5.63853e-118	0.68207	0.724	0.519	1.25271e-113
IFIT3	8.04026e-118	0.714041	0.316	0.109	1.78631e-113
ASGR1	1.96044e-117	0.635155	0.193	0.043	4.35552e-113
TMEM54	2.73269e-117	-0.994201	0.041	0.377	6.07121e-113
EIF4A1	4.97739e-117	0.498941	0.939	0.774	1.10583e-112
KRT8	6.58039e-117	-1.11001	0.567	0.831	1.46197e-112
PKP3	6.58934e-117	-0.948265	0.026	0.352	1.46395e-112
KLF6	1.04403e-116	0.605919	0.793	0.556	2.31951e-112
LHFPL2	2.53298e-116	0.748936	0.341	0.129	5.62753e-112
NPDC1	4.06034e-116	-0.929262	0.099	0.459	9.02086e-112
CLDN10	8.70387e-116	-1.35448	0.021	0.334	1.93374e-111
C10orf11	9.01513e-116	0.686622	0.246	0.07	2.00289e-111
ELF3	1.29214e-115	-0.969737	0.233	0.624	2.87074e-111
OAS2	2.23914e-115	0.738618	0.326	0.12	4.9747e-111
GNG5	2.35179e-115	0.572645	0.835	0.676	5.22498e-111
NCOA4	6.0722e-115	0.748473	0.483	0.255	1.34906e-110
MYL12A	9.97281e-115	0.436745	0.957	0.787	2.21566e-110
TSPAN8	1.58487e-114	-1.22705	0.211	0.583	3.52111e-110
ISG15	1.99915e-114	0.367277	0.781	0.537	4.44151e-110
ARL11	2.00244e-114	0.423193	0.104	0.012	4.44882e-110
AKR1A1	6.9241e-114	0.687104	0.608	0.38	1.53833e-109
DSP	7.7498e-114	-0.955171	0.04	0.367	1.72177e-109
TSPAN13	1.13831e-113	-0.942418	0.056	0.392	2.52899e-109
PBX1	1.3553e-113	-1.19294	0.021	0.331	3.01108e-109
LIPH	1.80677e-113	-1.01725	0.019	0.333	4.01411e-109
TIMP2	8.5258e-113	0.687132	0.652	0.4	1.89418e-108
CAMK1D	2.20119e-112	0.633091	0.211	0.053	4.89038e-108
IRF7	2.20893e-112	0.737011	0.474	0.243	4.90759e-108
ARHGAP25	5.86242e-112	0.419578	0.111	0.014	1.30245e-107
TMPRSS4	7.15126e-112	-1.05216	0.032	0.348	1.5888e-107
CALR	1.31857e-111	0.539262	0.863	0.683	2.92948e-107
PLXND1	1.69877e-111	0.6931	0.255	0.076	3.77417e-107
CLDN7	3.78721e-111	-0.991919	0.135	0.488	8.41403e-107
MYO5A	4.81591e-111	0.571161	0.167	0.034	1.06995e-106
PLS3	5.54507e-111	-0.926272	0.024	0.335	1.23195e-106
BST1	8.25366e-111	0.613347	0.198	0.047	1.83371e-106
DDR1	9.29829e-111	-0.94246	0.029	0.343	2.0658e-106
NDUFB8.1	1.10422e-110	-1.12871	0.022	0.326	2.45325e-106
UBL5	1.21735e-110	0.447551	0.946	0.788	2.70458e-106
PTPN22	2.48091e-110	0.549656	0.159	0.031	5.51185e-106
MMP7	3.6735e-110	-1.79848	0.217	0.543	8.16141e-106
DDX5	4.63874e-110	0.445773	0.962	0.791	1.03059e-105
SOX9	1.26355e-109	-0.938369	0.028	0.34	2.80724e-105
ID3	1.38992e-109	0.659738	0.522	0.261	3.088e-105
CTC-241F20.3	5.01402e-109	0.435303	0.105	0.013	1.11396e-104
CREBL2	6.32047e-109	0.751972	0.353	0.146	1.40422e-104
S100A6	7.40728e-109	-2.3468	0.991	0.953	1.64567e-104
ARL6IP5	8.64325e-109	0.666751	0.682	0.479	1.92027e-104
PTPRF	1.48569e-108	-0.921968	0.034	0.345	3.30077e-104
POMP	1.80838e-108	0.411376	0.954	0.786	4.01767e-104
CRIP2	1.90371e-108	-0.923187	0.108	0.455	4.22946e-104
RPL41	1.98538e-108	-1.52475	0.991	0.952	4.41092e-104
RAPGEF1	3.12358e-108	0.728019	0.287	0.1	6.93966e-104
RP11-796E2.4	3.5642e-108	0.480201	0.12	0.018	7.91858e-104
MIR155HG	3.9596e-108	0.505592	0.134	0.022	8.79704e-104
ATP6V1G1	4.20453e-108	0.515349	0.874	0.72	9.34121e-104
CCND1	4.35392e-108	-0.941764	0.129	0.481	9.6731e-104
MOB3B	8.01721e-108	0.712205	0.272	0.09	1.78118e-103
SUB1	1.15062e-107	0.478322	0.901	0.759	2.55634e-103
IFIT2	1.23833e-107	0.609473	0.213	0.056	2.7512e-103
SELT	1.29245e-107	0.657552	0.69	0.494	2.87143e-103
MB21D2	1.43363e-107	0.514969	0.134	0.022	3.1851e-103
IER3	3.55345e-107	0.588454	0.759	0.552	7.8947e-103
MALAT1	3.79366e-107	-3.59066	0.998	0.966	8.42837e-103
TPM1	4.07359e-107	-0.884962	0.233	0.615	9.05029e-103
ADCY7	5.20685e-107	0.670662	0.231	0.066	1.15681e-102
MUC1	7.21611e-107	-0.875101	0.209	0.589	1.6032e-102
IGF2BP2	8.42043e-107	-0.893899	0.049	0.368	1.87077e-102
PLTP	2.84576e-106	0.692735	0.365	0.146	6.32243e-102
44987	3.41729e-106	0.693009	0.272	0.09	7.59219e-102
PEA15	3.8073e-106	0.732326	0.452	0.229	8.45868e-102
SLC38A6	5.93405e-106	0.674061	0.263	0.084	1.31837e-101
C9orf3	6.35639e-106	-0.894617	0.044	0.358	1.4122e-101
RAB5C	6.52748e-106	0.660996	0.615	0.404	1.45021e-101
ARHGAP4	8.42805e-106	0.636355	0.225	0.063	1.87246e-101
MAPKAPK3	1.13562e-105	0.713583	0.295	0.106	2.523e-101
DNAJB6	1.62738e-105	0.614725	0.755	0.558	3.61555e-101
ARHGAP18	1.64974e-105	0.722512	0.546	0.32	3.66522e-101
CLIC1	1.80177e-105	0.440185	0.947	0.813	4.003e-101
SOX4	1.86286e-105	-0.935184	0.138	0.488	4.13871e-101
SH3YL1	1.92317e-105	-0.939878	0.067	0.387	4.27271e-101
RP11-373D23.3	4.2645e-105	0.620794	0.195	0.048	9.47444e-101
VAV1	4.38228e-105	0.518245	0.146	0.028	9.73612e-101
RAB32	4.58265e-105	0.726873	0.4	0.183	1.01813e-100
ITGA2	5.86832e-105	-0.966114	0.024	0.321	1.30376e-100
PNPLA6	6.56578e-105	0.707183	0.285	0.099	1.45872e-100
ETF1	8.76689e-105	0.728363	0.515	0.299	1.94774e-100
TET2	1.02909e-104	0.710645	0.259	0.084	2.28633e-100
NDUFA11	1.11766e-104	0.578547	0.795	0.64	2.48311e-100
ELF1	1.30415e-104	0.727331	0.567	0.352	2.89742e-100
NEDD8	1.35937e-104	0.551838	0.824	0.684	3.02012e-100
EMP2	2.60778e-104	-0.874775	0.078	0.408	5.79371e-100
PSMB9	2.72009e-104	0.631149	0.616	0.382	6.04323e-100
TSPO	4.25775e-104	0.436184	0.934	0.775	9.45945e-100
RAC1	7.11945e-104	0.411854	0.974	0.837	1.58173e-99
TINAGL1	7.40535e-104	-0.921802	0.036	0.34	1.64525e-99
TMEM50A	8.28896e-104	0.630807	0.731	0.552	1.84156e-99
DCBLD2	8.96249e-104	-1.57333	0.023	0.312	1.9912e-99
PAWR	1.16256e-103	-0.905735	0.017	0.307	2.58287e-99
TLR1	1.88116e-103	0.45027	0.115	0.017	4.17938e-99
CYB5R4	2.56138e-103	0.677011	0.265	0.087	5.69061e-99
LAPTM4B	3.4375e-103	-0.943029	0.03	0.329	7.63709e-99
FUOM	3.52424e-103	0.661262	0.42	0.188	7.82981e-99
SCO2	3.76818e-103	0.744567	0.433	0.218	8.37177e-99
RPLP1	3.85801e-103	-1.28982	0.991	0.952	8.57135e-99
ARPC4	4.54396e-103	0.669898	0.631	0.427	1.00953e-98
NFKBIE	8.49032e-103	0.712928	0.308	0.116	1.88629e-98
GOLM1	1.54637e-102	-0.81059	0.11	0.452	3.43556e-98
NBL1	1.61021e-102	-0.836564	0.111	0.452	3.57741e-98
BAX	2.65105e-102	0.65486	0.66	0.456	5.88983e-98
AK1	2.6827e-102	-0.887606	0.077	0.398	5.96015e-98
PDE4A	3.70196e-102	0.724575	0.299	0.111	8.22465e-98
SORL1	5.75515e-102	0.758567	0.456	0.242	1.27862e-97
TMBIM4.1	5.90071e-102	-1.07137	0.022	0.311	1.31096e-97
SYT8	5.93088e-102	-1.10978	0.139	0.472	1.31766e-97
ATP13A3	8.09498e-102	0.791023	0.474	0.264	1.79846e-97
RHOH	1.191e-101	0.50595	0.144	0.027	2.64605e-97
BLOC1S1	1.71783e-101	0.507708	0.837	0.647	3.81651e-97
TRPV2	3.33179e-101	0.596508	0.208	0.056	7.40223e-97
GCA	4.91492e-101	0.730383	0.425	0.211	1.09195e-96
PLS1	5.19085e-101	-0.91972	0.012	0.294	1.15325e-96
SFTA2	5.30152e-101	-1.22182	0.055	0.357	1.17784e-96
AC147651.4	6.8831e-101	0.421126	0.104	0.014	1.52922e-96
OSTM1	7.06832e-101	0.685741	0.287	0.102	1.57037e-96
BLVRA	8.6511e-101	0.707525	0.384	0.175	1.92201e-96
MYO6	1.60473e-100	-0.919073	0.054	0.36	3.56523e-96
RBX1	1.86544e-100	0.579532	0.772	0.594	4.14445e-96
UBE2L6	1.97035e-100	0.664985	0.496	0.276	4.37752e-96
TRPM2	2.06969e-100	0.416147	0.103	0.014	4.59824e-96
DPYSL2	3.22407e-100	0.703303	0.402	0.185	7.16292e-96
BAIAP2L1	4.66923e-100	-0.872551	0.02	0.307	1.03736e-95
C19orf60	5.89245e-100	0.638582	0.658	0.467	1.30912e-95
UBE2D1	6.33202e-100	0.719204	0.424	0.21	1.40679e-95
CHCHD10	6.61136e-100	0.595067	0.741	0.525	1.46884e-95
NAGA	2.69974e-99	0.693201	0.299	0.112	5.99801e-95
ITM2C	1.5151e-98	-0.915933	0.084	0.398	3.36609e-94
ITM2B	2.01146e-98	0.393885	0.983	0.828	4.46885e-94
PSMB10	2.31363e-98	0.689611	0.399	0.188	5.14019e-94
PLEKHB2	2.49113e-98	0.710957	0.529	0.326	5.53455e-94
BST2	4.41581e-98	0.56051	0.773	0.562	9.8106e-94
SDCBP2	4.58281e-98	-0.89055	0.033	0.322	1.01816e-93
PRDX1	5.63235e-98	0.433289	0.935	0.78	1.25134e-93
OASL	1.85936e-97	0.607325	0.234	0.072	4.13093e-93
LYSMD2	2.13087e-97	0.692199	0.365	0.162	4.73416e-93
CSRNP1	2.61166e-97	0.722898	0.437	0.224	5.80232e-93
FAT1	4.8334e-97	-0.871746	0.016	0.291	1.07384e-92
STAT1	5.92412e-97	0.663329	0.543	0.329	1.31616e-92
FAM96A	7.28712e-97	0.703166	0.522	0.319	1.61898e-92
MFNG	2.19871e-96	0.513416	0.147	0.03	4.88488e-92
CD164	2.50912e-96	0.568181	0.764	0.594	5.57452e-92
KCNK1	2.92738e-96	-0.847642	0.028	0.312	6.50376e-92
RHOD	6.5876e-96	-0.882374	0.029	0.312	1.46357e-91
UQCR10	7.40329e-96	0.506698	0.839	0.709	1.64479e-91
CITED2	7.87233e-96	0.708502	0.479	0.261	1.749e-91
FXYD3	9.40346e-96	-0.916136	0.42	0.73	2.08917e-91
RAB8A	9.7143e-96	0.687817	0.444	0.239	2.15823e-91
IL6R	1.16973e-95	0.670897	0.252	0.085	2.59879e-91
COPE	2.62219e-95	0.598178	0.724	0.553	5.82572e-91
SLC12A2	2.71936e-95	-0.886023	0.053	0.348	6.0416e-91
PTPRK	3.05652e-95	-0.877351	0.015	0.287	6.79068e-91
DPYD	3.6185e-95	0.685735	0.269	0.095	8.03921e-91
GZF1	7.33637e-95	0.577831	0.168	0.04	1.62992e-90
RP11-462G2.1	8.1505e-95	-1.22044	0.03	0.306	1.8108e-90
CYTH1	8.94839e-95	0.686628	0.342	0.146	1.98806e-90
KLK11	9.46229e-95	-0.942875	0.036	0.32	2.10224e-90
STEAP2	1.2103e-94	-0.990297	0.009	0.273	2.68893e-90
GNG12	1.29536e-94	-0.793341	0.043	0.332	2.87791e-90
HSPG2	2.7694e-94	-0.868677	0.063	0.362	6.15278e-90
FKBP15	2.89952e-94	0.660367	0.279	0.102	6.44186e-90
EREG	2.96628e-94	0.715293	0.363	0.161	6.59019e-90
SUMO3	3.38235e-94	0.631102	0.643	0.457	7.51457e-90
ZNF267	4.20543e-94	0.720621	0.33	0.139	9.3432e-90
EFNA1	4.63798e-94	-0.925633	0.031	0.31	1.03042e-89
LGALS4	5.10117e-94	-1.01591	0.111	0.422	1.13333e-89
RP11-108P20.1	5.33039e-94	0.438101	0.106	0.016	1.18425e-89
EPS8L2	5.72872e-94	-0.825486	0.033	0.314	1.27275e-89
CEACAM6	1.48304e-93	-1.46722	0.071	0.367	3.29486e-89
PRKCDBP	1.79271e-93	-0.88247	0.086	0.391	3.98287e-89
GDI2	1.87652e-93	0.673993	0.616	0.432	4.16906e-89
PARVB	2.10009e-93	0.649252	0.249	0.084	4.66576e-89
CCNI	3.38784e-93	0.511077	0.829	0.681	7.52676e-89
RPL13	4.46913e-93	-1.25343	0.991	0.951	9.92908e-89
STARD10	4.52363e-93	-0.823658	0.101	0.415	1.00501e-88
TWF2	7.94113e-93	0.680259	0.421	0.215	1.76428e-88
AGR3	8.4371e-93	-0.955588	0.05	0.337	1.87447e-88
ADAM8	8.70679e-93	0.675428	0.344	0.147	1.93439e-88
SLC43A3	9.21905e-93	0.647445	0.282	0.102	2.0482e-88
PFN2	1.54238e-92	-0.895844	0.016	0.282	3.42671e-88
YPEL5	1.67655e-92	0.638677	0.598	0.397	3.7248e-88
BLOC1S2	2.11327e-92	0.672016	0.467	0.264	4.69506e-88
THAP2	2.18374e-92	0.691205	0.265	0.096	4.85162e-88
UBE2E2	2.41087e-92	0.656115	0.327	0.131	5.35623e-88
CNN3	3.01813e-92	-0.886084	0.038	0.316	6.70538e-88
ALDH2	4.64908e-92	0.644148	0.535	0.319	1.03289e-87
SYNGR2	6.14708e-92	0.570239	0.706	0.486	1.3657e-87
SUPT4H1	6.96539e-92	0.653279	0.599	0.415	1.5475e-87
NDUFB2	8.36056e-92	0.470436	0.853	0.73	1.85747e-87
NRIP3	8.45837e-92	0.460309	0.116	0.02	1.8792e-87
WSB1	8.52145e-92	0.606274	0.687	0.495	1.89321e-87
FAM3C	2.18217e-91	-1.03676	0.261	0.592	4.84812e-87
WWTR1	2.2692e-91	-0.855811	0.023	0.291	5.04148e-87
LAMB3	2.30775e-91	-0.861754	0.107	0.42	5.12713e-87
ETV3	2.43183e-91	0.694855	0.265	0.096	5.4028e-87
CFL1	2.60398e-91	0.340307	0.991	0.875	5.78525e-87
CAV1	2.70031e-91	-1.14856	0.022	0.286	5.99929e-87
ADPGK	4.59313e-91	0.696635	0.406	0.204	1.02046e-86
SMS	7.36776e-91	0.650157	0.621	0.424	1.6369e-86
PLEKHA2	7.72757e-91	0.66448	0.281	0.106	1.71684e-86
RPS19	8.11358e-91	-1.40907	0.991	0.951	1.80259e-86
ANXA10	1.34758e-90	-0.990593	0.026	0.294	2.99391e-86
GCHFR	1.40471e-90	0.668844	0.519	0.307	3.12084e-86
RPL8	1.44847e-90	-1.15899	0.991	0.95	3.21807e-86
MAP1LC3B	1.84607e-90	0.598581	0.655	0.463	4.10142e-86
BTG1	2.01187e-90	0.326189	0.967	0.73	4.46977e-86
ADRBK2	2.57725e-90	0.517314	0.152	0.034	5.72588e-86
MEG3	2.71542e-90	-1.92275	0.051	0.318	6.03284e-86
FKBP8	3.09402e-90	0.617482	0.619	0.425	6.87399e-86
SERP1	3.54244e-90	0.411879	0.923	0.786	7.87024e-86
IRF5	4.09534e-90	0.402612	0.101	0.015	9.09862e-86
GPR132	6.32806e-90	0.457992	0.115	0.02	1.4059e-85
GNAQ	6.35589e-90	0.688869	0.541	0.346	1.41209e-85
RNF128	7.07408e-90	-0.842504	0.009	0.264	1.57165e-85
SNN	8.60897e-90	0.53882	0.156	0.036	1.91265e-85
HIGD2A	9.64573e-90	0.582196	0.739	0.589	2.14299e-85
SH3BP1	1.05154e-89	0.571359	0.193	0.054	2.33621e-85
MX1	1.14461e-89	0.649601	0.415	0.208	2.54298e-85
CORO1C	1.25579e-89	0.704211	0.45	0.245	2.78999e-85
NR2F2	1.83092e-89	-0.860486	0.009	0.262	4.06775e-85
HMGN2	2.06403e-89	0.451331	0.81	0.618	4.58566e-85
ERBB2	2.74518e-89	-0.847683	0.015	0.274	6.09897e-85
MIF4GD	3.82667e-89	0.658406	0.293	0.117	8.50172e-85
CCDC109B	4.1749e-89	0.67305	0.358	0.164	9.27538e-85
SH3BGRL3	7.72392e-89	0.307801	0.991	0.807	1.71602e-84
SMAGP	7.92696e-89	-0.759981	0.051	0.335	1.76113e-84
COL17A1	9.83567e-89	-1.23007	0.011	0.262	2.18519e-84
RPL13A	1.99631e-88	-1.16068	0.991	0.95	4.4352e-84
DMKN	2.284e-88	-0.831112	0.04	0.313	5.07435e-84
ZBTB1	2.59308e-88	0.677226	0.361	0.166	5.76105e-84
TSPAN1	2.63057e-88	-0.849392	0.1	0.404	5.84433e-84
LAMTOR1	6.55651e-88	0.598374	0.663	0.501	1.45666e-83
WTAP	7.54011e-88	0.663124	0.529	0.329	1.67519e-83
IFI6	1.00887e-87	0.340876	0.81	0.571	2.2414e-83
ENAH	1.83849e-87	-0.811915	0.029	0.291	4.08457e-83
PDE4DIP	2.16242e-87	0.723718	0.361	0.172	4.80424e-83
CMTM7	2.32008e-87	0.670168	0.443	0.244	5.15451e-83
CAPZA2	2.65387e-87	0.573544	0.671	0.494	5.89609e-83
CDC42BPA	4.22113e-87	-0.789497	0.036	0.304	9.3781e-83
CST3	4.31457e-87	0.36163	0.993	0.855	9.58567e-83
SLC44A4	4.5685e-87	-0.822489	0.034	0.301	1.01498e-82
FMNL3	6.77693e-87	0.417416	0.107	0.017	1.50563e-82
ICOSLG	1.24056e-86	0.599339	0.194	0.056	2.75615e-82
PSMA2.1	1.33098e-86	-0.914865	0.015	0.263	2.95704e-82
PPP1R15A	2.06128e-86	0.511966	0.783	0.588	4.57955e-82
NR2F6	2.541e-86	-0.765914	0.027	0.287	5.64534e-82
IGF2	3.26156e-86	-2.54545	0.02	0.267	7.2462e-82
RPS14	3.84172e-86	-1.02533	0.991	0.95	8.53516e-82
ZFP36L1	4.23581e-86	0.538555	0.769	0.604	9.4107e-82
WDR34	5.71826e-86	-0.769948	0.051	0.324	1.27043e-81
SEZ6L2	7.12714e-86	-0.78908	0.012	0.26	1.58344e-81
VWA1	7.82459e-86	-0.798367	0.019	0.272	1.73839e-81
YAP1	9.22305e-86	-0.800083	0.012	0.26	2.04908e-81
SFN	1.03e-85	-0.790715	0.063	0.349	2.28835e-81
FERMT1	3.4389e-85	-0.832262	0.007	0.249	7.64021e-81
MLPH	3.82896e-85	-0.797545	0.064	0.345	8.5068e-81
AKAP12	1.25544e-84	-1.07244	0.03	0.285	2.78921e-80
GGA2	1.40027e-84	0.643	0.276	0.108	3.11098e-80
TPM3	1.74821e-84	0.508806	0.798	0.667	3.88401e-80
ITGB6	2.22865e-84	-0.848401	0.02	0.269	4.95138e-80
MARCKSL1	2.53017e-84	-0.685159	0.239	0.594	5.62127e-80
PIP4K2A	2.56106e-84	0.647806	0.273	0.105	5.6899e-80
IFT172	3.75041e-84	-0.799398	0.018	0.266	8.33229e-80
GALNT3	5.35129e-84	-0.747946	0.053	0.329	1.1889e-79
MMD	5.59505e-84	0.589409	0.221	0.072	1.24305e-79
ASAP2	6.08883e-84	-0.78848	0.015	0.26	1.35276e-79
RPS27	8.57318e-84	-1.14125	0.991	0.951	1.9047e-79
TMEM14A	1.39155e-83	-0.789118	0.127	0.43	3.09161e-79
MALT1	1.45224e-83	0.581685	0.197	0.059	3.22643e-79
TMEM176A	1.78966e-83	0.55507	0.59	0.353	3.97608e-79
DDX3X	1.9654e-83	0.634121	0.613	0.44	4.36652e-79
RAP2A	1.97322e-83	0.619735	0.221	0.073	4.3839e-79
AAED1	3.2379e-83	0.648023	0.298	0.124	7.19364e-79
LRRFIP1	6.28695e-83	0.521633	0.779	0.626	1.39677e-78
INPP5D	6.85254e-83	0.517127	0.158	0.04	1.52243e-78
TFRC	7.56902e-83	0.683931	0.479	0.288	1.68161e-78
ANXA3	9.84943e-83	-0.797075	0.034	0.291	2.18825e-78
RPS12	2.83365e-82	-1.18059	0.991	0.95	6.29551e-78
STX4	2.88649e-82	0.698041	0.439	0.25	6.41292e-78
CRB3	3.33043e-82	-0.75863	0.014	0.254	7.39921e-78
ACER3	3.60946e-82	0.685914	0.327	0.148	8.01913e-78
NEU1	3.78866e-82	0.672585	0.433	0.236	8.41726e-78
COMMD9	3.88156e-82	0.64318	0.301	0.127	8.62366e-78
BCL2L15	4.60415e-82	-0.770521	0.012	0.251	1.0229e-77
RPS2	5.53999e-82	-1.24796	0.991	0.95	1.23082e-77
MISP	8.49272e-82	-0.767877	0.018	0.261	1.88683e-77
HMGB2	9.12592e-82	0.517164	0.533	0.311	2.02751e-77
PICALM	1.12507e-81	0.683876	0.462	0.275	2.49957e-77
DST	1.52906e-81	-0.853454	0.18	0.485	3.39712e-77
PPIC	1.53527e-81	-0.714436	0.14	0.445	3.41091e-77
LTA4H	1.88443e-81	0.685259	0.409	0.221	4.18663e-77
CMKLR1	2.55087e-81	0.401023	0.108	0.019	5.66727e-77
IQGAP2	2.62995e-81	0.640247	0.324	0.143	5.84296e-77
PPARD	2.96073e-81	0.604925	0.204	0.064	6.57786e-77
LPAR6	4.17658e-81	0.636704	0.319	0.138	9.27911e-77
NUP214	5.46676e-81	0.664761	0.286	0.118	1.21455e-76
PRKAR1A	6.73744e-81	0.635643	0.588	0.417	1.49686e-76
TTYH3	7.62361e-81	0.664403	0.382	0.194	1.69374e-76
FES	7.76138e-81	0.549133	0.177	0.05	1.72435e-76
EHF	8.42106e-81	-0.758454	0.009	0.244	1.87091e-76
USP30-AS1	1.19033e-80	0.431067	0.116	0.022	2.64456e-76
LAMA3	1.31413e-80	-0.854472	0.015	0.253	2.91961e-76
MICAL1	1.46451e-80	0.581628	0.204	0.064	3.25371e-76
SIK1	1.50259e-80	0.619397	0.489	0.289	3.33831e-76
TMEM230	1.59714e-80	0.573262	0.652	0.489	3.54836e-76
MSLN	2.0307e-80	-0.769942	0.084	0.367	4.5116e-76
CP	2.12451e-80	-1.88941	0.019	0.255	4.72001e-76
LAMP1	2.43917e-80	0.595168	0.647	0.485	5.4191e-76
PDLIM1	3.07042e-80	-0.710175	0.105	0.399	6.82156e-76
USP36	3.61821e-80	0.666209	0.327	0.148	8.03858e-76
MAP3K2	4.26821e-80	0.687461	0.461	0.274	9.48269e-76
RPS18	6.36336e-80	-1.07116	0.991	0.95	1.41375e-75
DEF6	8.38457e-80	0.540517	0.183	0.053	1.8628e-75
NR4A1	1.24329e-79	0.579343	0.647	0.444	2.76222e-75
BIK	1.60119e-79	-0.773212	0.029	0.275	3.55735e-75
IFI44	1.64984e-79	0.629409	0.36	0.174	3.66545e-75
NUCB1	2.0457e-79	0.626049	0.536	0.343	4.54494e-75
CALM3	2.29814e-79	0.573123	0.684	0.532	5.10578e-75
OCLN	2.34041e-79	-0.762486	0.02	0.259	5.19968e-75
CXADR	3.15557e-79	-0.758902	0.039	0.291	7.01074e-75
TFDP2	3.33775e-79	0.660427	0.341	0.163	7.41547e-75
C1orf106	3.51734e-79	-0.75283	0.019	0.256	7.81448e-75
LLGL2	3.58691e-79	-0.766327	0.036	0.288	7.96904e-75
FAM84B	4.79435e-79	-0.756181	0.015	0.251	1.06516e-74
AMPD3	6.09496e-79	0.480271	0.135	0.031	1.35412e-74
SEC11A	6.21159e-79	0.558262	0.705	0.568	1.38003e-74
GULP1	6.46282e-79	-0.779755	0.012	0.243	1.43584e-74
GABARAP	7.46368e-79	0.650279	0.42	0.23	1.65821e-74
RANBP2	8.04088e-79	0.673822	0.447	0.265	1.78644e-74
TPST2	1.14104e-78	0.603395	0.269	0.105	2.53504e-74
IER5	1.1914e-78	0.685299	0.45	0.263	2.64694e-74
PRSS8	1.21268e-78	-0.753913	0.012	0.243	2.69422e-74
TACC1	2.50095e-78	0.62838	0.391	0.198	5.55636e-74
DDAH1	2.65453e-78	-0.757583	0.02	0.256	5.89757e-74
IFNGR2	3.06019e-78	0.620086	0.581	0.405	6.79882e-74
RAC2	3.39275e-78	0.63111	0.381	0.194	7.53767e-74
KLK6	3.83113e-78	-1.33719	0.027	0.263	8.51163e-74
HPSE	4.47847e-78	0.549877	0.167	0.047	9.94981e-74
TSC22D3	4.67329e-78	0.587808	0.534	0.325	1.03826e-73
ARHGAP32	6.7095e-78	-0.741797	0.016	0.25	1.49065e-73
ATP5G2	8.50713e-78	0.328964	0.977	0.868	1.89003e-73
HNRNPA2B1	1.04781e-77	0.397702	0.894	0.782	2.32793e-73
HERC5	1.08189e-77	0.534131	0.184	0.055	2.40365e-73
CTNNAL1	1.09356e-77	-0.763207	0.03	0.271	2.42955e-73
ARHGEF12	2.08312e-77	-0.732281	0.056	0.315	4.62807e-73
AP1B1	2.20665e-77	0.662468	0.307	0.138	4.90251e-73
SPINK1	2.63241e-77	-1.75855	0.555	0.712	5.84843e-73
CYCS	2.75178e-77	0.508954	0.76	0.621	6.11364e-73
NDFIP2	3.00855e-77	-0.733038	0.033	0.277	6.6841e-73
F12	4.05885e-77	-0.762655	0.015	0.244	9.01754e-73
COMMD6	4.17695e-77	0.424081	0.851	0.755	9.27992e-73
METTL7A	5.82869e-77	0.608676	0.276	0.11	1.29496e-72
ASPH	6.00739e-77	-1.32691	0.365	0.637	1.33466e-72
CTSE	6.4848e-77	-0.848293	0.068	0.326	1.44073e-72
HLA-F	8.10247e-77	0.60762	0.455	0.26	1.80013e-72
MTHFD2	8.97743e-77	0.620772	0.47	0.283	1.99452e-72
PPP1R1B	1.09526e-76	-0.898825	0.014	0.241	2.43333e-72
TMA7	2.39305e-76	0.396549	0.874	0.745	5.31664e-72
SERPINE2	2.47687e-76	-0.859208	0.018	0.247	5.50287e-72
RAP2B	3.34276e-76	0.630907	0.421	0.235	7.42662e-72
COX6B1	3.54371e-76	0.319702	0.965	0.859	7.87306e-72
PCDH1	3.67557e-76	-0.729918	0.009	0.233	8.16602e-72
PSTPIP2	4.16715e-76	0.402059	0.103	0.019	9.25816e-72
SAT2	4.26657e-76	0.624974	0.464	0.279	9.47904e-72
IL13RA1	5.30781e-76	0.658451	0.444	0.267	1.17924e-71
CYP27A1	6.10116e-76	0.648498	0.31	0.138	1.35549e-71
RAB8B	6.96264e-76	0.626267	0.274	0.112	1.54689e-71
ANKRD44	7.29383e-76	0.512436	0.159	0.042	1.62047e-71
SLC39A4	9.01951e-76	-0.753975	0.148	0.445	2.00386e-71
MYH14	1.05327e-75	-0.744403	0.026	0.26	2.34005e-71
CREB3L1	1.09857e-75	-0.75421	0.022	0.254	2.44069e-71
ESRP1	1.26529e-75	-0.702594	0.013	0.239	2.8111e-71
SP110	1.91247e-75	0.610059	0.415	0.23	4.24892e-71
TMED5	1.99268e-75	0.672332	0.405	0.228	4.42714e-71
MFSD12	2.02637e-75	0.64875	0.308	0.139	4.50199e-71
TMEM219	2.08525e-75	0.536331	0.725	0.599	4.6328e-71
MDK	2.43812e-75	-0.797561	0.504	0.773	5.41678e-71
CNBP	2.53081e-75	0.554204	0.695	0.546	5.62269e-71
LDLR	4.4415e-75	-0.708784	0.07	0.334	9.86769e-71
AKR1C3	4.74406e-75	-0.957065	0.045	0.29	1.05399e-70
ACP2	6.77364e-75	0.610964	0.295	0.128	1.5049e-70
COLGALT1	9.19803e-75	0.640826	0.382	0.202	2.04353e-70
KDELR3	9.59515e-75	-0.719797	0.026	0.259	2.13175e-70
PODXL	2.17781e-74	-0.839464	0.018	0.242	4.83843e-70
FKBP9	2.31927e-74	-0.731002	0.06	0.314	5.15271e-70
CARD8	2.38947e-74	0.61396	0.242	0.093	5.30868e-70
PON2	2.42111e-74	-0.903929	0.176	0.465	5.37899e-70
IL18	3.25512e-74	0.622677	0.391	0.207	7.23191e-70
RP11-138A9.1	4.58311e-74	0.635728	0.386	0.202	1.01823e-69
RASEF	5.15684e-74	-0.736049	0.011	0.231	1.14569e-69
RPL10	5.32605e-74	-1.17603	0.991	0.95	1.18329e-69
STEAP1	5.82855e-74	-0.804225	0.017	0.24	1.29493e-69
LGR4	7.53874e-74	-0.709864	0.009	0.227	1.67488e-69
EFNB2	1.01444e-73	-0.763891	0.022	0.248	2.25379e-69
TSC22D2	1.1104e-73	0.666341	0.375	0.198	2.46698e-69
ZYX	1.23997e-73	0.620239	0.452	0.267	2.75483e-69
TMEM98	1.64724e-73	-0.748774	0.015	0.236	3.65968e-69
FBXO2	1.69789e-73	-0.838608	0.013	0.232	3.7722e-69
CYR61	1.73184e-73	-0.772804	0.067	0.321	3.84762e-69
RPL17	1.8834e-73	0.469372	0.727	0.58	4.18436e-69
NDUFS5	1.9936e-73	0.413095	0.844	0.747	4.42919e-69
LEPROTL1	2.30061e-73	0.592445	0.467	0.281	5.11126e-69
TPM2	2.4822e-73	-0.681184	0.155	0.453	5.5147e-69
FAM129A	2.61663e-73	0.622022	0.314	0.143	5.81336e-69
KLK10	3.22944e-73	-0.837085	0.029	0.259	7.17485e-69
RBP1	3.81256e-73	-1.35738	0.168	0.43	8.47037e-69
RHOQ	3.98459e-73	0.600952	0.255	0.101	8.85257e-69
CDC42EP1	4.7426e-73	-0.68779	0.08	0.342	1.05366e-68
SLC9A3R2	5.3455e-73	-0.734252	0.03	0.261	1.18761e-68
CEP170	6.80539e-73	0.623417	0.288	0.125	1.51195e-68
HOOK2	7.82125e-73	-0.681081	0.134	0.421	1.73765e-68
TCN2	8.41868e-73	0.609139	0.263	0.107	1.87038e-68
ARL6IP4	1.00113e-72	0.465614	0.791	0.675	2.22421e-68
VIL1	1.08434e-72	-0.834475	0.015	0.233	2.40907e-68
TMC4	1.09079e-72	-0.695011	0.053	0.301	2.42341e-68
TPM4	1.49541e-72	0.512159	0.717	0.566	3.32235e-68
FAM83H	1.60655e-72	-0.713481	0.022	0.246	3.56928e-68
SQRDL	2.70882e-72	0.623751	0.438	0.262	6.01817e-68
BRK1	3.30204e-72	0.470615	0.782	0.645	7.33613e-68
UGDH	3.55614e-72	-0.768702	0.109	0.374	7.90067e-68
C6orf132	3.6778e-72	-0.710882	0.011	0.226	8.17097e-68
COMT	5.9907e-72	0.521344	0.633	0.464	1.33095e-67
SORBS2	8.25027e-72	-0.758127	0.011	0.224	1.83296e-67
MANSC1	8.74721e-72	-0.674333	0.007	0.218	1.94337e-67
SERPING1	9.33404e-72	0.550818	0.467	0.258	2.07374e-67
FAM102A	9.64877e-72	-0.714661	0.031	0.26	2.14367e-67
YWHAB	1.15865e-71	0.468022	0.775	0.663	2.57418e-67
FKBP10	1.71447e-71	-0.75744	0.024	0.247	3.80904e-67
DDAH2	2.0909e-71	0.601741	0.505	0.326	4.64535e-67
TSHZ2	2.69516e-71	-0.793989	0.009	0.22	5.98784e-67
MEST	3.29506e-71	-1.16119	0.03	0.253	7.32065e-67
CHMP4C	4.81304e-71	-0.67572	0.009	0.221	1.06931e-66
CNDP2	7.5576e-71	0.640466	0.403	0.232	1.67907e-66
FAM20A	7.77717e-71	0.388503	0.109	0.022	1.72785e-66
SRP14	8.77946e-71	0.299005	0.986	0.892	1.95053e-66
C4orf3	1.00938e-70	0.466988	0.769	0.636	2.24253e-66
DRAM1	1.04749e-70	0.591531	0.25	0.1	2.32721e-66
TMBIM6	1.17531e-70	0.313508	0.943	0.829	2.61119e-66
SMAD3	1.23777e-70	-0.679848	0.028	0.253	2.74996e-66
ENC1	1.25836e-70	-0.719899	0.041	0.273	2.79569e-66
A1BG	1.55866e-70	0.5218	0.196	0.063	3.46287e-66
TPBG	1.81265e-70	-0.713353	0.015	0.23	4.02717e-66
IDH2	2.21162e-70	0.584206	0.449	0.269	4.91355e-66
ATP5L	2.47266e-70	0.307868	0.977	0.887	5.49352e-66
PARVA	2.72485e-70	-0.700815	0.017	0.233	6.05381e-66
TMEM14C	3.84078e-70	0.565751	0.606	0.456	8.53307e-66
TMEM140	4.44454e-70	0.506546	0.173	0.052	9.87444e-66
DENND5A	5.39679e-70	0.584813	0.207	0.072	1.19901e-65
GJB1	5.96201e-70	-0.698504	0.009	0.216	1.32458e-65
NFIB	6.88383e-70	-0.726061	0.01	0.218	1.52938e-65
PROM1	7.77787e-70	-0.73015	0.014	0.225	1.72801e-65
HNRNPC	8.21406e-70	0.424989	0.827	0.739	1.82492e-65
AP5B1	9.34932e-70	0.462763	0.14	0.036	2.07714e-65
PRSS23	9.67241e-70	-0.736988	0.057	0.294	2.14892e-65
GSTM3	1.11625e-69	-0.710632	0.053	0.291	2.47997e-65
MGST1	1.25825e-69	-0.6851	0.221	0.528	2.79545e-65
KRT19	1.39567e-69	-1.09745	0.688	0.805	3.10076e-65
ECE1	1.41941e-69	-0.700886	0.029	0.253	3.1535e-65
RTN4	1.6062e-69	0.391368	0.86	0.746	3.5685e-65
ACSL6	1.62023e-69	0.424394	0.114	0.025	3.59966e-65
SSFA2	1.69617e-69	-0.737959	0.175	0.462	3.76838e-65
AP1M2	1.9082e-69	-0.66645	0.005	0.21	4.23946e-65
COX7A2	1.94761e-69	0.293871	0.942	0.817	4.32701e-65
ERP44	2.13216e-69	0.578932	0.502	0.331	4.73702e-65
ABRACL	2.15486e-69	0.594744	0.576	0.415	4.78744e-65
PLEKHA1	2.69751e-69	-0.661499	0.096	0.358	5.99306e-65
RIPK2	3.48677e-69	0.636299	0.311	0.151	7.74656e-65
DOCK11	6.6414e-69	0.39828	0.108	0.022	1.47552e-64
SSR1	7.11056e-69	0.585011	0.567	0.411	1.57975e-64
GSTK1	7.657e-69	0.513687	0.608	0.45	1.70115e-64
TOMM7	9.62032e-69	0.335943	0.921	0.836	2.13735e-64
ABLIM1	1.03441e-68	-0.661171	0.025	0.243	2.29816e-64
PSMA7	1.07675e-68	0.337618	0.893	0.773	2.39222e-64
ASS1	1.46016e-68	-0.683131	0.022	0.237	3.24405e-64
SWAP70	1.71702e-68	0.599477	0.307	0.144	3.81471e-64
CAPN8	1.77635e-68	-0.719631	0.042	0.269	3.94652e-64
ABHD12	1.80834e-68	0.61141	0.413	0.243	4.01759e-64
PRKAG2	1.97638e-68	0.608803	0.252	0.104	4.39092e-64
MITF	2.12904e-68	0.554461	0.231	0.086	4.73008e-64
RALA	3.3706e-68	0.601515	0.476	0.308	7.48846e-64
MYO10	3.42567e-68	-0.683458	0.026	0.242	7.61081e-64
PGLS	4.90176e-68	0.553842	0.589	0.446	1.08902e-63
PFKFB3	5.39128e-68	0.614909	0.298	0.137	1.19778e-63
PARD6B	8.7139e-68	-0.708074	0.015	0.224	1.93597e-63
RUNX3	1.01474e-67	0.51565	0.173	0.054	2.25444e-63
MECOM	1.60174e-67	-0.663367	0.007	0.208	3.55859e-63
COX5B	2.56851e-67	0.31211	0.952	0.856	5.70646e-63
NAP1L1	2.57189e-67	0.387502	0.859	0.751	5.71397e-63
CTD-2020K17.1	2.63924e-67	0.462266	0.139	0.036	5.86359e-63
NT5E	2.9451e-67	-0.755838	0.039	0.262	6.54313e-63
SEC61B	2.97726e-67	0.381387	0.878	0.762	6.61458e-63
RPS27A	3.27223e-67	-0.780063	0.99	0.949	7.26991e-63
ARF5	3.72926e-67	0.572568	0.498	0.333	8.2853e-63
JUP	4.22754e-67	-0.738142	0.125	0.385	9.39232e-63
REG1B	4.26951e-67	-3.61295	0.012	0.211	9.48557e-63
PCBP2	4.49406e-67	0.500722	0.728	0.613	9.98445e-63
SPHK1	4.74212e-67	0.589655	0.275	0.119	1.05356e-62
SLC29A3	5.56522e-67	0.385873	0.111	0.024	1.23642e-62
NFE2L2	7.2804e-67	0.555535	0.635	0.483	1.61749e-62
ATP5J2	1.05231e-66	0.350369	0.827	0.689	2.33792e-62
EDN1	1.07614e-66	-0.727515	0.019	0.227	2.39085e-62
F3	1.10248e-66	-0.857021	0.047	0.274	2.44939e-62
PIM3	1.15133e-66	0.621267	0.504	0.341	2.55792e-62
HMGN1	1.2687e-66	0.400682	0.839	0.741	2.81868e-62
TSPAN33	1.38425e-66	0.42508	0.118	0.028	3.07539e-62
CKS1B	1.40167e-66	-0.741195	0.2	0.48	3.11408e-62
HMGN3	1.65455e-66	0.533914	0.596	0.431	3.67591e-62
RP11-350J20.12	1.83491e-66	-0.754432	0.007	0.204	4.07662e-62
FAM114A1	2.35801e-66	-0.661756	0.062	0.297	5.23878e-62
BMP4	3.66665e-66	-0.662078	0.006	0.203	8.14619e-62
FAM3B	4.07206e-66	-0.72343	0.033	0.249	9.0469e-62
BID	5.12666e-66	0.604903	0.442	0.277	1.13899e-61
IVNS1ABP	5.37216e-66	0.625574	0.519	0.358	1.19353e-61
TEAD1	6.16089e-66	-0.670972	0.011	0.211	1.36877e-61
CAT	1.16811e-65	0.601153	0.345	0.181	2.59519e-61
SERINC2	1.8907e-65	-0.68653	0.108	0.362	4.20056e-61
ABI1	2.65608e-65	0.601493	0.39	0.224	5.90101e-61
RNH1	2.87146e-65	0.537311	0.601	0.457	6.37953e-61
CCDC64B	2.95188e-65	-0.66111	0.018	0.221	6.55819e-61
FLNB	3.21342e-65	-0.652471	0.087	0.336	7.13925e-61
S1PR4	3.93562e-65	0.393246	0.118	0.027	8.74376e-61
PTK2	3.97759e-65	-0.618697	0.055	0.285	8.83702e-61
EIF3K	4.09925e-65	0.446867	0.773	0.683	9.10731e-61
WEE1	5.79423e-65	-0.676957	0.033	0.245	1.2873e-60
PTK2B	5.9693e-65	0.542357	0.198	0.07	1.3262e-60
VMA21	6.23444e-65	0.612925	0.432	0.272	1.38511e-60
NAAA	7.66502e-65	0.579459	0.265	0.116	1.70294e-60
SHROOM3	9.42512e-65	-0.669937	0.009	0.205	2.09398e-60
PGAM1	9.76204e-65	0.553232	0.578	0.421	2.16883e-60
PTMS	1.04309e-64	0.478804	0.65	0.492	2.31744e-60
ITPR3	1.13755e-64	-0.661562	0.018	0.22	2.52729e-60
ASCL2	2.46508e-64	0.406943	0.108	0.024	5.47666e-60
RPL36AL	2.59034e-64	0.293003	0.964	0.864	5.75496e-60
TNFRSF12A	3.16041e-64	-0.615234	0.261	0.571	7.02148e-60
ARHGDIA	3.21023e-64	0.579378	0.579	0.436	7.13216e-60
PPFIBP1	4.51725e-64	-0.666507	0.05	0.272	1.0036e-59
LAMC1	4.67273e-64	-0.64828	0.039	0.255	1.03814e-59
RP11-532F12.5	4.92374e-64	-0.624489	0.049	0.271	1.09391e-59
ST3GAL5	5.29786e-64	0.441164	0.137	0.037	1.17703e-59
IRS1	6.20316e-64	-0.678868	0.004	0.192	1.37816e-59
ZMIZ1	6.22935e-64	0.604514	0.262	0.115	1.38398e-59
EFNA5	7.7486e-64	-0.639816	0.006	0.197	1.72151e-59
CRNDE	8.84767e-64	-0.646437	0.025	0.23	1.96569e-59
LRRC8A	1.24084e-63	-0.68318	0.048	0.267	2.75678e-59
AMN	1.28308e-63	-0.672547	0.028	0.235	2.85063e-59
SERPINF1	1.28703e-63	0.516637	0.411	0.212	2.85939e-59
RBFOX2	1.87199e-63	-0.647294	0.011	0.205	4.15901e-59
STK4	2.25671e-63	0.609073	0.426	0.262	5.01374e-59
RND3	2.70661e-63	-0.614623	0.117	0.376	6.01328e-59
TRIM2	3.03058e-63	-0.636064	0.011	0.204	6.73305e-59
CGN	3.69287e-63	-0.642745	0.005	0.194	8.20445e-59
RPS15	4.44412e-63	-0.825873	0.991	0.949	9.8735e-59
SCNN1A	4.74112e-63	-0.650598	0.015	0.212	1.05334e-58
GIMAP2	4.77906e-63	0.493105	0.175	0.057	1.06176e-58
COQ2	5.6315e-63	0.553257	0.214	0.083	1.25115e-58
TUBA1B	6.3661e-63	0.219014	0.875	0.693	1.41436e-58
FOS	6.79447e-63	0.288343	0.909	0.686	1.50953e-58
PPP1R16A	7.29788e-63	-0.620851	0.084	0.326	1.62137e-58
ENO1	7.81756e-63	0.372376	0.815	0.686	1.73683e-58
PLA2G10	8.24403e-63	-0.666038	0.009	0.2	1.83158e-58
SDR16C5	8.98054e-63	-0.700518	0.011	0.203	1.99521e-58
GPR56	9.43855e-63	-0.635338	0.018	0.216	2.09696e-58
TRIB2	9.49629e-63	-0.647761	0.016	0.212	2.10979e-58
RAB17	1.16164e-62	-0.619496	0.005	0.192	2.58082e-58
REG3G	1.30036e-62	-2.6604	0.008	0.193	2.88901e-58
RBPMS	1.36031e-62	-0.650637	0.02	0.218	3.02221e-58
ARHGAP24	1.41059e-62	0.540349	0.185	0.064	3.13391e-58
SSR4	1.98108e-62	0.286177	0.937	0.835	4.40136e-58
EI24	2.31879e-62	-0.567103	0.206	0.494	5.15165e-58
CORO7	2.36925e-62	0.509444	0.182	0.062	5.26377e-58
ACOT9	2.40151e-62	0.613685	0.332	0.175	5.33542e-58
NET1	2.84244e-62	-0.622565	0.077	0.313	6.31504e-58
CORO1B	3.19002e-62	0.552198	0.488	0.328	7.08727e-58
CUTA	3.60134e-62	0.49928	0.68	0.561	8.0011e-58
IL10RB	4.20546e-62	0.60134	0.384	0.225	9.34327e-58
CYB561	4.64434e-62	-0.633679	0.036	0.244	1.03183e-57
UQCRH	5.62608e-62	0.312213	0.929	0.841	1.24995e-57
PLA2G15	5.6354e-62	0.481579	0.17	0.055	1.25202e-57
SERTAD1	6.46877e-62	0.560107	0.556	0.405	1.43717e-57
LY6D	8.6671e-62	-2.00782	0.093	0.308	1.92557e-57
RASSF6	1.00509e-61	-0.629757	0.007	0.193	2.23301e-57
RNF43	1.05567e-61	-0.913007	0.005	0.189	2.34538e-57
CPEB4	1.07714e-61	0.614932	0.335	0.178	2.39309e-57
ABHD11	1.24513e-61	-0.632109	0.075	0.307	2.76631e-57
LAMTOR2	1.29047e-61	0.495533	0.696	0.585	2.86704e-57
VAPA	1.4977e-61	0.48926	0.708	0.603	3.32745e-57
TNFSF9	1.55388e-61	0.499254	0.166	0.054	3.45226e-57
C3	1.57813e-61	0.516145	0.406	0.225	3.50614e-57
TM4SF5	1.64263e-61	-0.656151	0.006	0.191	3.64943e-57
ATG3	2.09473e-61	0.563955	0.437	0.278	4.65386e-57
RP3-460G2.2	2.09556e-61	0.372458	0.101	0.022	4.65571e-57
GMPR	2.22702e-61	0.482499	0.166	0.054	4.94777e-57
LRP1	2.56281e-61	0.57085	0.385	0.209	5.6938e-57
FBXO32	2.63607e-61	-0.676165	0.028	0.227	5.85656e-57
STARD3NL	3.13412e-61	0.604667	0.341	0.185	6.96308e-57
CST7	3.53776e-61	0.468363	0.183	0.061	7.85984e-57
ABHD17C	4.00202e-61	-0.610954	0.043	0.256	8.89129e-57
MAP2K3	4.09207e-61	0.621448	0.405	0.248	9.09136e-57
PLAU	4.23097e-61	0.473671	0.413	0.229	9.39994e-57
USF2	5.26749e-61	0.585324	0.378	0.219	1.17028e-56
KIAA1217	5.85837e-61	-0.643575	0.022	0.218	1.30155e-56
CPA1	6.11082e-61	-2.49402	0.015	0.201	1.35764e-56
CES1	6.38363e-61	0.0239007	0.156	0.045	1.41825e-56
CLK1	6.4066e-61	0.544722	0.594	0.444	1.42336e-56
ARSB	6.45897e-61	0.405013	0.116	0.028	1.43499e-56
DHRS4	6.51619e-61	0.54273	0.244	0.103	1.4477e-56
TSTA3	6.79428e-61	-0.595824	0.218	0.503	1.50949e-56
CLDN12	7.0068e-61	-0.636735	0.036	0.242	1.5567e-56
PAM	7.91118e-61	-0.62209	0.063	0.287	1.75763e-56
FAM198B	9.4986e-61	0.519917	0.218	0.083	2.1103e-56
USH1C	1.03023e-60	-0.630507	0.009	0.193	2.28887e-56
PRDM1	1.05055e-60	0.538559	0.231	0.093	2.334e-56
MAN1A1	1.08937e-60	0.561634	0.271	0.122	2.42025e-56
LAMA5	1.14259e-60	-0.642879	0.023	0.219	2.53849e-56
SELL	1.2179e-60	0.403952	0.117	0.029	2.7058e-56
MINOS1	1.48773e-60	0.458248	0.726	0.615	3.3053e-56
ATP5H	1.51129e-60	0.480999	0.698	0.59	3.35764e-56
HMGA2	1.53684e-60	-0.853463	0.004	0.184	3.41439e-56
DBNL	2.30406e-60	0.558449	0.433	0.272	5.11894e-56
NDUFS7	2.5552e-60	0.499565	0.641	0.499	5.67689e-56
SERPINA4	2.57376e-60	-0.642598	0.003	0.182	5.71813e-56
ZG16B	2.64273e-60	-0.662622	0.05	0.261	5.87134e-56
C1orf63	2.77861e-60	0.494893	0.639	0.5	6.17324e-56
BTF3L4	2.79032e-60	0.577928	0.484	0.334	6.19925e-56
GNB2	2.81807e-60	0.469768	0.597	0.445	6.26092e-56
IRAK3	3.26293e-60	0.500466	0.163	0.053	7.24925e-56
BCAR1	3.38251e-60	-0.613705	0.029	0.229	7.51493e-56
COX7B	3.65729e-60	0.330956	0.881	0.771	8.12539e-56
FOXQ1	3.86163e-60	-0.629297	0.007	0.189	8.57938e-56
MBNL1	4.75195e-60	0.590285	0.53	0.386	1.05574e-55
PAG1	6.78866e-60	0.551851	0.261	0.115	1.50824e-55
TJP2	6.801e-60	-0.592224	0.063	0.286	1.51098e-55
INSR	7.09151e-60	-0.664217	0.076	0.304	1.57552e-55
TMEM251	9.80406e-60	0.575964	0.292	0.143	2.17817e-55
IFITM3	1.04617e-59	0.260334	0.937	0.798	2.32429e-55
JARID2	1.26805e-59	0.586307	0.26	0.118	2.81722e-55
BAZ1A	1.34883e-59	0.575272	0.474	0.323	2.9967e-55
RHOBTB3	1.36495e-59	-1.05251	0.089	0.305	3.03251e-55
C14orf2	2.17695e-59	0.333665	0.872	0.779	4.83654e-55
ARMCX1	2.27147e-59	0.469399	0.163	0.052	5.04653e-55
NAPA	2.28349e-59	0.571959	0.407	0.247	5.07322e-55
CD99	2.3592e-59	0.488892	0.623	0.476	5.24144e-55
NUDT3	2.4464e-59	0.596787	0.386	0.23	5.43518e-55
TNFAIP8	2.52776e-59	0.596106	0.299	0.149	5.61592e-55
IGFBP6	2.52802e-59	-0.871243	0.053	0.259	5.6165e-55
GABARAPL2	2.72103e-59	0.49534	0.651	0.539	6.04531e-55
SRSF2	2.8137e-59	0.436217	0.757	0.646	6.2512e-55
SUN1	3.02313e-59	-0.600521	0.079	0.308	6.71649e-55
SQLE	3.23531e-59	-0.740365	0.056	0.267	7.18789e-55
RNF166	3.37863e-59	0.530426	0.194	0.073	7.5063e-55
TRNP1	3.60725e-59	-0.615274	0.015	0.201	8.01424e-55
PRDX3	4.07104e-59	0.576456	0.568	0.436	9.04463e-55
ARL4C	4.25501e-59	0.478004	0.486	0.303	9.45336e-55
F2RL1	4.42799e-59	-0.614456	0.012	0.197	9.83767e-55
SMOC2	5.09058e-59	-0.881648	0.008	0.186	1.13097e-54
RPL12	5.98527e-59	-0.740677	0.991	0.948	1.32975e-54
MGAT4B	6.05755e-59	-0.59006	0.073	0.295	1.34581e-54
GFPT1	6.07052e-59	-0.579705	0.111	0.358	1.34869e-54
CLIC3	6.22975e-59	-0.694092	0.043	0.247	1.38406e-54
SRCAP	7.41128e-59	-0.599596	0.099	0.338	1.64656e-54
ARL6IP1	8.81509e-59	0.387784	0.762	0.637	1.95845e-54
GNB1	9.65359e-59	0.574867	0.517	0.379	2.14474e-54
PLK3	9.88442e-59	0.587186	0.474	0.314	2.19602e-54
PAPSS2	1.12697e-58	0.548697	0.209	0.082	2.50378e-54
CMTM8	1.18291e-58	-0.590994	0.025	0.218	2.62808e-54
CHI3L1	1.19499e-58	0.373162	0.119	0.03	2.65491e-54
TSPAN6	1.89134e-58	-0.598771	0.009	0.188	4.20198e-54
PPP1CB	2.12293e-58	0.508822	0.625	0.494	4.71651e-54
CMBL	2.19323e-58	-0.638184	0.038	0.236	4.8727e-54
CAPN12	2.33661e-58	-0.635155	0.01	0.19	5.19124e-54
PSMB3	2.40518e-58	0.456954	0.701	0.585	5.34359e-54
TAPBP	2.41479e-58	0.494335	0.603	0.467	5.36495e-54
CNEP1R1	2.64666e-58	0.477411	0.151	0.047	5.88007e-54
TOM1	3.00166e-58	0.580791	0.279	0.135	6.66879e-54
LINC00035	3.02844e-58	-0.685161	0.015	0.199	6.72828e-54
TMEM30B	3.65037e-58	-0.595454	0.009	0.188	8.11004e-54
STAP2	3.90955e-58	-0.591676	0.02	0.208	8.68584e-54
SKIL	3.96272e-58	0.554986	0.513	0.36	8.80397e-54
TMEM160	3.97013e-58	0.547703	0.533	0.389	8.82043e-54
STX7	4.30261e-58	0.535352	0.44	0.284	9.55911e-54
PTP4A1	4.33012e-58	0.52741	0.56	0.424	9.62022e-54
CSTB	4.47488e-58	0.120629	0.981	0.848	9.94184e-54
RAB3IP	5.07659e-58	-0.600081	0.026	0.217	1.12787e-53
ATP6V1A	5.35806e-58	0.595091	0.365	0.213	1.1904e-53
TCEB2	5.81432e-58	0.224306	0.967	0.853	1.29177e-53
DEPTOR	6.1435e-58	-0.741218	0.033	0.227	1.3649e-53
ARL14	6.66101e-58	-0.679168	0.036	0.233	1.47988e-53
MX2	9.53727e-58	0.562282	0.283	0.135	2.11889e-53
C19orf43	9.93459e-58	0.448143	0.725	0.64	2.20717e-53
PYGB	1.00978e-57	-0.716983	0.115	0.348	2.24343e-53
SERPINA5	1.10769e-57	-0.669972	0.006	0.181	2.46095e-53
CLN8	1.30103e-57	0.591937	0.291	0.145	2.8905e-53
SH3RF1	1.36531e-57	-0.589685	0.032	0.226	3.03332e-53
RPS3	1.52024e-57	-0.704415	0.991	0.948	3.37752e-53
TACC2	1.53537e-57	-0.593096	0.009	0.185	3.41113e-53
PSME2	1.73326e-57	0.422145	0.712	0.579	3.85078e-53
ADD3	1.84492e-57	-0.561744	0.145	0.403	4.09886e-53
LINC01133	1.98084e-57	-0.663328	0.027	0.218	4.40083e-53
SLCO4A1	2.10475e-57	-0.604471	0.029	0.223	4.67612e-53
VPS29	2.82064e-57	0.503952	0.601	0.476	6.26661e-53
DPEP1	2.88642e-57	-0.731206	0.009	0.184	6.41275e-53
OST4	2.96883e-57	0.280336	0.94	0.861	6.59585e-53
SEMA4B	3.04751e-57	-0.686459	0.033	0.227	6.77066e-53
WASL	4.01293e-57	-0.592306	0.057	0.269	8.91553e-53
TMX1	4.39558e-57	0.561815	0.374	0.22	9.76566e-53
LRP5	4.42748e-57	-0.580503	0.01	0.186	9.83653e-53
WDR83OS	4.78561e-57	0.45253	0.713	0.621	1.06322e-52
TKT	5.76439e-57	0.481672	0.577	0.433	1.28068e-52
PITX1	6.18198e-57	-0.586968	0.017	0.2	1.37345e-52
IGF1R	6.68182e-57	-0.59535	0.021	0.205	1.4845e-52
GBP1	7.20139e-57	0.54366	0.282	0.135	1.59993e-52
PPP1R13L	7.85067e-57	-0.604171	0.026	0.215	1.74418e-52
DAG1	8.00686e-57	-0.574925	0.029	0.219	1.77888e-52
KCTD20	8.5607e-57	0.578993	0.286	0.141	1.90193e-52
HMHA1	9.11327e-57	0.515386	0.198	0.075	2.0247e-52
RAB40B	9.47621e-57	-0.60236	0.022	0.207	2.10533e-52
ARRDC3	1.16027e-56	0.570317	0.346	0.189	2.57776e-52
SKAP2	1.36007e-56	0.581187	0.478	0.333	3.02167e-52
GDF15	1.38881e-56	-1.03012	0.143	0.373	3.08551e-52
HNRNPK	1.60683e-56	0.420885	0.774	0.709	3.56989e-52
FMNL2	1.91626e-56	0.582238	0.256	0.119	4.25735e-52
UBE2B	2.0193e-56	0.471929	0.678	0.569	4.48629e-52
B3GNT3	2.05984e-56	-0.574448	0.01	0.186	4.57635e-52
TBC1D10C	2.92542e-56	0.339918	0.1	0.023	6.49941e-52
FAM102B	3.43564e-56	0.488688	0.16	0.054	7.63295e-52
LYZ	3.47069e-56	-0.187568	0.983	0.718	7.71083e-52
PCDH7	3.54098e-56	-0.651927	0.011	0.185	7.86701e-52
SHKBP1	3.55816e-56	0.580851	0.337	0.188	7.90516e-52
HEBP2	3.82097e-56	-0.541904	0.22	0.499	8.48904e-52
PLAT	4.59182e-56	-2.46123	0.034	0.221	1.02016e-51
PEPD	5.86207e-56	0.550168	0.309	0.161	1.30238e-51
RBM47	8.3194e-56	0.563655	0.527	0.388	1.84832e-51
SLC25A6	8.54785e-56	0.27819	0.938	0.799	1.89908e-51
KNOP1	1.00637e-55	-0.639795	0.07	0.282	2.23586e-51
FKBP11	1.20224e-55	-0.62038	0.059	0.264	2.67102e-51
NDUFA2	1.32753e-55	0.475568	0.677	0.577	2.94937e-51
SNX6	2.0234e-55	0.549579	0.479	0.339	4.4954e-51
MAGI1	2.04044e-55	-0.597382	0.008	0.178	4.53325e-51
PYCR1	2.19222e-55	-0.582342	0.026	0.211	4.87045e-51
ATP5C1	2.22627e-55	0.52812	0.608	0.487	4.9461e-51
RPL27A	2.26999e-55	-0.700213	0.991	0.948	5.04325e-51
LINC00998	2.46877e-55	0.484077	0.508	0.352	5.48487e-51
EHBP1	2.99566e-55	-0.577421	0.03	0.218	6.65545e-51
UBE2E1	3.20936e-55	0.555254	0.418	0.27	7.13024e-51
ID1	3.41035e-55	-0.580528	0.164	0.419	7.57678e-51
SCP2	3.44557e-55	0.478347	0.635	0.524	7.65501e-51
CDC37	3.58012e-55	0.512228	0.576	0.447	7.95396e-51
LY6K	5.67094e-55	-0.930784	0.022	0.2	1.25991e-50
RPS23	5.73973e-55	-0.635932	0.991	0.948	1.27519e-50
FBLIM1	6.35138e-55	-0.568808	0.033	0.223	1.41109e-50
KLK1	7.12896e-55	-0.752209	0.022	0.201	1.58384e-50
TMEM141	8.13749e-55	-0.594864	0.279	0.559	1.80791e-50
SVIP	9.77992e-55	-0.619921	0.133	0.373	2.17281e-50
EDEM1	1.05154e-54	0.557431	0.259	0.122	2.33621e-50
FLOT1	1.08056e-54	0.549019	0.525	0.391	2.40068e-50
SCARB2	1.20328e-54	0.552779	0.499	0.364	2.67332e-50
PRKCI	1.20908e-54	-0.561537	0.055	0.258	2.68621e-50
C10orf118	1.29881e-54	-0.579153	0.078	0.294	2.88557e-50
H2AFZ	1.45866e-54	0.247	0.842	0.703	3.2407e-50
LRPAP1	1.70498e-54	0.521756	0.594	0.472	3.78794e-50
CD320	1.86315e-54	-0.577231	0.026	0.208	4.13937e-50
KIAA1244	2.37695e-54	-0.560424	0.005	0.17	5.28087e-50
VGLL4	2.55666e-54	-0.559487	0.123	0.359	5.68013e-50
FNBP1L	2.59754e-54	-0.538953	0.029	0.216	5.77094e-50
AKR7A3	2.67112e-54	-0.609511	0.008	0.175	5.93442e-50
ITM2A	2.87628e-54	-0.742563	0.025	0.203	6.39023e-50
JOSD1	3.09789e-54	0.601749	0.355	0.209	6.88259e-50
WIPI1	3.78615e-54	0.530083	0.238	0.106	8.4117e-50
MYO1B	4.22954e-54	-0.579518	0.01	0.179	9.39677e-50
TNFAIP2	4.70426e-54	0.561991	0.389	0.232	1.04515e-49
YES1	5.46448e-54	-0.55252	0.015	0.189	1.21404e-49
SERPINB5	5.84618e-54	-0.605241	0.005	0.169	1.29885e-49
N4BP2L1	6.10555e-54	0.510786	0.199	0.078	1.35647e-49
SLC25A4	6.29277e-54	-0.556729	0.043	0.235	1.39807e-49
RPL21	6.75651e-54	-0.754802	0.991	0.947	1.50109e-49
DFNA5	8.20494e-54	0.413119	0.124	0.035	1.82289e-49
DAPK1	8.36355e-54	0.535249	0.25	0.115	1.85813e-49
TPI1	9.0522e-54	0.214726	0.97	0.862	2.01113e-49
FLNA	1.10781e-53	0.533833	0.539	0.379	2.46122e-49
TMEM45B	1.34539e-53	-0.638077	0.011	0.178	2.98906e-49
INADL	1.35427e-53	-0.567765	0.021	0.198	3.00878e-49
SESN2	1.36785e-53	0.512212	0.19	0.074	3.03895e-49
GABRP	1.86158e-53	-1.05574	0.019	0.19	4.13587e-49
NDUFB7	2.10394e-53	0.419981	0.728	0.647	4.67432e-49
B3GALT5	2.12807e-53	-0.615762	0.003	0.164	4.72792e-49
DNAJB1	2.36745e-53	0.362993	0.789	0.649	5.25976e-49
TUBA4A	2.3731e-53	-0.566863	0.11	0.34	5.27231e-49
STX12	2.44406e-53	0.560907	0.338	0.191	5.42996e-49
MAPRE1	2.45532e-53	0.542915	0.447	0.31	5.45499e-49
TCEA3	2.47975e-53	-0.578078	0.024	0.202	5.50925e-49
CHD1	3.2939e-53	0.567313	0.447	0.302	7.31806e-49
RCN1	3.64961e-53	-0.58001	0.152	0.392	8.10835e-49
IFI35	4.57579e-53	0.519824	0.427	0.278	1.0166e-48
PAIP2	4.92092e-53	0.52535	0.529	0.398	1.09328e-48
SLC38A1	6.47133e-53	-0.591567	0.047	0.239	1.43774e-48
BNIP2	7.01308e-53	0.546325	0.365	0.218	1.5581e-48
SETDB2	7.56053e-53	0.463675	0.157	0.054	1.67972e-48
MYRF	7.90975e-53	-0.557091	0.014	0.183	1.75731e-48
VSIG2	7.92674e-53	-0.610629	0.046	0.237	1.76108e-48
MEIS2	1.15523e-52	-0.581837	0.006	0.168	2.56657e-48
MGLL	1.30079e-52	-0.548714	0.155	0.399	2.88998e-48
S100A2	1.47528e-52	-0.924759	0.043	0.232	3.27763e-48
NNMT	1.70029e-52	-0.62043	0.126	0.355	3.77752e-48
AP2M1	1.81044e-52	0.474647	0.611	0.498	4.02225e-48
MYD88	1.84897e-52	0.549328	0.266	0.131	4.10786e-48
LRP11	2.1209e-52	-0.562359	0.022	0.197	4.712e-48
RPS6KA1	2.27893e-52	0.526499	0.226	0.1	5.06309e-48
MAGED1	2.39432e-52	-0.571293	0.044	0.234	5.31947e-48
NEK6	3.03938e-52	0.540443	0.315	0.173	6.75258e-48
UACA	3.59832e-52	-0.589748	0.046	0.236	7.99438e-48
NPB	4.13487e-52	-0.750055	0.006	0.166	9.18643e-48
SLC1A4	4.24021e-52	0.389507	0.118	0.033	9.42048e-48
FTH1	5.14039e-52	-0.942411	0.991	0.95	1.14204e-47
PROM2	5.20778e-52	-0.567594	0.009	0.172	1.15701e-47
PPIA	5.54731e-52	0.230552	0.985	0.889	1.23245e-47
EPS8L3	6.17479e-52	-0.567909	0.021	0.193	1.37185e-47
ONECUT2	6.48511e-52	-0.609359	0.005	0.164	1.4408e-47
CTDSPL	7.53412e-52	-0.552097	0.02	0.192	1.67386e-47
UBXN1	7.97811e-52	0.473081	0.641	0.525	1.7725e-47
TMEM70	8.00257e-52	0.538587	0.345	0.201	1.77793e-47
GMIP	1.11657e-51	0.411647	0.125	0.037	2.48069e-47
APLP2	1.13647e-51	0.273463	0.82	0.658	2.5249e-47
ASPHD1	1.22319e-51	-0.553217	0.014	0.179	2.71757e-47
CRTAP	1.32526e-51	0.518838	0.41	0.259	2.94434e-47
C10orf10	1.38876e-51	-0.600394	0.052	0.243	3.08541e-47
ABHD5	1.44106e-51	0.561471	0.266	0.132	3.2016e-47
GNAI3	1.53363e-51	0.558739	0.399	0.258	3.40726e-47
NDUFA1	1.73153e-51	0.414549	0.729	0.645	3.84695e-47
CKB	2.00845e-51	-0.550103	0.081	0.29	4.46218e-47
NECAP2	2.1234e-51	0.543739	0.366	0.222	4.71757e-47
SYT13	2.34321e-51	-0.588056	0.007	0.165	5.20591e-47
GJB2	2.34375e-51	-0.593152	0.029	0.205	5.20712e-47
TMEM92	2.35185e-51	-0.541317	0.009	0.17	5.22511e-47
DCK	2.54382e-51	0.529337	0.231	0.104	5.6516e-47
LBH	2.69868e-51	-0.613884	0.037	0.216	5.99565e-47
YWHAE	2.86677e-51	0.457482	0.695	0.615	6.36911e-47
GALE	2.97914e-51	-0.562657	0.099	0.314	6.61877e-47
KIAA1522	3.27061e-51	-0.537408	0.029	0.205	7.26631e-47
GPC1	3.34093e-51	-0.600465	0.024	0.195	7.42255e-47
OSMR	3.45997e-51	-0.546642	0.012	0.174	7.68702e-47
RASSF7	3.76888e-51	-0.525588	0.111	0.334	8.37332e-47
CCNH	4.05835e-51	0.55447	0.291	0.154	9.01643e-47
COBLL1	4.25167e-51	-0.556924	0.014	0.178	9.44594e-47
PLOD2	4.51324e-51	-0.525389	0.067	0.268	1.00271e-46
LSM10	5.12665e-51	0.528565	0.389	0.248	1.13899e-46
PPP1CA	5.58898e-51	0.470603	0.605	0.492	1.2417e-46
ANXA1	5.66346e-51	0.241704	0.789	0.639	1.25825e-46
C20orf27	6.10033e-51	0.551453	0.299	0.161	1.35531e-46
RCBTB2	6.57854e-51	0.453108	0.158	0.055	1.46155e-46
TMPRSS3	6.84321e-51	-0.53894	0.021	0.19	1.52036e-46
SLC38A11	7.06038e-51	-0.824975	0.002	0.154	1.56861e-46
MARVELD2	7.23012e-51	-0.508381	0.005	0.162	1.60632e-46
BOK	8.34236e-51	-0.529152	0.004	0.159	1.85342e-46
PKM	9.1697e-51	0.267443	0.916	0.826	2.03723e-46
TRIM69	9.54076e-51	0.516156	0.232	0.105	2.11967e-46
C11orf31	1.17701e-50	0.430722	0.701	0.625	2.61495e-46
MST1R	1.17773e-50	-0.549367	0.01	0.17	2.61656e-46
PKP4	1.27081e-50	-0.530157	0.035	0.214	2.82337e-46
RPL7	1.35251e-50	-0.877335	0.991	0.946	3.00488e-46
RNFT1	1.35917e-50	0.498239	0.187	0.074	3.01967e-46
UTS2	1.39398e-50	0.392353	0.111	0.031	3.09699e-46
AZI2	1.49248e-50	0.569508	0.346	0.206	3.31584e-46
COL6A1	1.7629e-50	-0.665067	0.095	0.297	3.91662e-46
VCL	1.76923e-50	-0.527046	0.115	0.34	3.9307e-46
EIF4G2	1.83195e-50	0.411448	0.751	0.688	4.07005e-46
MAOB	1.87843e-50	-0.561136	0.003	0.156	4.17331e-46
SLC7A11	1.91837e-50	-0.71371	0.036	0.213	4.26203e-46
ARHGAP29	2.18699e-50	-0.572244	0.011	0.17	4.85882e-46
BANF1	2.79588e-50	0.474107	0.615	0.508	6.21161e-46
PCOLCE2	3.2061e-50	0.412271	0.115	0.032	7.123e-46
SLK	3.27418e-50	-0.563348	0.095	0.307	7.27425e-46
ATF3	3.65713e-50	0.316427	0.706	0.526	8.12505e-46
TJP3	3.73866e-50	-0.541244	0.009	0.167	8.30618e-46
CKAP4	4.32392e-50	-0.519591	0.074	0.277	9.60646e-46
C6orf141	4.96472e-50	-0.563612	0.009	0.166	1.10301e-45
RPL19	4.98145e-50	-0.777719	0.991	0.949	1.10673e-45
SH3D19	5.19868e-50	-0.545703	0.015	0.178	1.15499e-45
SLC31A1	5.24256e-50	0.551173	0.259	0.129	1.16474e-45
ITGA1	5.69346e-50	-0.619681	0.024	0.191	1.26492e-45
SNAI1	5.73274e-50	0.46012	0.185	0.071	1.27364e-45
CSNK2B	6.27301e-50	0.482377	0.541	0.417	1.39368e-45
EIF4A3	7.75525e-50	0.538106	0.44	0.3	1.72298e-45
PDZK1IP1	8.82632e-50	-0.73722	0.183	0.413	1.96094e-45
PFDN5	9.00573e-50	0.223696	0.988	0.892	2.0008e-45
TMEM123	1.02325e-49	0.455629	0.666	0.57	2.27336e-45
HN1L	1.11107e-49	-0.517794	0.068	0.266	2.46847e-45
EPHA2	1.2005e-49	-0.539019	0.063	0.259	2.66715e-45
GPRC5C	1.20767e-49	-0.538268	0.039	0.217	2.68308e-45
LIMCH1	1.23608e-49	-0.554894	0.008	0.162	2.7462e-45
TMPRSS2	1.26423e-49	-0.53803	0.015	0.177	2.80875e-45
PTP4A2	1.35499e-49	0.515597	0.566	0.458	3.01037e-45
SPAG16	1.45172e-49	-0.540783	0.063	0.254	3.22528e-45
RPL34	1.66228e-49	-0.661296	0.99	0.948	3.69309e-45
AFAP1-AS1	2.45028e-49	-0.509411	0.007	0.16	5.44379e-45
TLN1	2.7411e-49	0.511168	0.408	0.263	6.0899e-45
LEPREL4	2.79663e-49	-0.551722	0.007	0.16	6.21328e-45
RP11-14N7.2	2.81668e-49	-0.586072	0.058	0.245	6.25782e-45
ATP1B1	2.82797e-49	-0.782764	0.359	0.619	6.2829e-45
PARP12	3.04736e-49	0.512252	0.241	0.115	6.77033e-45
KIF21A	3.05129e-49	-0.516128	0.011	0.168	6.77904e-45
RABL5	3.23132e-49	-0.509736	0.049	0.232	7.17902e-45
SLC2A1	3.26331e-49	-0.799662	0.083	0.282	7.25009e-45
LTBP3	4.18335e-49	-0.542632	0.105	0.319	9.29415e-45
STAT5A	5.29722e-49	0.433092	0.153	0.054	1.17688e-44
FUT2	5.50655e-49	-0.525249	0.012	0.168	1.22339e-44
EGFR	5.97061e-49	-0.521252	0.005	0.156	1.32649e-44
AZGP1	6.33649e-49	-0.555065	0.015	0.174	1.40778e-44
CFI	6.39692e-49	-0.562873	0.01	0.165	1.4212e-44
KRT10	6.85513e-49	-0.455277	0.307	0.6	1.52301e-44
NOL3	7.65032e-49	-0.508553	0.046	0.23	1.69967e-44
RPLP2	7.82895e-49	-0.756068	0.991	0.949	1.73936e-44
MXRA5	8.2381e-49	-0.599375	0.029	0.198	1.83026e-44
CAPS	8.32973e-49	-0.585807	0.058	0.246	1.85062e-44
PTPN14	9.11481e-49	-0.544913	0.015	0.174	2.02504e-44
LEMD1	1.04378e-48	-0.565018	0.023	0.187	2.31896e-44
PLEKHA5	1.26993e-48	-0.520166	0.071	0.269	2.8214e-44
DOK4	1.2956e-48	-0.522614	0.009	0.161	2.87844e-44
CKS2	1.52144e-48	0.486909	0.53	0.388	3.38018e-44
LAMB1	1.56923e-48	-0.578018	0.015	0.174	3.48637e-44
SYTL1	1.69093e-48	-0.532106	0.039	0.215	3.75675e-44
HNRNPA1	1.71721e-48	0.242363	0.956	0.863	3.81512e-44
ATP5D	1.82582e-48	0.366713	0.779	0.701	4.05642e-44
NPAS2	1.92339e-48	-0.510318	0.012	0.168	4.2732e-44
MRAS	2.06725e-48	0.385433	0.128	0.039	4.5928e-44
MAT2A	2.2794e-48	0.527744	0.546	0.428	5.06415e-44
LRRC1	2.38756e-48	-0.518296	0.016	0.175	5.30445e-44
AKAP13	4.10382e-48	0.494012	0.566	0.448	9.11746e-44
TMC8	4.31376e-48	0.43512	0.142	0.049	9.58387e-44
CTNNB1	4.48311e-48	0.49094	0.563	0.43	9.96013e-44
TCN1	6.57497e-48	-0.644709	0.019	0.178	1.46076e-43
MPC1	7.03317e-48	0.521062	0.369	0.231	1.56256e-43
ODF3B	7.48152e-48	0.524828	0.335	0.194	1.66217e-43
PBX3	9.42431e-48	0.434212	0.16	0.059	2.0938e-43
SGCB	1.03093e-47	-0.532182	0.015	0.17	2.29043e-43
IFT57	1.09074e-47	-0.518155	0.088	0.292	2.4233e-43
TRPS1	1.11616e-47	0.50175	0.224	0.102	2.47977e-43
HLA-A	1.20924e-47	0.0611276	0.991	0.825	2.68656e-43
HPN	1.43494e-47	-0.540025	0.004	0.15	3.188e-43
TSTD1	1.45279e-47	-0.530698	0.27	0.532	3.22766e-43
CLIC4	1.47458e-47	0.516116	0.354	0.208	3.27608e-43
PTPLAD1	1.51061e-47	-0.499314	0.143	0.37	3.35611e-43
EGR2	1.51677e-47	0.503549	0.263	0.13	3.36981e-43
CPA2	1.96886e-47	-1.43661	0.005	0.151	4.37422e-43
TSPAN15	2.1329e-47	-0.517443	0.11	0.321	4.73867e-43
LCN2	2.2167e-47	-1.4504	0.563	0.716	4.92484e-43
ALCAM	2.22217e-47	0.52011	0.402	0.263	4.937e-43
S100P	2.3723e-47	-0.943035	0.243	0.485	5.27054e-43
MTUS1	2.48672e-47	-0.529485	0.035	0.204	5.52474e-43
RPL39	2.55043e-47	-0.801914	0.991	0.946	5.66629e-43
AGRN	2.77762e-47	-0.492884	0.118	0.334	6.17104e-43
C7orf50	2.89597e-47	0.507236	0.481	0.357	6.43397e-43
CTD-2015H6.3	3.01221e-47	-0.484657	0.015	0.171	6.69223e-43
FOXA3	3.19919e-47	-0.510764	0.019	0.178	7.10765e-43
FIBCD1	3.68814e-47	-0.550612	0.002	0.144	8.19394e-43
KLHDC8B	4.53934e-47	0.351923	0.111	0.032	1.00851e-42
KLK8	4.74069e-47	-0.580869	0.004	0.148	1.05324e-42
GALNT5	5.33318e-47	-0.546829	0.006	0.152	1.18487e-42
MSRA	5.39105e-47	0.512036	0.226	0.105	1.19773e-42
RGL1	5.56432e-47	0.367385	0.106	0.029	1.23622e-42
BAMBI	5.98493e-47	-0.551649	0.015	0.168	1.32967e-42
PAK4	6.18005e-47	-0.501055	0.043	0.218	1.37302e-42
PDLIM4	6.19627e-47	-0.556377	0.063	0.246	1.37662e-42
TSPAN3	6.36153e-47	-0.500157	0.236	0.492	1.41334e-42
MBOAT2	6.73655e-47	-0.58639	0.04	0.211	1.49666e-42
RPL35A	1.14812e-46	-0.583125	0.991	0.948	2.55077e-42
PER1	1.62589e-46	0.530586	0.252	0.124	3.61223e-42
REEP6	2.06722e-46	-0.55924	0.026	0.184	4.59274e-42
SRSF5	2.25571e-46	0.422025	0.666	0.569	5.0115e-42
TOM1L1	2.35787e-46	-0.477855	0.009	0.155	5.23848e-42
ARHGEF16	2.4875e-46	-0.517149	0.012	0.161	5.52649e-42
PRR15L	2.52531e-46	-0.507459	0.012	0.163	5.61049e-42
PTRF	2.56983e-46	-0.599471	0.057	0.232	5.70939e-42
GPR110	2.59428e-46	-0.534111	0.01	0.157	5.76372e-42
CLINT1	2.64426e-46	-0.510652	0.14	0.363	5.87474e-42
IER3IP1.1	2.88253e-46	-0.501329	0.008	0.152	6.40412e-42
UBE2A	2.90525e-46	0.491616	0.458	0.332	6.45459e-42
PRR13	3.14746e-46	0.371778	0.722	0.614	6.99271e-42
NR1H2	3.31084e-46	0.519622	0.389	0.257	7.35569e-42
UBE2F	3.49878e-46	0.518472	0.428	0.296	7.77324e-42
APOL1	3.60584e-46	-0.591162	0.135	0.35	8.0111e-42
PPIB	4.8266e-46	0.289158	0.84	0.754	1.07233e-41
PHGDH	5.08078e-46	-0.552823	0.009	0.155	1.1288e-41
BCAT1	5.25831e-46	0.472941	0.377	0.219	1.16824e-41
MFGE8	5.27939e-46	-0.574959	0.067	0.249	1.17292e-41
DEGS1	5.35484e-46	0.517315	0.33	0.191	1.18969e-41
SELENBP1	5.91832e-46	-0.518844	0.021	0.177	1.31487e-41
GPX8	6.11844e-46	-0.519426	0.015	0.165	1.35933e-41
ANKRD36C	6.12088e-46	-0.711709	0.106	0.305	1.35988e-41
CAPN5	6.15747e-46	-0.523855	0.022	0.179	1.36801e-41
CALM2	6.31874e-46	0.198406	0.985	0.884	1.40384e-41
UBB	6.96969e-46	0.196904	0.971	0.848	1.54846e-41
IRF6	8.35384e-46	-0.496973	0.011	0.158	1.85597e-41
WFDC2	1.0939e-45	-0.662523	0.211	0.443	2.43032e-41
SLC39A14	1.16633e-45	-0.499702	0.026	0.186	2.59124e-41
CARHSP1	1.26585e-45	-0.48167	0.265	0.528	2.81233e-41
SLC44A3	1.30864e-45	-0.488229	0.005	0.147	2.90741e-41
PLBD2	1.32551e-45	0.39424	0.128	0.041	2.94488e-41
NRP1	1.36557e-45	0.498194	0.281	0.147	3.03388e-41
CBLC	1.37152e-45	-0.489627	0.007	0.15	3.04711e-41
MSI2	1.37738e-45	-0.494086	0.095	0.299	3.06013e-41
CA12	1.39001e-45	-0.59864	0.025	0.182	3.08818e-41
GSTT1	1.60714e-45	-0.530186	0.029	0.188	3.57059e-41
PRSS22	1.67275e-45	-0.54183	0.029	0.188	3.71634e-41
IL17RA	1.76713e-45	0.49407	0.196	0.085	3.92603e-41
DKK1	1.99599e-45	-0.642115	0.002	0.141	4.43449e-41
TOX3	2.01335e-45	-0.495084	0.002	0.14	4.47307e-41
ATP5O	2.03848e-45	0.414465	0.693	0.619	4.52889e-41
TC2N	2.10203e-45	-0.517893	0.019	0.17	4.67009e-41
ARF6	2.2114e-45	0.527585	0.469	0.351	4.91307e-41
RHOB	2.55882e-45	0.456129	0.569	0.446	5.68493e-41
SERINC1	2.61242e-45	0.513225	0.471	0.346	5.80402e-41
TMEM125	2.82819e-45	-0.477402	0.008	0.151	6.28339e-41
APIP	2.90224e-45	0.534229	0.289	0.16	6.4479e-41
NFKBIZ	2.97687e-45	0.495718	0.466	0.333	6.61371e-41
C4orf48	2.99315e-45	0.358625	0.688	0.534	6.64988e-41
TNKS1BP1	3.06161e-45	-0.507411	0.023	0.179	6.80197e-41
TIAM1	3.10086e-45	0.37503	0.11	0.032	6.88919e-41
TNFRSF14	3.30271e-45	0.50289	0.398	0.264	7.33764e-41
OTUD7B	5.00889e-45	-0.508004	0.011	0.155	1.11282e-40
ATP9A	5.04591e-45	-0.489153	0.019	0.171	1.12105e-40
MLLT4	5.08906e-45	-0.507627	0.101	0.3	1.13064e-40
AC016831.7	5.09971e-45	0.434856	0.165	0.063	1.133e-40
SH3BGRL2	5.10802e-45	-0.49777	0.011	0.156	1.13485e-40
OAZ2	5.20331e-45	0.49161	0.402	0.27	1.15602e-40
PRDX2	5.56228e-45	-0.451727	0.28	0.545	1.23577e-40
AKAP1	6.807e-45	-0.4876	0.052	0.227	1.51231e-40
PSME1	6.87805e-45	0.398181	0.685	0.598	1.5281e-40
SUCO	7.91345e-45	-0.515589	0.072	0.258	1.75813e-40
INPP4B	8.17491e-45	-0.517431	0.016	0.165	1.81622e-40
ITGB8	9.16949e-45	-0.48155	0.048	0.221	2.03718e-40
CA9	1.02831e-44	-0.556598	0.005	0.143	2.2846e-40
OAZ1	1.03821e-44	0.201253	0.991	0.903	2.3066e-40
SLC6A8	1.06179e-44	-0.60414	0.057	0.233	2.35898e-40
MCTP1	1.17078e-44	0.398986	0.124	0.04	2.60111e-40
SH2D4A	1.52811e-44	-0.478065	0.015	0.162	3.395e-40
POLR2H	1.54199e-44	-0.446966	0.197	0.441	3.42584e-40
ITPR1	1.61759e-44	0.412234	0.138	0.048	3.59381e-40
RPL18A	1.73453e-44	-0.586148	0.991	0.947	3.85361e-40
PXN	1.78309e-44	-0.498767	0.062	0.242	3.9615e-40
LINC00511	1.93002e-44	-0.470744	0.005	0.144	4.28793e-40
IFI27L2	1.94993e-44	0.479194	0.583	0.476	4.33216e-40
GNA11	1.97661e-44	-0.485177	0.029	0.188	4.39143e-40
CYLD	2.33794e-44	0.497801	0.276	0.145	5.19419e-40
MAST4	2.3514e-44	-0.521629	0.043	0.209	5.2241e-40
NPNT	2.56156e-44	-0.55376	0.002	0.138	5.69103e-40
MPRIP	2.9058e-44	-0.522939	0.055	0.227	6.45581e-40
CEACAM1	3.27879e-44	-0.513727	0.022	0.173	7.28449e-40
PGD	3.57941e-44	0.500668	0.348	0.213	7.95238e-40
DUSP3	3.58572e-44	0.547523	0.32	0.194	7.96639e-40
SEC61G	3.88202e-44	0.298316	0.837	0.794	8.62467e-40
ARHGAP22	4.05917e-44	0.355522	0.102	0.029	9.01826e-40
SH2D3A	4.08405e-44	-0.484856	0.026	0.182	9.07354e-40
MORF4L1	4.12435e-44	0.375419	0.747	0.683	9.16307e-40
NDUFA3	4.19387e-44	0.477957	0.596	0.497	9.31752e-40
FDPS	4.20207e-44	-0.566841	0.207	0.442	9.33573e-40
DLG3	4.29667e-44	-0.466569	0.009	0.149	9.54591e-40
ARHGEF35	4.35689e-44	-0.477311	0.018	0.166	9.67971e-40
GBP4	4.98569e-44	0.468721	0.215	0.098	1.10767e-39
P4HA2	4.98618e-44	-0.506321	0.057	0.231	1.10778e-39
RP2	5.09963e-44	0.49349	0.19	0.083	1.13299e-39
UBE2W	6.52842e-44	0.521129	0.305	0.178	1.45042e-39
PHF14	6.74181e-44	-0.479081	0.19	0.426	1.49783e-39
MORN2	6.78191e-44	-0.501964	0.06	0.236	1.50674e-39
FAM60A	8.46188e-44	-0.457153	0.121	0.33	1.87998e-39
PRSS1	8.66909e-44	-4.29467	0.221	0.374	1.92601e-39
SMDT1	9.19188e-44	0.469441	0.589	0.497	2.04216e-39
EGLN3	9.3595e-44	-0.695174	0.065	0.239	2.0794e-39
DPY19L1	1.60529e-43	-0.484504	0.031	0.187	3.56647e-39
S100A13	1.66595e-43	-0.453991	0.379	0.669	3.70124e-39
IL27RA	1.72597e-43	0.38265	0.122	0.039	3.83459e-39
DEK	1.85973e-43	0.463638	0.6	0.502	4.13176e-39
RAB1A	2.2254e-43	0.474081	0.605	0.524	4.94418e-39
SF3B5	2.38815e-43	0.442635	0.613	0.522	5.30575e-39
SERPINB8	2.54366e-43	0.442464	0.147	0.055	5.65125e-39
MYEOV	2.54431e-43	-0.498939	0.028	0.181	5.65268e-39
VEGFA	2.60383e-43	0.52103	0.473	0.349	5.78494e-39
SLC40A1	2.87815e-43	-0.541622	0.197	0.427	6.39438e-39
TSC22D1	2.88554e-43	-0.501806	0.285	0.538	6.41081e-39
CSGALNACT2	2.94075e-43	0.481735	0.23	0.111	6.53346e-39
GOLPH3L	3.49388e-43	-0.478715	0.057	0.231	7.76235e-39
RALGPS2	3.74082e-43	-0.487924	0.023	0.173	8.31097e-39
CCDC23	4.13324e-43	0.512707	0.297	0.171	9.18282e-39
TRMT112	4.23932e-43	0.37467	0.734	0.686	9.41849e-39
RILP	4.683e-43	0.479982	0.203	0.093	1.04042e-38
PARD3	4.73411e-43	-0.456535	0.003	0.136	1.05178e-38
JMJD1C	4.82403e-43	0.513648	0.504	0.394	1.07176e-38
CSK	5.68598e-43	0.497546	0.234	0.116	1.26325e-38
PLCD3	5.68837e-43	-0.477226	0.01	0.148	1.26378e-38
SDHD	5.91822e-43	0.484893	0.461	0.345	1.31485e-38
TAPSAR1	8.68804e-43	0.454888	0.177	0.074	1.93022e-38
INPP1	8.85847e-43	-0.472511	0.079	0.262	1.96809e-38
EEF1A1	9.81974e-43	-0.567177	0.991	0.948	2.18165e-38
SLC25A3	1.07552e-42	0.374519	0.732	0.671	2.38949e-38
IGFBP4	1.12633e-42	-0.576565	0.125	0.32	2.50238e-38
CRIM1	1.22847e-42	-0.510601	0.042	0.202	2.7293e-38
MYO1C	1.25289e-42	-0.485607	0.119	0.325	2.78355e-38
SELM	1.2778e-42	-0.549856	0.255	0.481	2.83889e-38
C1orf116	1.28761e-42	-0.469464	0.011	0.149	2.86068e-38
ETV4	1.32629e-42	-0.439379	0.002	0.133	2.94662e-38
FZD6	1.40836e-42	-0.452263	0.005	0.138	3.12896e-38
SPG20	1.47145e-42	0.471144	0.213	0.099	3.26912e-38
LRP6	1.47991e-42	-0.461257	0.002	0.133	3.28792e-38
RHBDL2	1.51746e-42	-0.464554	0.008	0.144	3.37133e-38
CRYZ	1.53751e-42	-0.47097	0.07	0.25	3.4159e-38
GMDS	1.60346e-42	-0.489054	0.07	0.247	3.5624e-38
TPD52	1.60512e-42	-0.485163	0.11	0.31	3.5661e-38
RHPN2	1.88733e-42	-0.476885	0.013	0.153	4.19307e-38
STK39	1.92649e-42	-0.466134	0.041	0.202	4.28007e-38
EIF4E	2.0631e-42	0.528771	0.491	0.386	4.5836e-38
ACAP1	2.37033e-42	0.397827	0.142	0.051	5.26617e-38
SCAMP2	2.44145e-42	0.47665	0.392	0.268	5.42417e-38
NOP58	2.50443e-42	-0.489141	0.153	0.367	5.56409e-38
HDHD3	2.69203e-42	-0.471769	0.063	0.238	5.98088e-38
OSBPL8	2.80051e-42	0.491828	0.409	0.284	6.22189e-38
TAOK3	2.85659e-42	0.478471	0.461	0.332	6.34648e-38
FAM129B	3.22558e-42	-0.474225	0.14	0.351	7.16627e-38
EPPK1	3.22676e-42	-0.480347	0.005	0.138	7.16889e-38
UBE2L3	3.28487e-42	0.448562	0.584	0.491	7.29799e-38
PDE4C	3.41098e-42	-0.520525	0.056	0.222	7.57818e-38
SGK3	3.52322e-42	0.462857	0.163	0.066	7.82754e-38
ICA1	3.53991e-42	-0.486336	0.072	0.248	7.86463e-38
CLDN18	3.84618e-42	-0.600086	0.028	0.176	8.54505e-38
MOB3A	3.85579e-42	0.494725	0.198	0.091	8.56642e-38
HSD3B7	3.94565e-42	0.50567	0.24	0.123	8.76605e-38
TMEM106A	4.38478e-42	0.449748	0.161	0.064	9.74166e-38
XAF1	5.17647e-42	0.466532	0.361	0.223	1.15006e-37
ECT2	5.50982e-42	-0.473766	0.022	0.166	1.22412e-37
ONECUT3	5.6476e-42	-0.496994	0.009	0.144	1.25473e-37
RPL30	6.58274e-42	-0.577905	0.99	0.946	1.46249e-37
C12orf57	7.05373e-42	-0.401354	0.321	0.605	1.56713e-37
DBN1	7.07897e-42	-0.462856	0.011	0.147	1.57273e-37
SLC44A2	7.44135e-42	-0.494799	0.036	0.189	1.65324e-37
CTGF	7.56474e-42	-0.544609	0.113	0.305	1.68066e-37
COLCA1	9.01948e-42	-0.467298	0.003	0.132	2.00386e-37
BCAS1	9.19526e-42	-0.487117	0.012	0.15	2.04291e-37
RPL11	9.37402e-42	-0.551251	0.99	0.947	2.08263e-37
DLG1	1.02588e-41	-0.474305	0.087	0.273	2.2792e-37
GAPDH	1.05976e-41	-0.699755	0.99	0.948	2.35447e-37
ITGA5	1.16076e-41	0.492974	0.227	0.109	2.57886e-37
NTN4	1.24567e-41	-0.463221	0.008	0.141	2.76751e-37
RAB27B	1.59711e-41	-0.455429	0.008	0.141	3.54829e-37
TMEM63A	1.63394e-41	-0.494847	0.108	0.301	3.63012e-37
NMI	1.64514e-41	0.501076	0.324	0.199	3.65501e-37
RPS8	1.68054e-41	-0.565683	0.991	0.947	3.73365e-37
EVA1A	2.04664e-41	-0.449214	0.002	0.13	4.54703e-37
CDH17	2.30191e-41	-0.669411	0.005	0.134	5.11415e-37
TRAF4	2.78631e-41	-0.442482	0.125	0.33	6.19035e-37
TCF7L2	3.15251e-41	-0.426728	0.179	0.406	7.00394e-37
SLC25A11	3.24262e-41	0.49505	0.328	0.203	7.20414e-37
MYO5B	3.49179e-41	-0.432523	0.003	0.131	7.75771e-37
PPL	4.03115e-41	-0.457939	0.019	0.16	8.95601e-37
TMEM99	4.42256e-41	-0.451428	0.033	0.183	9.8256e-37
EHD2	4.44678e-41	-0.486743	0.013	0.149	9.87942e-37
CAPN2	4.98445e-41	-0.420349	0.276	0.536	1.1074e-36
F8A1	5.30652e-41	0.447993	0.183	0.08	1.17895e-36
VPS35	5.8507e-41	0.487536	0.457	0.341	1.29985e-36
CEACAM5	5.89152e-41	-0.728738	0.018	0.156	1.30892e-36
MPZL2	6.05146e-41	-0.463241	0.06	0.229	1.34445e-36
NINJ2	6.09675e-41	0.415204	0.16	0.064	1.35452e-36
SNX8	6.18524e-41	0.49546	0.232	0.119	1.37418e-36
CLIC2	7.79716e-41	0.377734	0.127	0.044	1.7323e-36
MANBAL	8.13967e-41	-0.456517	0.076	0.251	1.80839e-36
HMGB1	8.61059e-41	0.0612051	0.957	0.844	1.91301e-36
ZDHHC9	8.93065e-41	-0.472331	0.04	0.195	1.98412e-36
TUBA1A	8.98797e-41	0.434575	0.393	0.242	1.99686e-36
DAAM1	1.21792e-40	-0.484919	0.089	0.27	2.70585e-36
TMEM181	1.26563e-40	-0.43323	0.104	0.297	2.81185e-36
WDR60	1.36873e-40	-0.473734	0.063	0.231	3.04091e-36
SPPL2A	1.45988e-40	0.48077	0.351	0.226	3.24341e-36
TMEM258	1.60141e-40	0.320469	0.775	0.745	3.55786e-36
DAB2IP	1.7008e-40	-0.442067	0.005	0.132	3.77867e-36
ATP5J	1.72097e-40	0.364567	0.701	0.629	3.82348e-36
SLC4A7	1.85155e-40	0.474231	0.223	0.109	4.11358e-36
CALD1	1.90206e-40	-0.579931	0.104	0.285	4.22581e-36
RUNX1	1.91284e-40	0.502896	0.439	0.319	4.24976e-36
SYTL2	1.95417e-40	-0.514634	0.022	0.163	4.34157e-36
GRB7	2.0314e-40	-0.462481	0.012	0.146	4.51315e-36
OBSL1	2.04455e-40	-0.442122	0.006	0.135	4.54237e-36
TSPAN5	2.27223e-40	-0.455646	0.012	0.146	5.04822e-36
TCTEX1D2	2.32596e-40	-0.458736	0.037	0.19	5.16758e-36
VAMP5	2.44741e-40	0.457526	0.453	0.327	5.4374e-36
RHBDF1	3.17043e-40	-0.4358	0.006	0.134	7.04374e-36
SERTAD4-AS1	3.20371e-40	-0.460948	0.005	0.131	7.11769e-36
HSPA1A	3.32598e-40	0.205277	0.858	0.72	7.38933e-36
MTMR11	3.38503e-40	-0.45488	0.083	0.262	7.52052e-36
FBXO21	3.4125e-40	-0.465579	0.082	0.259	7.58155e-36
SMARCA1	3.49718e-40	-0.452636	0.007	0.135	7.76968e-36
SERPINH1	4.61957e-40	-0.449322	0.174	0.39	1.02633e-35
LOXL1	4.70464e-40	-0.512216	0.012	0.144	1.04523e-35
ATP5G3	4.81939e-40	0.280818	0.835	0.759	1.07072e-35
EIF3G	4.8359e-40	0.407667	0.602	0.514	1.07439e-35
SGPP2	5.18074e-40	-0.427449	0.01	0.141	1.151e-35
DYNLRB1	6.10796e-40	0.387146	0.661	0.589	1.357e-35
ZKSCAN1	6.59275e-40	-0.433596	0.162	0.38	1.46471e-35
IFITM2	6.86963e-40	0.363419	0.66	0.539	1.52623e-35
NDUFA7.1	7.28252e-40	-0.450546	0.005	0.129	1.61796e-35
CEP170B	7.39007e-40	-0.432915	0.02	0.159	1.64185e-35
PGRMC1	8.00609e-40	-0.409742	0.202	0.439	1.77871e-35
NUCB2	8.22233e-40	-0.505877	0.133	0.327	1.82675e-35
LPCAT4	8.59837e-40	-0.483943	0.054	0.214	1.9103e-35
TLCD1	8.65931e-40	-0.446405	0.014	0.147	1.92384e-35
PVRL3	8.88807e-40	-0.436879	0.003	0.127	1.97466e-35
ARID3A	9.12494e-40	0.47955	0.194	0.09	2.02729e-35
SEC14L1	1.07879e-39	0.524052	0.287	0.168	2.39674e-35
DNAJC8	1.12416e-39	0.480165	0.462	0.341	2.49754e-35
MINK1	1.3007e-39	0.46131	0.19	0.086	2.88977e-35
PDGFA	1.67395e-39	-0.451074	0.02	0.157	3.71901e-35
CCDC34	1.74503e-39	-0.477208	0.059	0.219	3.87693e-35
ERH	1.80929e-39	0.403392	0.672	0.606	4.01969e-35
CDK6	1.87266e-39	-0.467378	0.107	0.295	4.1605e-35
C12orf23	2.0789e-39	-0.463872	0.071	0.241	4.61869e-35
SOX6	2.11622e-39	-0.453332	0.006	0.131	4.7016e-35
HNRNPU	2.51243e-39	0.438144	0.632	0.561	5.58187e-35
ENDOD1	3.87881e-39	-0.436213	0.03	0.174	8.61755e-35
RTN3	3.91765e-39	0.490356	0.526	0.439	8.70385e-35
C19orf53	3.93589e-39	0.34623	0.738	0.701	8.74436e-35
GNAS	4.02851e-39	0.388594	0.671	0.586	8.95015e-35
CDK10	4.59704e-39	-0.448574	0.078	0.25	1.02132e-34
CCDC104	4.83388e-39	-0.439429	0.091	0.271	1.07394e-34
RNF181	5.84183e-39	0.43687	0.593	0.51	1.29788e-34
MARVELD3	6.12371e-39	-0.432033	0.006	0.13	1.36051e-34
RHPN1	6.22916e-39	-0.453472	0.019	0.153	1.38393e-34
C1orf198	6.55672e-39	-0.457916	0.03	0.172	1.45671e-34
AQP5	6.81989e-39	-0.530346	0.06	0.218	1.51517e-34
AK4	7.5502e-39	-0.417039	0.04	0.191	1.67743e-34
[truncated: 5,720 more rows]
