# Supplementary material for: Integration of Single-Cell RNA Sequencing and Bulk RNA Sequencing Reveals That TAM2-Driven Genes Affect Immunotherapeutic Response and Prognosis in Pancreatic Cancer
Source: Int J Mol Sci. 2023 Aug 14;24(16):12787. doi: 10.3390/ijms241612787 (PMC10454560; doi:10.3390/ijms241612787)
Supplement: Supplementary file 1 [file ijms-24-12787-s001.zip › Supplementary Table S3.xlsx]

## Sheet: Sheet1
Supplementary Table S3：603 TAM2-driven genes
GNB4	LAT2	LST1	SP140	CTSD	CD48	SCIMP	FUOM
DAB2	MGAT4A	TREM2	GBP1	MITF	GPX3	MYO5A	CFD
CTSL	RASSF2	SIGLEC1	RUNX3	ICAM1	PARVB	FCGR2B	CTSS
SLC16A10	OGFRL1	SPI1	S100A9	RGCC	PLIN2	OSCAR	SERPINB9
ARSB	HAMP	CD300A	SLC7A7	FADS1	ARHGAP25	WAS	CMPK2
GAL3ST4	CCL4	SLC31A2	RNF144B	SLC39A8	ENG	AOAH	ELOVL5
ADORA3	MARCO	CCL18	CAMK1D	FHL3	SMAP2	CD68	OAS2
COLEC12	LCP1	AQP9	SERPING1	MYADM	CD36	ITGAX	CASP1
SDC2	PRCP	LAPTM5	MAP3K8	SDC3	NCF1	APOC1	LTB
PLXNC1	TLR2	APOBR	CITED2	ADAMTSL4	PIP4K2A	CSF3R	ITGB7
CLEC5A	IL7R	CYBB	TRIM22	DPYSL2	ZNF385A	CXorf21	FOSB
RAB42	SCPEP1	MPP1	ARID5B	PLAU	CXCR4	HCLS1	IFIT1
PLXDC2	NCF4	TM6SF1	SGK1	FLNA	CCDC69	FLVCR2	PLCB2
ZEB2	CD93	ADAP2	PBX3	CD109	LAP3	GPR34	TMC8
DSE	CD74	NFAM1	RGS2	ACTN1	FNBP1	EVI2B	HBB
CCL13	AP1S2	NPL	STAB1	MMP14	CORO1A	C19orf38	IFI44L
CTSB	CYTIP	CD14	TACC1	CMTM3	STOM	RENBP	IFIH1
PMP22	KCNAB2	CD4	PLD4	NRP2	CCL5	LIPA	GPR132
RAB31	CD37	LY86	IFIT2	TGFBI	PRKCB	PTGS1	NFIL3
C1orf54	KCTD12	FOLR2	TNFAIP3	PYGL	HERC5	HK3	NABP1
OLFML2B	PDE4B	RNASE6	PCOLCE2	SLC6A6	CST7	F13A1	C3
SERPINF1	TNFSF13B	CCR1	SELL	ANXA1	CPED1	GMFG	GIMAP2
BASP1	DOCK11	RNASE2	CCL2	ZFP36L1	GIMAP1	RGS18	LIMD2
PLTP	IGFBP7	NCKAP1L	MCTP1	DUSP10	CIITA	PRAM1	LYL1
ENTPD1	CD52	LILRA5	SELPLG	RUNX1	IL4I1	HMOX1	ICOSLG
TCF4	CCL3	GLIPR2	ENPP2	IFITM3	MAN1A1	TNFRSF1B	MFNG
VIM	HLA-DQA1	FCGR1A	TBC1D9	OPN3	TRPV2	SIRPA	PSTPIP2
OLFML3	HLA-DOA	LILRB3	RCAN1	CDKN1A	PPM1K	IL10RA	CD40
NUPR1	SLC11A1	THEMIS2	HLA-DQA2	SLC7A5	THBD	LILRB1	SAMD9L
TUBA1A	FAM20A	CD300C	FES	HCFC1R1	RHOH	SLC1A3	SOCS1
MRAS	CD180	PTPRO	LDLRAD4	TMEM91	MEF2C	ABI3	FABP5
MMP19	SLC8A1	SRGN	LMO2	MS4A4A	HVCN1	PREX1	BST2
SPARC	KCNMA1	CD53	P2RY6	C1QC	CLECL1	A2M	ARHGAP24
LUM	HLA-DRB1	FAM49A	CYSLTR1	HAVCR2	PTPN7	APOE	SATB1
HSD17B14	TAGAP	EVI2A	ANKRD44	FCER1G	VAMP5	FGL2	TP53INP2
FXYD6	GAPT	SLAMF8	ARID5A	C1QB	TRAF3IP3	WIPF1	USP18
UBE2E2	WDFY4	DOK2	HLA-DQB1	FPR3	PXK	STX11	SYK
COL3A1	MYO1G	ITGB2	STK17B	SIGLEC9	CLEC2B	GIMAP4	GSN
CLIC4	VASH1	FGR	VAV1	SIGLEC7	GPRIN3	NRROS	ADA
BST1	CD302	ACP5	TSC22D3	C3AR1	SUSD3	CELF2	MX2
VCAN	SLFN11	LY96	ST3GAL5	C1QA	FAM129A	PARVG	S1PR4
MAF	ELMO1	CMKLR1	HLA-DRB5	AIF1	HPGDS	CPVL	PKIB
ITPRIP	RETN	LCP2	NFATC1	MS4A6A	LPXN	RNF130	CHN2
TIMP2	RCSD1	TNFAIP8L2	PAPSS2	TYROBP	HLA-DQB2	ADPRH	GAA
MMP2	TLR1	NCF2	NAIP	CD86	TRPM2	DOCK10	DUSP2
ANKH	CYP27A1	GNGT2	FKBP5	MSR1	PADI2	ARHGEF6	MT1X
MMD	SNX10	HLA-DMB	IL27RA	PILRA	ARHGDIB	PTAFR	IGLL5
NINJ2	FABP3	SAMHD1	ADAMDEC1	VSIG4	CD1C	FCN1	RHOU
CHST11	CLEC10A	SLA	TSPAN33	LAIR1	NRP1	PTPRC	ACAP1
EGR2	GYPC	KMO	IFIT3	CD300LF	CDIP1	GLIPR1	PIM1
COL1A2	DOCK4	SPN	BEX4	IFI30	EVL	CD83	NR4A1
ID3	ITGAL	SAMSN1	MAPRE2	IGSF6	SNAI1	HCST	MX1
TNFAIP6	RRAGD	CSF2RA	ACSL1	MS4A7	CD69	SDS	IL1B
CALHM2	ARHGAP30	PLEK	CCND2	CLEC7A	LDHB	SASH3	IL6R
CD99	DOCK8	NLRP3	VMO1	LILRB2	SOD2	CLEC4E	CREB5
ITGA5	ARHGAP9	HLA-DRA	CARD9	FCGR3A	MILR1	FMNL3	PARP14
INHBA	S100B	MYO1F	GLRX	LILRB4	SNCA	RASSF4	MMP9
COL1A1	TCN2	MPEG1	DUSP1	C5AR1	CCL4L2	CLIC2	RASSF5
LRP1	APOC2	BCL2A1	STAT1	FCGR2A	RASGRP3	SNX20	PSMB9
AXL	FMNL1	HLA-DPA1	APOBEC3G	CD163	RSAD2	FLI1	RAC2
MSN	HLA-DMA	PIK3R5	AKNA	CD33	TIAM1	KLHL6	SLC29A1
SLC43A3	CD72	FCGR1B	CEBPA	PLA2G7	PSTPIP1	PHACTR1	SEMA4A
PRDM1	ZNF331	MERTK	INPP5D	HCK	GPSM3	BIN2	A1BG
PHTF2	CPQ	DPEP2	TBC1D10C	LRRC25	GK	CSF2RB	CSRNP1
CLEC11A	RGS1	LSP1	PLEKHA2	TFEC	NR4A3	C2	BTG2
SLC2A3	ARHGAP15	GPR183	CHI3L1	SLCO2B1	CXCL10	DOK3	MICAL1
BCAT1	OSM	SIGLEC10	EPSTI1	CSF1R	IFNGR1	MAFB	ST6GAL1
GADD45B	IKZF1	CLEC12A	ORAI2	ALOX5AP	GRASP	EPB41L3	TNFAIP8
LGALS1	PLEKHO1	DOCK2	UCP2	MRC1	ARMCX1	TNFSF12	DAPP1
FN1	LRRC8C	ITGAM	RELT	C1orf162	FGD2	SH2B3	ATF3
IFI16	S100A8	PLEKHO2	TMEM88	GPNMB	IRF8	CYTH4	ARHGAP4
EMP3	SH3BP5	SLC15A3	SOCS3	CLEC4A	JAZF1	BTK	TXNIP
ARL4C	RGL1	HLA-DPB1	METTL7A	OLR1	SESN1	ST8SIA4	ETS2
SPHK1	IGFLR1	CD84	GBP4	MNDA	PTGER4	TREM1	NR4A2
TSPAN4	TBXAS1	TLR4	MT2A	FPR1	ITPR1	LPL	PDE7A
						APBB1IP	ZFP36
							LPAR6
