# Supplementary material for: Integration of Single-Cell RNA Sequencing and Bulk RNA Sequencing Reveals That TAM2-Driven Genes Affect Immunotherapeutic Response and Prognosis in Pancreatic Cancer
Source: Int J Mol Sci. 2023 Aug 14;24(16):12787. doi: 10.3390/ijms241612787 (PMC10454560; doi:10.3390/ijms241612787)
Supplement: Supplementary file 1 [file ijms-24-12787-s001.zip › Supplementary Table S4.xlsx]

## Sheet: Sheet1
Supplementary Table S4: 127 genes in the TAM2-driven genes were strongly associated with PC prognosis
MMP2	VASH1
FXYD6	CD36
ANXA1	GPX3
TNFAIP6	RAC2
COL3A1	PSMB9
IFITM3	CYP27A1
COL1A1	MX1
SESN1	LGALS1
PYGL	STAT1
TMEM91	PLEKHA2
ORAI2	IL6R
IFI16	LYL1
CCND2	MILR1
CDIP1	RSAD2
SLC39A8	CMPK2
MT1X	CITED2
TMEM88	IFIT3
DUSP10	NAIP
PARP14	ELMO1
DAPP1	CDKN1A
IFIH1	HSD17B14
MMP14	OAS2
CHI3L1	FN1
TIAM1	CTSB
ITPRIP	CD40
LUM	OPN3
TBC1D9	CHST11
ACAP1	SAMD9L
COL1A2	INHBA
ITPR1	ADAMTSL4
NINJ2	SNCA
PPM1K	LAP3
TSPAN33	EVL
RAB42	KCNMA1
NRP2	AXL
CD109	S100B
VCAN	NUPR1
GBP4	IFI44L
ARMCX1	BEX4
BCAT1	DOCK10
PLAU	PLD4
ARL4C	SOD2
GIMAP2	GPRIN3
P2RY6	TRIM22
ITGB7	GAA
RUNX1	MSN
LPL	EPSTI1
CXCL10	CLEC2B
CLIC4	NR4A2
A1BG	CFD
MT2A	EPB41L3
ZFP36L1	EMP3
PRDM1	MARCO
GBP1	CASP1
SERPING1	TGFBI
MITF	RAB31
BST2	CTSS
MX2	PHACTR1
MICAL1	SLC2A3
SPHK1	SLC7A7
TNFAIP8	TREM1
ENPP2	FCGR2B
IFIT2	CD68
	SLC11A1
