# Supplementary material for: Integration of Single-Cell RNA Sequencing and Bulk RNA Sequencing Reveals That TAM2-Driven Genes Affect Immunotherapeutic Response and Prognosis in Pancreatic Cancer
Source: Int J Mol Sci. 2023 Aug 14;24(16):12787. doi: 10.3390/ijms241612787 (PMC10454560; doi:10.3390/ijms241612787)
Supplement: Supplementary file 1 [file ijms-24-12787-s001.zip › Supplementary Table S5.xlsx]

## Sheet: Sheet1
Supplementary Table S5: The difference analysis between HMI and LMI clusters
gene	logFC	AveExpr	t	P.Value	adj.P.Val	B
KRT17	3.06746	7.71034	7.81722	4.65005e-13	2.26584e-11	19.2027
COL10A1	3.05862	6.00954	10.0693	3.86792e-19	1.0512e-16	32.8954
SFRP2	2.98884	8.10166	10.8924	1.80297e-21	9.66393e-19	38.1543
MMP11	2.84634	7.78163	9.29428	5.48389e-17	7.55837e-15	28.0446
COL11A1	2.84331	4.68284	8.754	1.60731e-15	1.48395e-13	24.7398
COL3A1	2.71913	9.80753	12.3027	1.56291e-25	5.02631e-22	47.3174
COL1A1	2.69477	10.034	11.5966	1.71937e-23	1.65885e-20	42.7126
MMP7	2.67451	9.0716	7.24552	1.27953e-11	4.03427e-10	15.9709
GREM1	2.66717	4.7796	9.50664	1.42742e-17	2.43748e-15	29.3621
FN1	2.56474	9.84983	11.3144	1.11529e-22	9.78208e-20	40.8808
COL1A2	2.54969	9.98554	12.3281	1.31958e-25	5.02631e-22	47.4832
COL6A3	2.52812	7.17128	13.5142	4.75225e-29	9.16995e-25	55.2468
PSCA	2.51183	6.09352	4.69469	5.33349e-06	3.09519e-05	3.46317
KRT6A	2.4437	3.60181	5.58412	8.7157e-08	8.78215e-07	7.41059
SULF1	2.43702	6.71519	12.2255	2.61598e-25	7.21115e-22	46.8129
TRIM29	2.43325	6.09877	6.96349	6.26405e-11	1.58416e-09	14.4247
MFAP5	2.43082	4.57964	10.7165	5.72394e-21	2.51021e-18	37.0225
MMP2	2.39397	7.77573	11.1855	2.61436e-22	1.68156e-19	40.0461
GABRP	2.34947	4.67437	5.81452	2.78355e-08	3.2972e-07	8.51212
POSTN	2.31885	7.07957	10.2473	1.22117e-19	3.9273e-17	34.0246
THBS2	2.3163	6.37282	10.7768	3.85406e-21	1.90687e-18	37.41
CST1	2.30754	6.22943	5.56922	9.37377e-08	9.36697e-07	7.34042
PLAU	2.30297	6.26426	11.7553	5.99387e-24	7.57834e-21	43.745
COL8A1	2.29613	4.64025	11.1391	3.55077e-22	2.14112e-19	39.7462
VCAN	2.28594	6.29546	11.8263	3.73827e-24	5.39019e-21	44.2076
MUC16	2.28463	2.84095	6.37891	1.50888e-09	2.57658e-08	11.3339
CTHRC1	2.27394	6.57825	11.5699	2.0527e-23	1.88614e-20	42.539
COL5A1	2.24137	6.6463	12.0663	7.55967e-25	1.45871e-21	45.7734
SPARC	2.22726	10.9737	11.156	3.17768e-22	1.97795e-19	39.855
COL5A2	2.22105	6.07664	12.3444	1.18289e-25	5.02631e-22	47.5903
ANXA8	2.22091	3.73224	6.54598	6.17606e-10	1.17181e-08	12.2007
CST6	2.21319	3.78237	6.59412	4.76277e-10	9.3302e-09	12.453
LUM	2.21008	9.76027	10.8243	2.8217e-21	1.43283e-18	37.7154
KRT5	2.20856	3.14783	5.29813	3.44695e-07	2.87683e-06	6.08686
CTSK	2.16964	6.621	12.3618	1.05372e-25	5.02631e-22	47.7035
CCL18	2.16233	4.63655	7.25158	1.23614e-11	3.91668e-10	16.0044
COL12A1	2.14738	5.81417	10.4903	2.51124e-20	9.69139e-18	35.5739
THBS1	2.14038	6.30101	9.62011	6.92741e-18	1.39241e-15	30.0699
KRT16	2.13303	4.68259	5.53705	1.09643e-07	1.06798e-06	7.18937
MFAP2	2.12277	6.07186	11.6997	8.6697e-24	9.13725e-21	43.3834
CCDC80	2.12218	6.66999	10.0889	3.40809e-19	9.53079e-17	33.0193
COMP	2.11754	5.79011	7.33065	7.87184e-12	2.64165e-10	16.4441
CST2	2.07816	4.07995	7.96669	1.91735e-13	1.05657e-11	20.0674
SFRP4	2.06897	6.15512	7.72526	7.98934e-13	3.67929e-11	18.6746
LY6D	2.05982	3.45173	4.29147	2.9173e-05	0.00013654	1.84766
MXRA5	2.05881	4.93102	11.2342	1.89532e-22	1.30614e-19	40.3613
S100A2	2.05481	5.28443	4.60295	7.92587e-06	4.3734e-05	3.08558
FBN1	2.04024	5.64209	11.6941	8.99708e-24	9.13725e-21	43.3471
KLK6	2.0302	4.46533	5.0891	9.13263e-07	6.65245e-06	5.15127
IGFL2	2.01639	3.84528	6.53195	6.66026e-10	1.24894e-08	12.1274
CDH11	2.00337	5.0781	9.66945	5.05487e-18	1.0488e-15	30.3784
ISLR	2.00231	6.84721	11.7481	6.28387e-24	7.57834e-21	43.6988
LCN2	1.99379	9.64924	4.74492	4.28346e-06	2.56768e-05	3.67238
FNDC1	1.98673	3.68926	9.56473	9.86198e-18	1.82978e-15	29.7241
KRT7	1.98569	8.70609	6.43079	1.14502e-09	2.01528e-08	11.6016
ANXA8L1	1.96062	3.18524	6.45799	9.90247e-10	1.76924e-08	11.7425
CXCL5	1.94899	4.55083	4.77344	3.77934e-06	2.30196e-05	3.79193
ADAM12	1.93954	2.57279	10.4544	3.17522e-20	1.17825e-17	35.3441
CEACAM6	1.93292	8.32431	4.72433	4.68706e-06	2.76749e-05	3.58644
SERPINE1	1.93093	6.44582	8.53147	6.32409e-15	5.08457e-13	23.4005
INHBA	1.9303	4.10575	9.65596	5.51019e-18	1.11921e-15	30.294
PLPP4	1.92888	3.41002	8.93646	5.17751e-16	5.58129e-14	25.8478
MMP14	1.90932	7.61546	12.4563	5.60473e-26	5.02631e-22	48.3219
THY1	1.89994	7.24512	11.3063	1.17689e-22	9.87363e-20	40.8281
AEBP1	1.89775	7.95631	10.1119	2.9364e-19	8.58496e-17	33.1652
PRRX1	1.89746	4.07437	11.2812	1.38919e-22	1.03099e-19	40.6656
DCN	1.87673	8.73872	8.87592	7.54681e-16	7.70493e-14	25.4793
GPNMB	1.87652	6.33141	9.73233	3.38073e-18	7.24828e-16	30.7723
ANTXR1	1.87414	5.6445	10.4871	2.5645e-20	9.70285e-18	35.5533
GJB2	1.87004	5.04099	7.69379	9.60861e-13	4.30756e-11	18.4946
TAGLN	1.86258	9.53568	9.53787	1.17019e-17	2.05272e-15	29.5566
FAP	1.85171	4.96527	11.294	1.2761e-22	1.02599e-19	40.7488
MSLN	1.84548	6.90436	4.449	1.52167e-05	7.75545e-05	2.46509
MARCO	1.83697	3.58182	5.78308	3.25822e-08	3.79424e-07	8.36003
ASPN	1.83189	5.2084	9.35452	3.74711e-17	5.39584e-15	28.4174
HTRA3	1.83096	6.32118	9.59512	8.1248e-18	1.57598e-15	29.9138
OLR1	1.82859	3.55923	8.06034	1.0965e-13	6.43102e-12	20.6131
C1S	1.82723	7.77071	10.2733	1.03153e-19	3.49201e-17	34.1899
PDPN	1.82217	4.45111	10.2118	1.53749e-19	4.78507e-17	33.799
CILP	1.81888	2.5482	7.55366	2.17597e-12	8.7474e-11	17.6974
FSTL1	1.79992	6.52524	11.2657	1.53905e-22	1.09991e-19	40.5653
LGALS1	1.79754	9.76143	11.8195	3.91079e-24	5.39019e-21	44.1634
JCHAIN	1.79619	6.28452	4.48506	1.30796e-05	6.78451e-05	2.60891
FBLN1	1.79561	6.9713	8.01075	1.47463e-13	8.41851e-12	20.3237
MXRA8	1.78689	7.13522	11.7043	8.40688e-24	9.13725e-21	43.4136
ANXA1	1.77047	7.79313	9.74371	3.14299e-18	6.89172e-16	30.8437
CPXM1	1.76155	4.20934	9.35328	3.77663e-17	5.39807e-15	28.4097
ACTA2	1.76015	8.90733	9.83841	1.71208e-18	4.09608e-16	31.4385
GFPT2	1.75281	3.69701	10.5441	1.76747e-20	7.41416e-18	35.9179
GAS1	1.75204	3.17214	8.7745	1.41588e-15	1.31984e-13	24.8639
AHNAK2	1.7391	5.02757	6.82611	1.34151e-10	3.05978e-09	13.6841
SERPINF1	1.73799	7.77279	9.10305	1.82717e-16	2.17636e-14	26.8669
LOX	1.73201	3.79184	10.2021	1.63708e-19	5.01414e-17	33.7375
TGFB3	1.72622	4.96905	9.23275	8.08424e-17	1.07582e-14	27.6648
ITGB6	1.72228	5.4658	6.52631	6.86547e-10	1.2812e-08	12.098
IGFBP5	1.72173	7.3065	7.96293	1.96075e-13	1.07485e-11	20.0456
OLFML2B	1.71773	4.9752	10.2491	1.20679e-19	3.9273e-17	34.0362
FBLN2	1.71546	4.89043	9.847	1.62013e-18	3.95721e-16	31.4926
CXCL8	1.71468	4.4873	6.607	4.44206e-10	8.79117e-09	12.5207
MATN3	1.71095	3.77972	7.1065	2.81088e-11	7.8607e-10	15.2045
TREM1	1.71055	3.57379	8.0007	1.56572e-13	8.85986e-12	20.2652
PDLIM3	1.70866	5.20034	10.0406	4.65578e-19	1.21403e-16	32.7138
PLAT	1.70851	7.01803	7.04815	3.90206e-11	1.0443e-09	14.8853
GPRC5A	1.70547	6.74773	5.20401	5.36281e-07	4.24449e-06	5.66218
LAMC2	1.70129	6.72993	6.1577	4.82226e-09	7.14124e-08	10.2078
RAB31	1.70078	5.30217	12.1078	5.73454e-25	1.38317e-21	46.0441
NTM	1.69334	4.11656	10.5381	1.83877e-20	7.54912e-18	35.8792
TNFAIP6	1.68991	3.01204	10.7207	5.56691e-21	2.49812e-18	37.0497
C1R	1.68824	7.8775	10.1845	1.83548e-19	5.53398e-17	33.6254
SPON1	1.68729	4.25295	8.57323	4.89553e-15	4.05159e-13	23.6508
COL6A2	1.68213	7.95958	10.0853	3.48707e-19	9.61236e-17	32.9969
MMP9	1.68071	4.47967	6.77753	1.75264e-10	3.85753e-09	13.4242
EFEMP1	1.67958	5.56921	8.16122	5.98664e-14	3.75059e-12	21.2041
ITGA11	1.67124	3.41011	7.8562	3.69346e-13	1.85596e-11	19.4275
CGB5	1.66796	2.78801	3.58557	0.000434909	0.00145771	-0.691445
CCN4	1.65864	3.08764	10.2653	1.08636e-19	3.61422e-17	34.1392
S100A4	1.65685	8.4506	6.13949	5.30046e-09	7.76006e-08	10.1163
FCGR3A	1.65673	5.09875	8.21109	4.43328e-14	2.88029e-12	21.4975
CALD1	1.65332	6.79231	9.85208	1.56818e-18	3.87944e-16	31.5245
SNAI2	1.65058	3.71957	9.73856	3.24841e-18	7.04284e-16	30.8114
IGLL5	1.64825	4.94267	4.47999	1.33611e-05	6.91383e-05	2.58867
SRPX2	1.64636	3.97426	11.2835	1.36825e-22	1.03099e-19	40.6805
CD248	1.64555	5.24657	11.1908	2.52439e-22	1.67968e-19	40.0805
COL8A2	1.64333	3.38258	9.58706	8.55329e-18	1.6341e-15	29.8635
CXCL14	1.64292	6.28377	5.3068	3.30856e-07	2.77815e-06	6.12626
IFI27	1.64175	9.67897	6.26199	2.79686e-09	4.41639e-08	10.7356
TIMP3	1.63786	7.0916	9.43362	2.26994e-17	3.58081e-15	28.908
HLA-DRA	1.63593	9.28277	8.16584	5.82238e-14	3.67152e-12	21.2313
SUGCT	1.63273	3.90157	7.28879	9.999e-12	3.2427e-10	16.211
TGM2	1.63088	7.02471	8.2138	4.36138e-14	2.84315e-12	21.5135
ACTG2	1.62886	4.46465	4.57206	9.04544e-06	4.90421e-05	2.95976
TNC	1.61937	4.24803	7.0265	4.40535e-11	1.16606e-09	14.7672
CRABP2	1.61385	5.61537	5.1758	6.11612e-07	4.73203e-06	5.53597
HLA-DQA1	1.61175	5.88621	5.88339	1.96772e-08	2.43236e-07	8.84727
PADI1	1.61038	3.07871	4.19769	4.26334e-05	0.000190297	1.48862
SEMA3C	1.60675	4.13965	8.82973	1.00545e-15	9.79857e-14	25.1986
SPOCK1	1.60513	3.54201	9.08949	1.98931e-16	2.35496e-14	26.7837
CMTM3	1.60159	5.66185	11.9853	1.29695e-24	2.27509e-21	45.2446
BGN	1.5976	8.96444	10.3211	7.56059e-20	2.60516e-17	34.4942
ITGB2	1.59617	5.77559	9.67421	4.90338e-18	1.02843e-15	30.4082
CCN1	1.59581	6.5737	6.81589	1.41924e-10	3.22565e-09	13.6293
TACSTD2	1.59528	6.97748	5.47647	1.47055e-07	1.36619e-06	6.90654
ITGBL1	1.59364	5.10939	6.68777	2.86409e-10	5.96409e-09	12.947
ALDH1A3	1.59128	4.13855	8.95368	4.65042e-16	5.04127e-14	25.9529
UBD	1.58779	6.53912	5.14721	6.98396e-07	5.29935e-06	5.40861
KLK7	1.58593	3.94008	3.87386	0.000150664	0.000577287	0.299364
EMILIN1	1.58278	5.94935	9.81872	1.94285e-18	4.41049e-16	31.3147
LOXL2	1.58038	4.73271	8.59601	4.25668e-15	3.55571e-13	23.7875
FCGR2B	1.57945	3.58871	8.93272	5.29954e-16	5.67996e-14	25.8251
FCER1G	1.57429	6.31274	9.3284	4.42033e-17	6.21453e-15	28.2557
ISM1	1.57403	2.96734	8.83619	9.65938e-16	9.46128e-14	25.2379
CCL19	1.57386	4.83883	3.73817	0.000250041	0.000897196	-0.175119
SPP1	1.5717	8.70606	5.05031	1.09107e-06	7.80327e-06	4.98071
DKK1	1.56885	3.46337	4.82422	3.02023e-06	1.89708e-05	4.00614
IGFBP3	1.56871	7.83914	7.75442	6.73178e-13	3.1605e-11	18.8417
FLNA	1.56768	8.86272	10.0504	4.36991e-19	1.1625e-16	32.7758
F13A1	1.56268	4.0016	7.33825	7.53663e-12	2.54243e-10	16.4865
TGFBI	1.5626	7.34912	7.66983	1.10555e-12	4.88162e-11	18.3577
ADAMTS12	1.55342	2.82924	10.2184	1.47302e-19	4.65957e-17	33.8409
LAMB3	1.54961	7.09296	5.29474	3.5026e-07	2.91697e-06	6.07147
CDH3	1.54936	5.25303	6.44749	1.04736e-09	1.86266e-08	11.6881
LAPTM5	1.5464	6.83803	9.01498	3.17146e-16	3.59979e-14	26.3273
GPR87	1.53626	2.14851	5.45885	1.60097e-07	1.47037e-06	6.82471
NCF2	1.53163	4.0616	10.1518	2.26743e-19	6.73113e-17	33.4184
EDNRA	1.53162	3.44983	12.086	6.63073e-25	1.42163e-21	45.9018
FAM83A	1.53105	3.09515	4.42064	1.71295e-05	8.57629e-05	2.35263
S100P	1.52824	8.30254	3.18713	0.00169907	0.00481216	-1.95096
SEMA7A	1.52782	4.28473	7.06163	3.61771e-11	9.77693e-10	14.9589
ARL4C	1.52711	4.95873	10.8553	2.30124e-21	1.20013e-18	37.9152
LAMP5	1.52569	3.91268	7.57021	1.9765e-12	8.11457e-11	17.7911
C5orf46	1.5256	2.8947	6.70965	2.54181e-10	5.37205e-09	13.0629
ALOX5AP	1.52547	5.76454	8.62114	3.64733e-15	3.08679e-13	23.9386
COL17A1	1.52496	5.46649	3.67923	0.000310276	0.00108207	-0.376736
CD53	1.52486	5.20055	7.85485	3.72305e-13	1.86597e-11	19.4197
TMPRSS4	1.5239	6.55221	4.64944	6.48876e-06	3.66961e-05	3.27621
IL1RN	1.52364	4.84969	6.28961	2.4189e-09	3.89866e-08	10.8763
C1QTNF3	1.52355	4.19261	7.49594	3.04068e-12	1.16646e-10	17.3711
MYLK	1.51938	4.8989	6.63831	3.74858e-10	7.55826e-09	12.6855
CCN2	1.51534	7.37163	6.90294	8.77132e-11	2.13163e-09	14.0973
SPRR1B	1.5128	2.87771	3.66731	0.000324019	0.0011235	-0.417177
COL6A1	1.51166	7.37176	8.8524	8.7345e-16	8.68767e-14	25.3363
CXCL10	1.50994	2.96002	6.10969	6.18541e-09	8.8871e-08	9.96677
PDGFC	1.50912	4.5398	9.55383	1.0571e-17	1.92432e-15	29.6561
SFN	1.50667	6.56945	4.78611	3.57421e-06	2.19713e-05	3.84523
COLEC12	1.50574	2.47795	8.47404	8.98564e-15	7.01971e-13	23.0572
PROM2	1.50036	4.53088	5.70989	4.69127e-08	5.18458e-07	8.0081
RGS1	1.49843	5.83458	7.30908	8.90515e-12	2.92732e-10	16.3239
FIBIN	1.49737	3.30228	8.12391	7.49091e-14	4.51702e-12	20.9852
CNN1	1.49313	4.90824	5.96115	1.32612e-08	1.72898e-07	9.2288
CTSE	1.49161	7.77855	3.51121	0.000565992	0.00184085	-0.936321
CXCL9	1.48674	2.91682	5.46181	1.57826e-07	1.45227e-06	6.83847
S100A9	1.48417	6.01517	5.99612	1.10932e-08	1.48238e-07	9.40146
CYP1B1	1.48409	3.64816	7.00282	5.02927e-11	1.30965e-09	14.6383
C3	1.48189	9.4806	5.52147	1.18268e-07	1.13651e-06	7.1164
CD163	1.48113	4.94392	7.03407	4.22236e-11	1.12224e-09	14.8085
LTBP1	1.47786	4.90773	9.77178	2.62558e-18	5.82336e-16	31.0198
BASP1	1.47678	4.54209	10.5272	1.97386e-20	7.77298e-18	35.8098
MYL9	1.47646	8.29699	8.8037	1.18155e-15	1.12867e-13	25.0408
FRMD6	1.47064	3.86669	10.7091	6.00552e-21	2.57517e-18	36.9754
ITGA5	1.46923	5.82119	10.1021	3.12783e-19	8.87567e-17	33.1034
MOXD1	1.46737	4.00993	8.17225	5.60225e-14	3.55596e-12	21.2689
TNS4	1.46444	4.17571	4.3298	2.49397e-05	0.000119088	1.99622
PODNL1	1.46223	3.61679	8.32329	2.24928e-14	1.57254e-12	22.1604
ELN	1.46046	5.82173	7.64379	1.28734e-12	5.58214e-11	18.2092
SLC11A1	1.45947	3.70496	7.63217	1.37766e-12	5.90742e-11	18.1431
CRISPLD2	1.4594	5.49606	8.06376	1.07426e-13	6.35855e-12	20.6331
KLK10	1.45578	5.5278	3.77389	0.000219112	0.000800145	-0.0516113
LSP1	1.45009	5.52934	8.89074	6.88242e-16	7.10178e-14	25.5694
AL049839.2	1.44801	7.76397	3.7101	0.000277199	0.000981979	-0.271481
SFTA2	1.44709	5.54527	4.16482	4.86255e-05	0.000213877	1.36433
DPYSL3	1.44701	5.565	9.39255	2.94513e-17	4.40536e-15	28.6531
LRRC15	1.44377	2.27015	5.952	1.38939e-08	1.80658e-07	9.18373
CLMP	1.44016	2.51801	8.78121	1.35825e-15	1.27848e-13	24.9045
KLK8	1.43937	3.42227	3.49668	0.000595609	0.00192381	-0.983661
PTPRC	1.43205	3.55118	6.36443	1.62935e-09	2.75547e-08	11.2594
BIRC3	1.42841	4.79448	7.56171	2.07661e-12	8.45012e-11	17.7429
EPYC	1.42796	1.67532	4.96693	1.5942e-06	1.08852e-05	4.6174
HLA-DRB1	1.42651	7.97613	6.52113	7.05957e-10	1.31108e-08	12.0709
C1QC	1.42609	6.88175	7.19333	1.72096e-11	5.2378e-10	15.6822
KRT6B	1.41937	3.11754	4.58891	8.41716e-06	4.60497e-05	3.0283
DES	1.4187	3.1532	3.15005	0.00191695	0.00535768	-2.06152
PDGFRB	1.41712	5.83973	10.4005	4.50899e-20	1.64161e-17	35.0005
KRT19	1.4169	10.1824	4.77303	3.78609e-06	2.30528e-05	3.79023
C1QB	1.41599	7.33535	6.72152	2.38219e-10	5.09609e-09	13.126
OLFM4	1.41147	7.66655	2.60399	0.00999751	0.0226582	-3.55329
CD52	1.40977	6.21461	5.93829	1.48975e-08	1.92927e-07	9.11629
FCGR2A	1.40546	4.88712	7.95577	2.04611e-13	1.10904e-11	20.004
EMP1	1.40407	6.65814	7.44079	4.18123e-12	1.53386e-10	17.0606
SRGN	1.3974	6.50757	7.28717	1.00919e-11	3.26188e-10	16.202
EMP3	1.39713	6.31872	10.3494	6.28879e-20	2.20634e-17	34.6746
PLAUR	1.39667	6.48916	7.83944	4.07812e-13	2.02813e-11	19.3308
WNT2	1.39666	2.57815	7.19919	1.66471e-11	5.08263e-10	15.7146
GLIPR1	1.39615	3.95224	9.21524	9.02735e-17	1.16907e-14	27.5568
CCL17	1.39507	2.8538	4.68718	5.51042e-06	3.18255e-05	3.43204
AXL	1.39408	4.27163	11.0129	8.15893e-22	4.77075e-19	38.9311
ADAM19	1.39395	3.05167	9.94369	8.69822e-19	2.23788e-16	32.1017
APOC1	1.39367	7.52704	5.39555	2.16938e-07	1.9255e-06	6.53224
TWIST1	1.39248	2.61446	7.36745	6.37517e-12	2.19279e-10	16.6496
TMEM119	1.39245	4.82713	7.23047	1.39379e-11	4.34484e-10	15.8875
C19orf33	1.39059	8.34358	4.01112	8.90375e-05	0.00036578	0.793785
COL4A1	1.38993	6.819	9.50278	1.46292e-17	2.46818e-15	29.338
APOL1	1.38868	6.91674	8.04837	1.17782e-13	6.86625e-12	20.5432
CHI3L1	1.3866	4.04681	5.62993	6.96238e-08	7.2268e-07	7.62717
DHRS9	1.3861	4.00185	3.41258	0.000797601	0.00247914	-1.25425
EFEMP2	1.38395	6.08391	10.9518	1.22064e-21	6.92752e-19	38.5364
PCDH7	1.38344	3.03747	8.11625	7.84327e-14	4.70011e-12	20.9403
CPZ	1.38334	4.10512	8.92372	5.60507e-16	5.94261e-14	25.7702
SERPING1	1.37856	8.59874	7.46751	3.58388e-12	1.34666e-10	17.2109
MSR1	1.37817	3.82958	7.39401	5.47344e-12	1.93081e-10	16.7982
PTGIS	1.37806	3.63135	6.01375	1.01363e-08	1.36776e-07	9.48874
PXDN	1.3766	4.19368	9.52475	1.27211e-17	2.19167e-15	29.4749
VCAM1	1.37361	4.40242	7.37086	6.25157e-12	2.15797e-10	16.6686
IFI44L	1.37308	3.37503	5.86715	2.13594e-08	2.61185e-07	8.76799
MFAP4	1.37217	6.15606	6.02236	9.69825e-09	1.31602e-07	9.53148
LY6E	1.36972	8.52847	6.56211	5.66159e-10	1.08057e-08	12.2851
TNFRSF6B	1.3692	4.74442	3.75339	0.000236392	0.000855325	-0.122628
MS4A6A	1.36887	5.70909	6.86553	1.07906e-10	2.53922e-09	13.8958
IL7R	1.36552	3.11457	6.07737	7.30913e-09	1.03248e-07	9.80518
HAPLN3	1.36515	3.92115	9.59554	8.10327e-18	1.57598e-15	29.9164
NNMT	1.36307	8.61516	7.72292	8.09977e-13	3.72127e-11	18.6612
SPRR3	1.35974	2.69948	3.36145	0.000950065	0.00289384	-1.41594
SERPINH1	1.35918	7.44825	10.3961	4.64266e-20	1.65898e-17	34.9719
CCL21	1.35612	5.2096	3.58371	0.000437815	0.00146566	-0.697642
PCOLCE	1.35568	6.52905	9.28419	5.84444e-17	7.99818e-15	27.9823
SPON2	1.35554	6.49507	8.70666	2.15353e-15	1.91495e-13	24.4538
FGF7	1.35283	2.92712	5.806	2.90501e-08	3.42216e-07	8.47086
CXCL13	1.35219	2.55455	3.5909	0.000426707	0.00143295	-0.673725
MYH11	1.35186	4.80139	4.74494	4.28312e-06	2.56768e-05	3.67246
MSN	1.3517	6.88013	10.7521	4.53074e-21	2.18563e-18	37.2515
VSIG4	1.35084	4.38801	6.48604	8.5221e-10	1.54551e-08	11.8882
C1QA	1.35011	7.29644	7.11345	2.70291e-11	7.61393e-10	15.2427
KCNN4	1.34664	5.88861	4.75087	4.17325e-06	2.50863e-05	3.69726
GPR183	1.34606	3.42654	7.13076	2.45152e-11	7.02891e-10	15.3377
HLA-DPA1	1.34597	7.47654	6.36403	1.63276e-09	2.75882e-08	11.2574
PMP22	1.344	5.98714	9.16892	1.20821e-16	1.51387e-14	27.2716
TPM2	1.34149	7.91114	7.62391	1.4457e-12	6.15811e-11	18.0961
ISG15	1.34096	6.88699	5.58376	8.73078e-08	8.79275e-07	7.40893
HLA-DMB	1.33949	5.82326	7.4152	4.84554e-12	1.73469e-10	16.9169
TYROBP	1.3381	7.13775	7.86675	3.46989e-13	1.75735e-11	19.4884
ANGPTL2	1.33787	4.65283	8.72146	1.96542e-15	1.77219e-13	24.5431
CD74	1.33706	10.9818	8.13754	6.90231e-14	4.18827e-12	21.0651
PLXDC2	1.33579	4.05151	8.99686	3.55175e-16	3.98457e-14	26.2165
HOPX	1.33544	5.83796	8.07876	9.81977e-14	5.83022e-12	20.7208
FSTL3	1.3346	5.84781	7.61079	1.56062e-12	6.59878e-11	18.0215
CD37	1.33254	4.818	5.71747	4.51813e-08	5.0191e-07	8.0444
MUC4	1.33233	3.42947	4.00744	9.03197e-05	0.00037018	0.780324
IL1R1	1.33169	5.20826	8.3075	2.47526e-14	1.7058e-12	22.0669
LOXL1	1.3277	6.15991	9.18177	1.11441e-16	1.41914e-14	27.3507
EPSTI1	1.3232	4.28495	9.18453	1.09522e-16	1.4089e-14	27.3677
OLFML3	1.3183	5.12245	7.46684	3.5978e-12	1.34802e-10	17.2071
ICAM1	1.31825	5.03724	8.86236	8.21026e-16	8.25131e-14	25.3968
PRSS23	1.31805	5.92445	9.5513	1.07428e-17	1.93731e-15	29.6403
CYBB	1.31714	3.62528	6.98569	5.53431e-11	1.42577e-09	14.5452
XAF1	1.31708	4.46969	7.04758	3.91456e-11	1.0462e-09	14.8822
SAA1	1.31391	5.33733	3.79116	0.000205488	0.000755688	0.00848067
SLA	1.31307	3.46752	7.67893	1.0482e-12	4.64968e-11	18.4097
TNFAIP2	1.31276	6.89035	6.99036	5.39202e-11	1.39283e-09	14.5706
CYBRD1	1.31105	5.39152	7.9015	2.82435e-13	1.46082e-11	19.6893
NOX4	1.30707	3.05061	7.92524	2.45314e-13	1.2863e-11	19.8269
PDLIM7	1.30494	6.81626	8.88614	7.08224e-16	7.26909e-14	25.5414
LEF1	1.30473	4.05242	9.53274	1.20904e-17	2.10176e-15	29.5246
CALB2	1.30075	3.00201	4.71725	4.83432e-06	2.84226e-05	3.55692
APOD	1.29925	7.62149	4.71876	4.80252e-06	2.82529e-05	3.56321
HTRA1	1.29889	7.36372	8.43385	1.14835e-14	8.72381e-13	22.8174
MYOF	1.29854	5.58443	8.75176	1.62979e-15	1.49045e-13	24.7263
LAIR1	1.29776	4.15312	7.90684	2.7362e-13	1.42697e-11	19.7203
FDCSP	1.2964	3.47892	2.88716	0.00437219	0.0109995	-2.81185
GEM	1.29546	4.95466	7.51915	2.65833e-12	1.04258e-10	17.5021
FPR3	1.29504	3.06648	7.33177	7.82155e-12	2.62935e-10	16.4503
MMP19	1.29325	3.75381	7.7194	8.26886e-13	3.77201e-11	18.641
ANO1	1.2884	5.49921	7.09205	3.04921e-11	8.42946e-10	15.1253
GBP1	1.28832	4.04783	9.48044	1.68617e-17	2.73415e-15	29.199
CNN2	1.28794	6.80436	9.39368	2.92404e-17	4.40536e-15	28.6601
GJB3	1.28768	4.38319	5.12341	7.79684e-07	5.8088e-06	5.30296
LILRB4	1.28027	3.48965	7.5038	2.90544e-12	1.12139e-10	17.4155
LTBP2	1.27656	4.75416	8.61542	3.778e-15	3.18342e-13	23.9042
MFGE8	1.27268	6.71581	9.5943	8.16737e-18	1.57598e-15	29.9087
COL7A1	1.27135	4.29498	4.50551	1.19988e-05	6.28811e-05	2.69092
CLIC3	1.27021	4.40468	3.92636	0.000123405	0.000485759	0.486769
SCEL	1.26966	2.68986	4.81069	3.20664e-06	1.99856e-05	3.94891
MEDAG	1.26942	3.05493	4.96662	1.59642e-06	1.08904e-05	4.61606
RCN3	1.26919	5.75081	7.88512	3.11226e-13	1.58661e-11	19.5946
ZFP36L1	1.26629	6.92953	9.87181	1.38141e-18	3.50732e-16	31.6487
B2M	1.26358	13.0228	9.32753	4.44447e-17	6.21453e-15	28.2503
CAV1	1.26325	5.41221	6.96722	6.13515e-11	1.55973e-09	14.445
IFITM1	1.26244	7.7074	6.67301	3.10402e-10	6.39906e-09	12.8688
RAB34	1.26127	5.71325	8.32229	2.26294e-14	1.57638e-12	22.1545
MMP12	1.26116	2.79166	5.38866	2.24202e-07	1.98268e-06	6.50054
KRT13	1.26078	2.11841	3.62331	0.000379882	0.00129258	-0.565479
IFI16	1.26024	6.20259	9.25815	6.88811e-17	9.23006e-15	27.8215
PALLD	1.26015	6.40584	7.98747	1.69416e-13	9.50307e-12	20.1882
COL15A1	1.25961	4.8957	7.72224	8.13216e-13	3.72727e-11	18.6573
VIM	1.25893	9.45353	8.91202	6.02886e-16	6.32244e-14	25.6989
DCBLD2	1.25883	3.90758	6.63089	3.90245e-10	7.84392e-09	12.6465
DDR2	1.25793	3.11251	8.96507	4.33146e-16	4.74885e-14	26.0224
CLDN1	1.25621	5.31782	6.15264	4.9509e-09	7.29257e-08	10.1823
AOC3	1.25264	4.33154	7.96212	1.97028e-13	1.07701e-11	20.0408
PLOD2	1.2522	4.61052	8.17997	5.34767e-14	3.41684e-12	21.3143
COL4A2	1.25211	7.19262	9.5772	9.10854e-18	1.70639e-15	29.8019
GLT8D2	1.25173	3.86853	8.86868	7.89432e-16	8.01731e-14	25.4352
PDZK1IP1	1.25154	7.38482	4.14515	5.2588e-05	0.000229009	1.29033
GLIPR2	1.25076	4.22408	9.38365	3.11585e-17	4.58958e-15	28.5979
PODN	1.25037	4.87535	6.96384	6.25185e-11	1.58315e-09	14.4266
P4HA3	1.24805	2.468	8.22524	4.07075e-14	2.69004e-12	21.5809
IFI30	1.24512	7.72147	7.43653	4.28515e-12	1.56603e-10	17.0367
CD79A	1.24484	3.24312	3.51041	0.0005676	0.00184477	-0.938955
CXCR4	1.24482	5.99512	6.05719	8.10965e-09	1.12822e-07	9.70459
SLC2A3	1.24067	4.5526	7.12781	2.49279e-11	7.12607e-10	15.3214
NRP2	1.24001	4.40886	9.00975	3.27684e-16	3.69765e-14	26.2954
TYMP	1.23967	6.1078	7.37102	6.24612e-12	2.15797e-10	16.6695
CFH	1.2384	5.52363	7.46936	3.54583e-12	1.33771e-10	17.2213
FPR1	1.2379	3.14398	7.11157	2.7317e-11	7.66145e-10	15.2323
HLA-DPB1	1.23769	7.73965	6.30726	2.20424e-09	3.60449e-08	10.9664
PTGES	1.23745	4.30382	4.90705	2.08766e-06	1.36786e-05	4.35927
EVI2B	1.23705	3.58781	6.83606	1.26987e-10	2.91706e-09	13.7375
AREG	1.23617	4.528	4.79899	3.37688e-06	2.09317e-05	3.89948
PPP1R18	1.23585	5.76927	10.917	1.53424e-21	8.4585e-19	38.3124
MSRB3	1.23427	3.71215	8.35726	1.83019e-14	1.32764e-12	22.3619
MGP	1.23368	9.13012	5.44345	1.72419e-07	1.57082e-06	6.75332
TRIM22	1.2307	4.79947	8.00973	1.48356e-13	8.44446e-12	20.3179
HLA-DRB5	1.22611	5.89678	3.94182	0.00011632	0.000461359	0.542333
LY96	1.22476	4.16828	8.67196	2.66739e-15	2.35023e-13	24.2445
PI3	1.22357	5.38346	3.14448	0.0019518	0.00544379	-2.07801
HLA-DQA2	1.22274	3.18974	4.62125	7.32693e-06	4.09087e-05	3.16043
MMP1	1.22236	5.78033	2.90049	0.00419859	0.0106278	-2.77521
MYEOV	1.22224	4.70533	3.7985	0.000199949	0.000737284	0.0340684
IFI44	1.21682	5.00321	7.0074	4.9022e-11	1.28175e-09	14.6632
CLIC4	1.21637	5.53866	9.12131	1.62941e-16	1.96506e-14	26.9789
C1QTNF5	1.21628	6.34483	8.90683	6.22659e-16	6.4945e-14	25.6674
CDA	1.21507	4.20522	4.70875	5.01672e-06	2.93164e-05	3.52158
SPHK1	1.21397	4.65016	7.42529	4.5719e-12	1.65555e-10	16.9736
AKAP12	1.21247	3.92826	7.0601	3.6489e-11	9.84743e-10	14.9506
EVI2A	1.21115	3.25003	7.70504	8.99575e-13	4.08428e-11	18.5588
SULF2	1.2094	6.58374	9.22515	8.4808e-17	1.11324e-14	27.6179
FBXO32	1.20885	5.22023	8.21458	4.34091e-14	2.8394e-12	21.5181
MS4A4A	1.2084	3.81967	6.46	9.79653e-10	1.75356e-08	11.7529
CAPG	1.20786	8.29715	6.08351	7.08109e-09	1.00616e-07	9.83586
KYNU	1.2071	3.54668	7.3891	5.63e-12	1.97521e-10	16.7707
CAVIN1	1.20662	6.50326	9.83774	1.71944e-18	4.09608e-16	31.4343
SLAMF8	1.20407	3.36711	8.02195	1.37922e-13	7.93387e-12	20.3891
GPX8	1.20257	4.54199	9.55895	1.02321e-17	1.88036e-15	29.688
CD68	1.20155	7.01765	7.15695	2.1145e-11	6.19142e-10	15.4817
FMO1	1.20155	2.2389	7.55646	2.14091e-12	8.64249e-11	17.7132
TIMP2	1.19872	7.7254	8.91341	5.97659e-16	6.30187e-14	25.7074
PDGFRA	1.19741	4.17552	7.16707	1.99688e-11	5.90978e-10	15.5374
ANXA3	1.19713	6.20327	5.47797	1.45994e-07	1.35977e-06	6.91351
AQP5	1.1965	4.87422	3.16415	0.00183119	0.00514407	-2.0196
CEACAM5	1.19593	6.60563	2.16497	0.0317292	0.0613596	-4.56171
MUCL3	1.19556	4.46858	2.4311	0.0160504	0.0340938	-3.97115
SCARF2	1.19228	3.64654	8.15311	6.28565e-14	3.90064e-12	21.1565
CXCL6	1.19204	3.07666	4.19356	4.3346e-05	0.00019312	1.47295
BCL2A1	1.19137	3.16255	7.08211	3.22442e-11	8.8504e-10	15.0709
TM4SF1	1.19021	8.35162	5.85069	2.32079e-08	2.81294e-07	8.68778
TMSB4X	1.1896	12.4279	9.80731	2.09049e-18	4.69047e-16	31.243
CHST11	1.18869	3.50576	9.53835	1.16659e-17	2.05272e-15	29.5596
CYBA	1.18812	8.35951	6.83143	1.30267e-10	2.98178e-09	13.7127
S100A8	1.18779	4.51406	4.93555	1.8367e-06	1.22506e-05	4.48184
KRT23	1.18543	4.09425	3.84704	0.000166711	0.000628538	0.204429
ADAMTSL4	1.18499	3.60247	7.18919	1.76172e-11	5.32824e-10	15.6594
F2R	1.18479	4.95176	7.90108	2.8314e-13	1.46082e-11	19.6869
WIPF1	1.18445	4.52274	8.75695	1.57826e-15	1.46414e-13	24.7577
BST2	1.18419	7.3829	6.80368	1.5179e-10	3.40971e-09	13.564
RARRES1	1.18229	4.92735	5.05186	1.08334e-06	7.75384e-06	4.98753
MALL	1.18161	5.90013	5.36772	2.4776e-07	2.16032e-06	6.40441
AIF1	1.17837	5.73962	7.21094	1.5573e-11	4.78498e-10	15.7795
CCL2	1.17795	5.77931	4.74865	4.2139e-06	2.52992e-05	3.68801
CCL13	1.17757	2.31264	5.18491	5.86224e-07	4.57226e-06	5.57668
HSD11B1	1.1762	3.17608	6.65738	3.37961e-10	6.91548e-09	12.7862
GBP5	1.17601	2.35033	6.36445	1.62913e-09	2.75547e-08	11.2595
S100A11	1.17534	10.6811	5.92193	1.61883e-08	2.07279e-07	9.03594
TMEM45A	1.17464	4.70715	6.75737	1.95764e-10	4.278e-09	13.3167
PLIN2	1.17382	5.08198	7.35332	6.91352e-12	2.35279e-10	16.5706
OMD	1.17096	2.11718	6.18266	4.23496e-09	6.40422e-08	10.3336
BICC1	1.16782	3.50929	7.46918	3.54949e-12	1.33771e-10	17.2203
CPXM2	1.16332	3.62785	6.93275	7.43308e-11	1.85308e-09	14.2583
HCLS1	1.1592	4.92289	6.24226	3.10183e-09	4.8582e-08	10.6353
CD48	1.15908	3.81603	4.8103	3.21214e-06	2.00134e-05	3.94727
TGFB1I1	1.15901	5.11757	9.66687	5.13885e-18	1.05488e-15	30.3623
SERPINB5	1.15878	4.08996	4.07587	6.91483e-05	0.00029203	1.03199
ANXA2	1.1565	10.6181	6.51243	7.39726e-10	1.36591e-08	12.0255
CCL5	1.15518	4.59295	5.57848	8.95944e-08	8.99486e-07	7.384
HMCN1	1.15303	2.61263	7.93122	2.36762e-13	1.2551e-11	19.8615
CLDN10	1.15077	5.63056	2.95246	0.00358054	0.0092243	-2.63098
TREM2	1.15051	4.35905	6.03368	9.15126e-09	1.2497e-07	9.58765
DIO2	1.14866	2.47175	8.02167	1.38152e-13	7.93387e-12	20.3874
KIRREL1	1.14702	3.56987	9.8345	1.75561e-18	4.13124e-16	31.4139
ACP5	1.14652	5.64403	6.48313	8.65594e-10	1.56244e-08	11.873
CD4	1.1454	4.4801	7.13673	2.37032e-11	6.8062e-10	15.3705
HLA-DQB2	1.14409	3.26537	5.66823	5.76514e-08	6.16653e-07	7.80919
CERCAM	1.14372	5.63756	7.69016	9.81529e-13	4.36396e-11	18.4738
LTB	1.14344	4.34826	4.29876	2.83179e-05	0.000132917	1.87584
DAPP1	1.14055	2.78901	8.36672	1.72804e-14	1.26784e-12	22.418
COL14A1	1.13872	4.79604	4.72129	4.74979e-06	2.79853e-05	3.57375
CLDN11	1.13781	2.97167	7.17849	1.87189e-11	5.61741e-10	15.6003
SAMSN1	1.13674	2.82808	7.77552	5.94581e-13	2.82587e-11	18.9628
ADAMTS2	1.1361	4.39869	8.02214	1.3777e-13	7.93387e-12	20.3901
NID2	1.13517	3.66772	9.15688	1.30317e-16	1.62232e-14	27.1976
STRA6	1.13471	3.75077	5.46387	1.56268e-07	1.43931e-06	6.84802
LY86	1.13246	3.37375	6.61582	4.23471e-10	8.42696e-09	12.5671
C1orf162	1.13227	4.37936	6.56332	5.62472e-10	1.0746e-08	12.2915
TMEM158	1.13148	3.27913	6.155	4.89052e-09	7.22853e-08	10.1942
PMEPA1	1.12895	6.66977	5.87952	2.0066e-08	2.47408e-07	8.82836
S100A14	1.12717	7.15662	3.34084	0.00101888	0.00307192	-1.48049
LST1	1.12709	4.98763	6.70835	2.55994e-10	5.39853e-09	13.056
SAA2	1.12205	3.93106	3.64752	0.00034811	0.00119842	-0.484067
IL16	1.12178	3.24977	6.27875	2.56118e-09	4.10224e-08	10.8209
HAVCR2	1.12103	2.97397	8.28441	2.84686e-14	1.94109e-12	21.9302
IL2RA	1.12102	1.93995	7.01482	4.70283e-11	1.2397e-09	14.7036
SLC16A3	1.12031	6.50031	5.50583	1.27583e-07	1.21213e-06	7.04336
ITGAX	1.11841	3.36659	7.83162	4.27113e-13	2.10244e-11	19.2856
GPR68	1.11787	2.63463	8.74505	1.69879e-15	1.54622e-13	24.6857
NREP	1.1166	5.47071	9.48862	1.60067e-17	2.63987e-15	29.25
CAV2	1.11549	5.54526	6.66545	3.23431e-10	6.63928e-09	12.8289
LAMA2	1.11547	3.19135	6.9988	5.1437e-11	1.33404e-09	14.6164
TCN1	1.11374	6.38427	2.7483	0.00661162	0.0157815	-3.18421
PDLIM4	1.1132	5.37197	6.49852	7.9706e-10	1.45504e-08	11.9531
SPSB1	1.11273	4.7115	10.1038	3.09357e-19	8.87567e-17	33.1141
SPI1	1.11084	4.57799	7.09346	3.02504e-11	8.3779e-10	15.1331
IGF2	1.10968	4.1092	4.58983	8.38403e-06	4.58946e-05	3.03206
SERPINA3	1.10846	6.58882	3.06697	0.0025021	0.00675304	-2.30498
IL32	1.10675	8.45214	5.76169	3.62564e-08	4.15441e-07	8.25685
NCKAP1L	1.106	3.00442	6.82814	1.32657e-10	3.02928e-09	13.695
PLBD1	1.10577	5.53113	5.5635	9.63884e-08	9.58223e-07	7.31354
GJB5	1.10567	2.34514	3.98086	0.000100103	0.000405372	0.683527
ECM1	1.10566	5.53122	5.0488	1.09865e-06	7.85462e-06	4.97407
RASSF2	1.1056	3.04494	7.66618	1.12944e-12	4.9531e-11	18.3369
CILP2	1.10547	1.904	6.47766	8.91341e-10	1.60591e-08	11.8446
NEXN	1.10539	3.1759	6.65134	3.49227e-10	7.11583e-09	12.7543
RBMS1	1.10515	4.65112	10.7346	5.08071e-21	2.39116e-18	37.1393
FABP3	1.10355	3.65003	6.92636	7.70175e-11	1.90042e-09	14.2237
SERPINB2	1.10206	2.40094	4.51713	1.14238e-05	6.02279e-05	2.73762
LAMA4	1.10175	4.66819	9.33339	4.28301e-17	6.07684e-15	28.2865
CD86	1.10065	2.77265	7.97221	1.85541e-13	1.02879e-11	20.0995
RSAD2	1.1002	2.91644	6.96082	6.35786e-11	1.60368e-09	14.4103
DSE	1.09626	3.20504	9.37443	3.30324e-17	4.79243e-15	28.5408
OAS2	1.09487	4.14753	6.07613	7.3557e-09	1.03754e-07	9.79903
CCL20	1.0948	4.37933	3.39736	0.000840408	0.0025963	-1.30261
DOCK2	1.09294	2.85339	7.42584	4.55763e-12	1.65555e-10	16.9766
RUNX1	1.09293	4.73751	9.82893	1.8195e-18	4.17965e-16	31.3789
LMCD1	1.09193	5.82022	7.78642	5.57608e-13	2.66327e-11	19.0255
CD3E	1.0917	3.67764	4.92645	1.91348e-06	1.26969e-05	4.44264
NID1	1.09139	4.60638	8.35745	1.82808e-14	1.32764e-12	22.363
NUPR1	1.09132	6.51632	5.77364	3.41561e-08	3.94657e-07	8.31448
PTK7	1.09119	5.72637	8.15252	6.30823e-14	3.9014e-12	21.153
SLC15A3	1.09098	5.95958	7.76684	6.25727e-13	2.96659e-11	18.913
LCP1	1.08971	5.02886	5.21983	4.98068e-07	3.98454e-06	5.73317
OLFML1	1.0893	2.91993	9.08171	2.08873e-16	2.45757e-14	26.7359
MNDA	1.08923	2.93547	6.53661	6.49541e-10	1.22398e-08	12.1517
LDHA	1.08732	8.95334	7.3627	6.55155e-12	2.24421e-10	16.623
HMOX1	1.08726	4.49463	8.17855	5.3937e-14	3.43488e-12	21.306
MIA	1.08719	5.59712	2.74425	0.00669016	0.0159414	-3.1948
DOK5	1.08667	2.64844	7.12016	2.60269e-11	7.4073e-10	15.2794
CLEC7A	1.0864	2.82987	7.36248	6.55957e-12	2.24421e-10	16.6218
HLA-DMA	1.0831	6.59389	6.80266	1.5265e-10	3.42106e-09	13.5585
PRELP	1.08284	4.52428	5.5203	1.18938e-07	1.14084e-06	7.11095
IL18	1.08228	5.21639	6.88332	9.77896e-11	2.33245e-09	13.9915
CORO1A	1.08085	5.15714	5.30814	3.28756e-07	2.76293e-06	6.13238
FCGR1A	1.07914	4.00912	6.34168	1.83789e-09	3.06517e-08	11.1426
MS4A7	1.07844	3.81471	5.76321	3.59824e-08	4.13038e-07	8.26418
SLC2A1	1.0778	6.9492	4.24808	3.47977e-05	0.000159226	1.68073
PLA2G2A	1.07663	3.99877	2.15605	0.0324301	0.0624461	-4.58039
CTSC	1.07463	7.07127	8.40086	1.40399e-14	1.04197e-12	22.621
EPS8L1	1.07384	6.5162	3.79039	0.00020608	0.000757432	0.00578713
ARHGDIB	1.07204	7.20471	7.96706	1.91313e-13	1.05657e-11	20.0696
SLC37A2	1.07204	2.56011	7.35057	7.02307e-12	2.38167e-10	16.5552
JAML	1.07202	3.71495	5.58998	8.46921e-08	8.57858e-07	7.43825
CGB8	1.07138	2.00267	3.15019	0.00191604	0.0053567	-2.06108
GASK1B	1.07057	4.32137	7.73466	7.56053e-13	3.51537e-11	18.7284
COPZ2	1.06847	4.94024	7.4505	3.95357e-12	1.46991e-10	17.1152
LCP2	1.06831	3.78374	7.25822	1.1903e-11	3.78385e-10	16.0413
ZCCHC24	1.06803	3.81828	8.28789	2.78749e-14	1.90736e-12	21.9508
FSCN1	1.06799	5.61881	6.44037	1.08794e-09	1.9295e-08	11.6512
IGFBP7	1.06664	9.56407	7.93032	2.38029e-13	1.25836e-11	19.8563
ANGPTL4	1.06563	4.71348	3.69257	0.000295547	0.00103727	-0.331337
INS	1.06548	9.28087	1.33994	0.181983	0.268343	-5.97399
RFTN1	1.06526	4.37828	8.96983	4.20479e-16	4.63632e-14	26.0514
BMP1	1.06525	4.55542	9.68675	4.52547e-18	9.59599e-16	30.4867
RAC2	1.06467	5.59146	6.74601	2.08343e-10	4.512e-09	13.2562
SLC20A1	1.06344	5.15519	7.97315	1.84498e-13	1.02596e-11	20.105
PLEK	1.06291	2.87039	6.23714	3.18612e-09	4.97004e-08	10.6093
HLA-DOA	1.05795	3.66983	5.72437	4.36584e-08	4.88367e-07	8.07749
ITGAV	1.0579	5.1909	8.52875	6.43019e-15	5.12715e-13	23.3842
FCN1	1.05597	2.50471	3.96234	0.000107508	0.000430568	0.616402
FGFBP1	1.05513	2.61304	3.53573	0.000519137	0.00170668	-0.856065
THEMIS2	1.05449	4.42015	7.32831	7.97809e-12	2.66803e-10	16.431
SELPLG	1.05439	4.53446	6.15344	4.93022e-09	7.26764e-08	10.1864
CSF1R	1.05366	4.21639	6.2541	2.91515e-09	4.58816e-08	10.6955
IFITM3	1.05304	9.82942	7.90631	2.74488e-13	1.42763e-11	19.7172
RNASE6	1.05208	4.26902	5.77238	3.43721e-08	3.9644e-07	8.30839
TFPI	1.052	5.30971	6.62103	4.1169e-10	8.20658e-09	12.5945
PPY	1.05186	6.36182	1.46021	0.146004	0.223791	-5.80832
ITGB4	1.05147	7.5019	3.9066	0.000133063	0.000517763	0.415984
TSKU	1.05089	4.9293	8.84793	8.98007e-16	8.88612e-14	25.3092
FLNC	1.05036	2.45726	5.22817	4.78996e-07	3.84792e-06	5.77068
IGF1	1.04837	2.22542	3.92061	0.000126146	0.000494435	0.466131
AMIGO2	1.04809	4.27503	5.61303	7.56503e-08	7.78532e-07	7.54711
TDO2	1.04574	1.99761	7.5553	2.15535e-12	8.68258e-11	17.7066
ITGB5	1.04545	7.21626	8.60397	4.05346e-15	3.40068e-13	23.8354
BOC	1.04539	3.88356	6.38782	1.43914e-09	2.46623e-08	11.3798
REG1A	1.04365	8.35079	1.39501	0.16476	0.247333	-5.89986
OSMR	1.03932	4.45408	9.48044	1.68611e-17	2.73415e-15	29.199
TGFB2	1.03891	3.06197	5.68122	5.40687e-08	5.83833e-07	7.8711
SASH3	1.03805	3.12851	5.72887	4.26927e-08	4.7915e-07	8.09909
PTHLH	1.03688	2.62638	5.40042	2.1194e-07	1.88635e-06	6.55467
SPARCL1	1.03575	6.72247	5.20747	5.2769e-07	4.18165e-06	5.67769
HK3	1.03472	2.38903	6.05411	8.23901e-09	1.14119e-07	9.68927
CNN3	1.03441	6.48316	7.66783	1.11859e-12	4.92794e-11	18.3463
SLC1A3	1.0341	2.65019	6.15386	4.91953e-09	7.25744e-08	10.1885
FYB1	1.03392	2.69368	6.17638	4.37585e-09	6.56071e-08	10.3019
CSF2RA	1.03366	3.18518	7.05041	3.85277e-11	1.03398e-09	14.8976
PLEKHO1	1.03364	5.19551	7.8224	4.50996e-13	2.21435e-11	19.2325
MCEMP1	1.03338	1.7972	4.76553	3.91312e-06	2.36998e-05	3.75872
SDS	1.03227	2.92089	4.95541	1.67942e-06	1.13746e-05	4.56753
WNT10A	1.02808	2.48057	4.44408	1.55332e-05	7.88456e-05	2.44553
RETN	1.028	2.14246	3.80566	0.00019468	0.000720195	0.0590797
IGFBP4	1.02742	8.62186	7.24783	1.26281e-11	3.98807e-10	15.9837
PLN	1.02702	2.26373	4.92239	1.94873e-06	1.28909e-05	4.42517
IL2RG	1.0263	5.75003	4.21543	3.96991e-05	0.000178234	1.55605
F3	1.02624	6.2343	5.06885	1.00227e-06	7.23522e-06	5.0621
AC008763.3	1.02543	1.56795	4.0858	6.6503e-05	0.000282342	1.06877
GJA1	1.02537	5.16362	6.75041	2.03371e-10	4.42918e-09	13.2797
MPZL2	1.0242	5.34457	5.32522	3.03222e-07	2.58321e-06	6.21012
CD40	1.02378	4.42017	7.43983	4.20448e-12	1.53946e-10	17.0552
WNT5A	1.02331	2.78369	6.38581	1.45466e-09	2.48839e-08	11.3694
NOTCH3	1.02303	4.79955	8.16757	5.76226e-14	3.64553e-12	21.2414
CTSB	1.02297	9.25441	8.71314	2.0691e-15	1.84839e-13	24.4929
CXCL1	1.02285	4.08845	4.0228	8.50885e-05	0.000350826	0.836505
GGT5	1.02087	5.95946	7.86341	3.53935e-13	1.78783e-11	19.4691
CTRB2	1.02072	6.51813	1.10874	0.269048	0.369247	-6.2532
CST7	1.02019	3.2722	5.88575	1.94438e-08	2.41278e-07	8.8588
APOE	1.0185	7.77293	3.98315	9.92216e-05	0.000402392	0.691852
IFIT3	1.01799	4.12198	6.0722	7.50658e-09	1.0542e-07	9.77938
C3AR1	1.01752	3.2955	6.05615	8.15298e-09	1.1318e-07	9.69943
TPM1	1.01748	8.35836	7.44751	4.0224e-12	1.48975e-10	17.0984
MX1	1.01607	5.46965	5.12963	7.57601e-07	5.67495e-06	5.33053
ZNF521	1.01583	2.45884	8.13611	6.96175e-14	4.2111e-12	21.0567
ENTPD1	1.01472	3.97501	8.75203	1.627e-15	1.49045e-13	24.7279
DUSP1	1.01344	7.04572	5.29607	3.48054e-07	2.89985e-06	6.07754
ETS1	1.01291	5.15506	7.46735	3.5872e-12	1.34666e-10	17.21
NCF1	1.01004	2.96728	5.45702	1.61515e-07	1.48127e-06	6.81622
BTK	1.00864	2.51537	6.52216	7.02046e-10	1.30508e-08	12.0763
ZEB1	1.00736	3.55384	8.50851	7.27846e-15	5.77964e-13	23.2631
ADAM8	1.00669	4.72542	5.12946	7.58191e-07	5.67716e-06	5.32978
STAT1	1.00653	5.77833	7.59922	1.66945e-12	6.95761e-11	17.9557
LHFPL6	1.00486	4.83092	6.67637	3.0477e-10	6.30886e-09	12.8866
MZB1	1.00443	3.73875	3.25314	0.00136711	0.00398485	-1.75132
DACT1	1.00337	3.22415	7.9876	1.69285e-13	9.50307e-12	20.189
NINJ2	1.00321	3.48672	7.24391	1.29131e-11	4.05816e-10	15.9619
TMSB10	1.00316	12.0816	7.42941	4.46481e-12	1.6286e-10	16.9967
UNC13D	1.00309	4.54352	5.31233	3.22314e-07	2.71469e-06	6.15141
DEFB1	1.00085	6.52419	2.91138	0.00406153	0.0103188	-2.74518
COX6B2	1.00002	2.30657	3.73675	0.000251358	0.000901065	-0.18003
EGR2	0.999862	3.11687	5.74139	4.0116e-08	4.53739e-07	8.15918
OGN	0.999609	2.71594	3.64834	0.000347074	0.00119571	-0.48129
TPSAB1	0.999252	5.24813	4.83242	2.91232e-06	1.83827e-05	4.04091
CD2	0.999052	3.11471	5.05167	1.08432e-06	7.7579e-06	4.98666
PIM1	0.998967	5.06093	7.94213	2.2189e-13	1.18604e-11	19.9248
FERMT2	0.998373	4.23914	7.40372	5.1762e-12	1.83941e-10	16.8526
FKBP10	0.998343	5.95948	7.26009	1.17768e-11	3.74993e-10	16.0516
LRP1	0.997472	6.41244	8.85624	8.5285e-16	8.52673e-14	25.3596
C1QTNF6	0.99692	3.93015	7.15642	2.12083e-11	6.20055e-10	15.4788
GXYLT2	0.996853	2.1083	7.53042	2.49014e-12	9.80609e-11	17.5659
SH3PXD2B	0.995635	3.96726	8.54821	5.70735e-15	4.62727e-13	23.5008
WNT7A	0.993559	1.94507	4.24353	3.54442e-05	0.000161763	1.66331
ENC1	0.992488	4.95508	6.77698	1.75796e-10	3.8635e-09	13.4213
RPL39L	0.990986	3.38101	5.6911	5.14895e-08	5.59111e-07	7.91827
MX2	0.990932	4.05179	6.07405	7.43532e-09	1.04571e-07	9.78861
ADGRA2	0.990106	4.08118	7.15259	2.16722e-11	6.32657e-10	15.4577
TPM4	0.989753	8.5487	8.81795	1.08168e-15	1.04885e-13	25.1272
SELL	0.988969	3.00151	4.32791	2.51333e-05	0.000119894	1.9889
PSMB9	0.988813	6.29112	6.58907	4.89466e-10	9.52091e-09	12.4265
PRSS8	0.98806	6.53711	3.52797	0.000533571	0.00174831	-0.881543
S1PR3	0.987883	2.93068	8.15514	6.20939e-14	3.87755e-12	21.1684
IL1RAP	0.987338	3.05664	7.09339	3.02622e-11	8.3779e-10	15.1327
C16orf74	0.985734	2.4773	4.26609	3.23473e-05	0.000149682	1.74985
DKK3	0.985425	6.11988	6.89785	9.02233e-11	2.17619e-09	14.0698
AQP9	0.98527	1.70138	6.07523	7.39021e-09	1.04013e-07	9.7945
RARRES2	0.985221	7.6716	5.08212	9.43031e-07	6.85118e-06	5.12051
LAMA3	0.984905	6.08624	4.03613	8.07839e-05	0.000334867	0.885404
FOLR2	0.984386	3.96906	4.72255	4.72376e-06	2.78575e-05	3.57899
CHRDL1	0.984229	2.46966	3.51185	0.000564733	0.00183731	-0.934254
MEGF6	0.984181	4.02723	6.11403	6.04813e-09	8.70282e-08	9.9885
SSPN	0.983392	3.47604	8.37902	1.60352e-14	1.18517e-12	22.4911
CD69	0.983264	2.53859	4.85019	2.69129e-06	1.71617e-05	4.11636
FOSL1	0.982604	3.94045	4.31926	2.60407e-05	0.000123612	1.95528
LRRC32	0.980485	5.75938	7.69558	9.50828e-13	4.28672e-11	18.5048
TNFRSF12A	0.98042	7.0882	5.91236	1.69932e-08	2.15299e-07	8.98903
FILIP1L	0.978609	4.54477	6.37771	1.51849e-09	2.5907e-08	11.3278
PARVG	0.978537	3.64936	5.92871	1.56406e-08	2.012e-07	9.06922
CLEC11A	0.977512	4.7079	6.97965	5.7242e-11	1.47076e-09	14.5124
GBP2	0.976107	6.06808	7.16478	2.02286e-11	5.95927e-10	15.5248
CMTM7	0.975895	5.60301	6.36857	1.59397e-09	2.70274e-08	11.2807
KLHDC7B	0.975331	1.66415	4.0888	6.57223e-05	0.000279396	1.07991
MILR1	0.974997	2.7946	7.31662	8.52951e-12	2.82308e-10	16.3659
CSF3R	0.973784	3.13981	5.61274	7.5758e-08	7.79225e-07	7.54574
GLIS2	0.973761	4.3776	7.66628	1.12877e-12	4.9531e-11	18.3375
EPHA2	0.973478	5.33427	4.40871	1.80016e-05	8.93641e-05	2.30548
LRRC17	0.97228	2.56651	6.30453	2.23619e-09	3.65364e-08	10.9524
CTSH	0.971931	8.17796	5.71698	4.52906e-08	5.02835e-07	8.04207
CD109	0.970372	2.41856	6.28867	2.43091e-09	3.91216e-08	10.8715
IFIT1	0.970358	4.15949	4.41662	1.74192e-05	8.68976e-05	2.33671
SCUBE2	0.970091	3.29217	5.56795	9.43218e-08	9.41218e-07	7.33443
HCK	0.969907	3.65787	6.36756	1.60249e-09	2.7148e-08	11.2755
VGLL1	0.969061	2.4932	3.44654	0.000709331	0.00223831	-1.14567
SMIM3	0.967186	4.64829	7.81054	4.83706e-13	2.34512e-11	19.1642
GJB4	0.966578	2.20071	4.62326	7.26381e-06	4.06033e-05	3.16868
UGT1A10	0.966426	3.99533	2.62255	0.00948847	0.0216341	-3.50684
RAB23	0.966419	2.90628	7.73076	7.73589e-13	3.58826e-11	18.706
CTSZ	0.966113	7.96002	9.05502	2.46884e-16	2.83564e-14	26.5724
CR2	0.966065	1.55078	2.72797	0.00701528	0.0166176	-3.23731
GNB4	0.965647	2.84835	8.53022	6.37279e-15	5.10246e-13	23.393
LMOD1	0.965484	3.55191	5.17619	6.10481e-07	4.72517e-06	5.53775
WWTR1	0.965319	4.86482	7.61887	1.48882e-12	6.32782e-11	18.0674
RGS16	0.964356	3.90414	4.92247	1.94807e-06	1.28909e-05	4.4255
CD3D	0.964159	3.42266	4.50941	1.18029e-05	6.19388e-05	2.70657
CYTIP	0.963301	3.11665	5.61805	7.38062e-08	7.60772e-07	7.57091
ITGB1	0.963036	8.32892	8.19145	4.99062e-14	3.20996e-12	21.3818
OSCAR	0.961358	2.65531	6.2358	3.20858e-09	4.99732e-08	10.6025
ARHGAP23	0.961323	3.73722	6.15889	4.79267e-09	7.1138e-08	10.2138
MARVELD1	0.960877	5.13934	9.27554	6.17244e-17	8.38757e-15	27.9289
KANK2	0.95925	5.42519	7.5491	2.23438e-12	8.92642e-11	17.6715
CD300LF	0.958111	2.29121	6.55649	5.83595e-10	1.11056e-08	12.2557
TAP1	0.957865	5.76918	7.55647	2.1408e-12	8.64249e-11	17.7132
PTGDS	0.95654	6.71098	3.1299	0.00204591	0.00567292	-2.1211
RUNX2	0.956524	2.65032	6.88755	9.55248e-11	2.28407e-09	14.0143
TRAF3IP3	0.956213	2.71904	5.04024	1.14246e-06	8.14665e-06	4.9366
IDO1	0.955649	2.77107	3.84746	0.000166448	0.000627667	0.205912
TSC22D3	0.955611	7.1723	5.69402	5.07515e-08	5.53277e-07	7.9322
SOCS3	0.954507	5.69791	5.54303	1.06502e-07	1.04054e-06	7.21737
WAS	0.95127	3.28194	5.93204	1.5378e-08	1.98445e-07	9.08559
FGR	0.950917	3.12051	6.53729	6.47193e-10	1.22075e-08	12.1553
GNA15	0.950359	3.9022	5.80755	2.88251e-08	3.39847e-07	8.47837
LGALS9	0.95031	7.32247	5.83028	2.57173e-08	3.07842e-07	8.58858
VGLL3	0.95018	1.74619	7.50639	2.86232e-12	1.11354e-10	17.43
TNS1	0.950056	4.93115	5.83413	2.52243e-08	3.02128e-07	8.60728
TNFAIP3	0.949636	4.07396	6.59853	4.65035e-10	9.12281e-09	12.4762
FMNL1	0.948645	4.3768	6.51959	7.11805e-10	1.32067e-08	12.0629
SLC6A6	0.948604	4.52686	7.51101	2.78673e-12	1.08632e-10	17.4561
SIGLEC1	0.948419	1.9778	6.28987	2.4156e-09	3.89728e-08	10.8776
MUC1	0.948202	9.27753	2.81216	0.00547676	0.0133653	-3.01503
LCK	0.947977	3.2861	5.14537	7.04371e-07	5.3342e-06	5.40044
ARHGAP9	0.947889	3.61914	5.35681	2.60967e-07	2.26829e-06	6.35446
QKI	0.946524	4.03365	7.34042	7.4438e-12	2.51551e-10	16.4985
GMFG	0.943827	5.40435	5.80228	2.95964e-08	3.48015e-07	8.45286
SLC7A7	0.941292	4.80647	6.51199	7.41492e-10	1.36786e-08	12.0232
ZNF532	0.9394	3.88768	9.45597	1.96966e-17	3.16722e-15	29.0469
HLA-B	0.939306	10.3827	7.1419	2.30216e-11	6.65008e-10	15.3989
CLEC5A	0.939192	1.921	7.21807	1.49558e-11	4.6174e-10	15.8189
LILRA6	0.938226	1.73584	7.29882	9.44269e-12	3.09348e-10	16.2668
SYT8	0.937806	5.19751	2.31717	0.0216397	0.0439861	-4.23186
KCNE4	0.936953	3.34261	6.3253	2.00402e-09	3.31643e-08	11.0587
LGALS3	0.93658	8.70596	4.54931	9.96592e-06	5.34619e-05	2.86751
DUSP5	0.936301	4.51238	5.14029	7.21158e-07	5.4485e-06	5.37783
DAB2	0.935861	4.65381	7.56413	2.04762e-12	8.35325e-11	17.7566
MDFIC	0.935656	3.56409	7.75617	6.6628e-13	3.13574e-11	18.8517
COTL1	0.935359	7.16554	7.63111	1.38621e-12	5.93088e-11	18.1371
PTGS2	0.934495	2.69396	3.72418	0.000263243	0.000937702	-0.223213
SLC6A14	0.934382	3.33074	3.07475	0.00244099	0.00661627	-2.28242
ECM2	0.932464	2.83104	6.9301	7.54346e-11	1.87576e-09	14.2439
STK17B	0.932147	3.48441	7.92649	2.43508e-13	1.28031e-11	19.8341
SSC5D	0.931271	3.3718	5.86178	2.19461e-08	2.67682e-07	8.7418
ARHGAP30	0.930311	3.17168	6.57568	5.26178e-10	1.01633e-08	12.3562
ARSI	0.929988	1.69827	6.65486	3.42606e-10	7.00309e-09	12.7729
TUBB3	0.929928	5.07968	5.48768	1.39297e-07	1.30831e-06	6.95874
CD27	0.928998	2.67418	4.26832	3.20551e-05	0.000148543	1.75844
SORCS2	0.928844	1.84789	7.3951	5.43926e-12	1.9258e-10	16.8043
ZBED2	0.927543	1.38919	4.44396	1.55411e-05	7.88456e-05	2.44505
LIMS1	0.926772	4.70983	9.85619	1.52725e-18	3.82724e-16	31.5504
KLF6	0.925291	5.86257	7.55192	2.19807e-12	8.81789e-11	17.6875
MT2A	0.92371	8.4826	4.86676	2.49982e-06	1.60414e-05	4.18693
RHOD	0.919805	5.14129	4.2342	3.68059e-05	0.000167186	1.62763
CHIT1	0.919147	2.88113	2.69556	0.00770511	0.0180697	-3.32122
KRT14	0.918926	1.82437	2.6523	0.00872113	0.0201151	-3.43177
CCR7	0.918732	1.99056	3.92439	0.000124337	0.000488638	0.479695
REG1B	0.917117	5.14722	1.13036	0.259854	0.359128	-6.22929
PRRX2	0.916516	2.92748	4.65689	6.28318e-06	3.57253e-05	3.3069
ROBO1	0.912622	3.17562	6.71373	2.48578e-10	5.27674e-09	13.0846
TNFAIP8	0.912245	4.17579	7.32547	8.10868e-12	2.70233e-10	16.4152
GAS7	0.911876	3.22183	6.81398	1.43425e-10	3.25592e-09	13.6191
FZD7	0.911483	2.89503	8.30864	2.45821e-14	1.70013e-12	22.0736
HLX	0.911445	3.63566	8.01158	1.46734e-13	8.40171e-12	20.3286
MET	0.911435	4.52563	4.6519	6.42028e-06	3.6374e-05	3.28632
SCARA3	0.911031	3.52407	6.44201	1.07847e-09	1.91446e-08	11.6597
PILRA	0.91094	3.38225	6.1918	4.038e-09	6.13781e-08	10.3798
RAI14	0.908773	4.21024	8.80002	1.20881e-15	1.14903e-13	25.0185
RND3	0.908564	4.50258	8.44353	1.08252e-14	8.25629e-13	22.8751
C5AR1	0.908323	3.49037	5.58507	8.67536e-08	8.75064e-07	7.41506
SOD2	0.90831	7.26687	5.56023	9.79393e-08	9.71638e-07	7.29816
ZEB2	0.907582	3.43019	7.28282	1.0346e-11	3.32728e-10	16.1778
TCF4	0.90616	3.64349	6.58792	4.92513e-10	9.5609e-09	12.4204
CDKN2B	0.904762	3.48148	4.70461	5.10812e-06	2.97873e-05	3.50435
MSC	0.90461	3.52304	6.71244	2.50335e-10	5.29657e-09	13.0778
PLA2G7	0.904325	2.61996	5.19144	5.68661e-07	4.45871e-06	5.60588
NBL1	0.904237	7.93051	7.09857	2.93935e-11	8.17259e-10	15.161
CD44	0.903622	7.22759	6.59072	4.85105e-10	9.45513e-09	12.4351
FHL3	0.9034	4.68053	7.91229	2.64925e-13	1.38536e-11	19.7518
SP100	0.903243	5.87212	8.78837	1.29931e-15	1.229e-13	24.9479
MS4A1	0.902956	1.82692	2.55391	0.0114953	0.0255457	-3.67707
MRGPRF	0.901932	2.84568	5.41991	1.93052e-07	1.73504e-06	6.64451
SNCG	0.901099	4.55039	3.31069	0.00112799	0.00336255	-1.57432
IL4I1	0.900941	2.56633	5.55365	1.01134e-07	9.98714e-07	7.26722
C2	0.900784	4.46122	5.22918	4.76733e-07	3.83397e-06	5.77522
MRC1	0.900482	3.35764	3.83811	0.000172401	0.000647966	0.172961
CCL22	0.900396	1.90608	5.24388	4.44994e-07	3.6063e-06	5.84141
LBH	0.899846	5.77427	7.17803	1.87672e-11	5.62317e-10	15.5978
GCNT3	0.899749	5.76755	2.86011	0.00474463	0.011801	-2.88568
GRP	0.898443	2.82537	3.66734	0.000323984	0.0011235	-0.417077
CD70	0.897429	1.32795	5.14352	7.10456e-07	5.37817e-06	5.39218
SLCO2B1	0.897167	4.31196	5.20805	5.26248e-07	4.17365e-06	5.68031
CALU	0.897121	6.25589	7.37306	6.1732e-12	2.14241e-10	16.6809
RAB32	0.896877	4.83642	8.97149	4.16147e-16	4.61493e-14	26.0615
VCL	0.896358	5.6833	9.61693	7.06954e-18	1.40633e-15	30.05
CRTAP	0.896336	6.59895	9.0283	2.91804e-16	3.33175e-14	26.4088
YAP1	0.894074	4.7899	6.94123	7.09037e-11	1.76993e-09	14.3042
RRAD	0.892946	2.97959	4.36443	2.1626e-05	0.000105141	2.13141
NOTCH2	0.892518	3.86205	6.96268	6.29231e-11	1.58922e-09	14.4203
SRPX	0.892266	3.98895	4.54918	9.97173e-06	5.34782e-05	2.86696
PYGL	0.892135	4.1329	5.8889	1.91371e-08	2.37827e-07	8.87417
FKBP7	0.892021	4.04464	8.32798	2.18624e-14	1.5371e-12	22.1882
PRICKLE1	0.891377	2.48533	7.20953	1.56988e-11	4.80988e-10	15.7717
SLFN11	0.891148	3.23006	6.7054	2.60153e-10	5.48026e-09	13.0404
HOMER3	0.890786	4.76519	7.08308	3.20703e-11	8.81523e-10	15.0762
ADAMTS4	0.887696	3.04746	5.4293	1.84546e-07	1.67105e-06	6.68788
NABP1	0.887447	3.47626	8.10772	8.25521e-14	4.93166e-12	20.8903
PIK3R5	0.887307	2.18922	6.84216	1.22784e-10	2.83401e-09	13.7702
ACTN1	0.887234	7.19216	9.38525	3.08443e-17	4.57824e-15	28.6079
CSTA	0.886998	3.86865	3.95135	0.000112145	0.00044682	0.576695
HSPG2	0.886803	6.82271	8.59528	4.27573e-15	3.55623e-13	23.7832
ELK3	0.886276	4.51228	9.37733	3.24318e-17	4.74094e-15	28.5587
BHLHE40	0.884638	7.02993	5.02946	1.20007e-06	8.50716e-06	4.88945
TMEM200A	0.883917	3.00178	6.11835	5.91447e-09	8.52957e-08	10.0101
AHNAK	0.88387	6.36103	7.5449	2.28961e-12	9.10933e-11	17.6477
KANK4	0.883606	1.48367	5.44454	1.71512e-07	1.5633e-06	6.75839
PHLDB1	0.883185	5.82181	7.82121	4.54177e-13	2.22432e-11	19.2257
RCSD1	0.882653	2.78674	5.03164	1.18818e-06	8.43532e-06	4.89899
EREG	0.882108	1.3889	3.98037	0.000100292	0.00040589	0.681757
CD14	0.882024	5.70884	5.4807	1.44081e-07	1.34503e-06	6.92622
AC011462.1	0.881775	5.45897	7.95815	2.0173e-13	1.09921e-11	20.0178
LIF	0.881647	4.13344	4.47105	1.38728e-05	7.14028e-05	2.55295
WT1	0.881618	1.0221	7.54397	2.30188e-12	9.13932e-11	17.6425
SP110	0.881597	4.31671	8.25213	3.46045e-14	2.33471e-12	21.7395
ITGAL	0.880797	2.52676	4.947	1.74437e-06	1.17403e-05	4.53121
HSD17B6	0.88074	1.91916	5.99101	1.13869e-08	1.51428e-07	9.37618
GBP4	0.880736	3.61067	6.42492	1.18139e-09	2.07426e-08	11.5712
CCR1	0.87946	2.19209	6.78779	1.65655e-10	3.66149e-09	13.479
MICAL2	0.879173	4.89443	7.2148	1.5236e-11	4.6889e-10	15.8008
IGFBP6	0.8784	6.23771	4.67386	5.83816e-06	3.34779e-05	3.37694
UBE2E2	0.878275	4.30317	7.22758	1.4169e-11	4.40975e-10	15.8715
SYNC	0.878245	1.55613	6.73986	2.15469e-10	4.65067e-09	13.2235
EHD2	0.877205	5.49995	7.94279	2.21028e-13	1.18577e-11	19.9286
KIAA1217	0.876889	4.35388	7.39612	5.40743e-12	1.91805e-10	16.81
SMOC2	0.876696	4.91802	3.96825	0.000105091	0.000421849	0.637792
ACSL5	0.875716	5.41824	3.89361	0.000139803	0.000539959	0.36959
ADAMTS14	0.87526	1.95388	6.15555	4.87648e-09	7.21599e-08	10.197
CPVL	0.873961	4.88681	4.47129	1.3859e-05	7.13699e-05	2.5539
KIAA1755	0.873712	2.58052	8.21682	4.28266e-14	2.81083e-12	21.5313
CLEC2B	0.872945	3.45728	6.79347	1.60559e-10	3.58112e-09	13.5094
LAYN	0.870296	3.2362	7.99443	1.62533e-13	9.17026e-12	20.2287
TPRG1	0.870128	2.49727	5.02394	1.23067e-06	8.70811e-06	4.86532
CSF2RB	0.869026	2.32408	5.63192	6.89455e-08	7.17569e-07	7.63662
C1orf54	0.868532	4.49889	7.86831	3.43815e-13	1.74586e-11	19.4974
KIF26B	0.867051	2.45591	6.46646	9.46388e-10	1.69823e-08	11.7864
GCG	0.866199	6.61725	1.14012	0.255779	0.354512	-6.21835
SVIL	0.865602	4.32298	6.89383	9.22572e-11	2.21693e-09	14.0481
PTGFRN	0.865272	5.67539	6.9417	7.07189e-11	1.76841e-09	14.3067
BNC2	0.865196	1.39002	8.5536	5.52192e-15	4.51488e-13	23.5331
GASK1A	0.864975	2.04842	6.53591	6.52006e-10	1.22653e-08	12.1481
HLA-DQB1	0.864934	6.21012	2.6165	0.00965187	0.0219548	-3.52202
DUOX2	0.864039	4.72777	2.24002	0.0263344	0.0521927	-4.4017
EVC	0.863748	2.29763	7.1196	2.61091e-11	7.41975e-10	15.2764
LRRN1	0.861897	2.61156	4.72461	4.68133e-06	2.76495e-05	3.5876
CHSY1	0.861613	4.01947	7.86119	3.586e-13	1.80667e-11	19.4563
RHBDF2	0.861576	4.74111	7.28473	1.02337e-11	3.30215e-10	16.1884
FTL	0.861371	12.1076	6.7223	2.37208e-10	5.08009e-09	13.1301
S100A6	0.861127	12.2017	3.79431	0.000203094	0.000747454	0.0194522
PLS3	0.860998	6.04511	8.6595	2.88041e-15	2.50363e-13	24.1694
INPP4B	0.85978	3.5737	5.46501	1.55414e-07	1.43281e-06	6.8533
SDC1	0.859746	6.92452	4.27871	3.07296e-05	0.000143054	1.79842
CFB	0.859403	6.90994	3.5537	0.000487142	0.00161482	-0.796943
SUSD2	0.858103	3.35541	5.1222	7.84079e-07	5.83029e-06	5.29757
ACKR3	0.858028	4.1022	5.84987	2.33032e-08	2.82095e-07	8.68382
EDN1	0.85726	3.48208	5.69626	5.01919e-08	5.49343e-07	7.9429
NPR3	0.856203	2.32991	4.42851	1.65769e-05	8.33859e-05	2.38377
ITPRIP	0.855544	3.8372	7.58969	1.76478e-12	7.32326e-11	17.9016
COL18A1	0.855435	6.56862	6.07365	7.45051e-09	1.04709e-07	9.78663
APBB1IP	0.854859	2.70886	5.70702	4.75856e-08	5.24393e-07	7.99436
CST4	0.854066	1.77346	3.65647	0.000337008	0.00116414	-0.453843
RAB3IL1	0.852286	3.50829	7.97324	1.84401e-13	1.02596e-11	20.1055
FGL2	0.852043	3.0845	4.70984	4.99304e-06	2.92133e-05	3.52609
SLC43A3	0.851417	4.57202	6.97848	5.76173e-11	1.47647e-09	14.506
CORO1C	0.851343	5.20315	9.42504	2.39693e-17	3.70009e-15	28.8547
CLEC4E	0.85125	2.03766	4.83554	2.87236e-06	1.81662e-05	4.05412
CD300A	0.851153	3.55828	6.86947	1.05581e-10	2.49059e-09	13.9169
SAMD9L	0.851141	3.15528	6.58973	4.8772e-10	9.49652e-09	12.4299
LY75	0.850936	3.47681	5.59412	8.29942e-08	8.4376e-07	7.45778
CPA3	0.850299	3.58118	3.85773	0.000160129	0.000607045	0.242204
SMO	0.849607	2.92498	8.34257	2.00103e-14	1.43007e-12	22.2747
MPEG1	0.846358	2.96432	4.48731	1.29558e-05	6.73477e-05	2.61795
MYO1E	0.846249	6.03068	6.72397	2.35051e-10	5.05072e-09	13.139
FTH1	0.846153	11.7534	8.50305	7.52539e-15	5.95123e-13	23.2305
C15orf48	0.845933	6.50653	3.73759	0.000250579	0.000898732	-0.17713
ADAM9	0.845696	6.03623	5.2567	4.18985e-07	3.41705e-06	5.89928
WDFY4	0.845608	2.13382	5.14923	6.91901e-07	5.25733e-06	5.41758
RNASE2	0.845289	1.77513	6.04206	8.76564e-09	1.20215e-07	9.62931
TNFSF4	0.845031	1.80059	6.74047	2.1476e-10	4.64054e-09	13.2267
HEG1	0.844531	3.85276	5.62282	7.21007e-08	7.46382e-07	7.59346
LEMD1	0.844341	3.49832	2.7457	0.0066619	0.0158858	-3.191
COL5A3	0.844283	2.7666	5.75485	3.75142e-08	4.28328e-07	8.22392
ANTXR2	0.84339	5.35542	5.28853	3.60675e-07	2.99504e-06	6.0433
MAB21L2	0.842761	1.07061	3.96207	0.000107617	0.000430735	0.615451
NECTIN4	0.841988	4.18394	3.42526	0.000763505	0.00238662	-1.21382
PTPRU	0.841618	4.29861	5.15977	6.58895e-07	5.04007e-06	5.46449
IL10RA	0.841188	3.30998	5.41408	1.98527e-07	1.77762e-06	6.61759
CALHM2	0.841082	4.26688	8.57264	4.91331e-15	4.05159e-13	23.6473
CIITA	0.838928	2.94759	5.83665	2.49063e-08	2.98876e-07	8.61954
KLHL6	0.838423	1.76861	5.94158	1.46508e-08	1.8986e-07	9.13243
C7	0.837817	6.18076	2.32372	0.0212769	0.0433537	-4.21718
ALOX15B	0.837192	1.74617	4.48431	1.31209e-05	6.80226e-05	2.60592
GSDME	0.836854	3.15199	6.8117	1.45234e-10	3.28154e-09	13.6069
EPHB2	0.836381	3.03224	5.4829	1.42554e-07	1.33142e-06	6.93648
ADAMTS7	0.836112	2.04484	7.19014	1.75227e-11	5.30797e-10	15.6646
AKR1C2	0.836094	4.29684	3.20855	0.00158391	0.00453661	-1.88656
OASL	0.83607	3.56712	3.46595	0.000663091	0.00210887	-1.0832
LITAF	0.835926	6.74689	7.72986	7.77676e-13	3.59857e-11	18.7009
RGS10	0.835412	5.34588	7.54089	2.3434e-12	9.28508e-11	17.6251
ADGRF1	0.834668	3.35684	3.23988	0.00142853	0.0041451	-1.79173
IGSF6	0.834578	2.55537	5.64898	6.33939e-08	6.68077e-07	7.71759
HAND2	0.834312	3.71009	4.58111	8.70278e-06	4.74375e-05	2.99653
HLA-DOB	0.833521	2.1684	4.16176	4.92222e-05	0.000216157	1.35281
MITF	0.832831	2.61113	7.37174	6.22039e-12	2.15491e-10	16.6735
TMEM40	0.832692	1.18695	3.86701	0.000154618	0.000589822	0.275059
S100A10	0.832286	10.0776	4.92668	1.91154e-06	1.26896e-05	4.44361
THBS4	0.831113	5.30778	2.93611	0.00376538	0.0096413	-2.67661
MMP13	0.830586	1.02912	3.98295	9.92975e-05	0.000402445	0.691134
LAMP3	0.829897	2.2046	5.72763	4.29576e-08	4.81644e-07	8.09312
REG3A	0.829423	6.3742	1.00022	0.318569	0.423383	-6.36632
HVCN1	0.82843	2.93739	6.23561	3.21183e-09	4.99803e-08	10.6015
SLPI	0.828415	8.49096	2.9311	0.00382374	0.00977516	-2.69055
SNX20	0.828354	1.99832	6.20387	3.79162e-09	5.80199e-08	10.4407
PRDM1	0.827924	2.77251	7.73617	7.49383e-13	3.49278e-11	18.7371
COL16A1	0.82761	5.92214	4.82696	2.98373e-06	1.8766e-05	4.01776
TRIB2	0.827055	4.71861	7.12457	2.53866e-11	7.23574e-10	15.3037
KCNJ15	0.826774	3.76599	2.78017	0.00602097	0.0145353	-3.10022
FOSB	0.825018	3.92083	2.5097	0.0129811	0.0284285	-3.78449
SIGLEC14	0.824832	1.52174	5.26962	3.94288e-07	3.24443e-06	5.95766
RSPO3	0.823657	1.59998	4.65311	6.38665e-06	3.62035e-05	3.29133
HCST	0.823501	4.51031	4.87097	2.45333e-06	1.57956e-05	4.20488
PTAFR	0.822573	3.29928	6.2787	2.56177e-09	4.10224e-08	10.8207
NKD2	0.822387	3.32741	5.00978	1.31264e-06	9.23396e-06	4.80353
UBE2L6	0.822164	6.2218	8.36307	1.76674e-14	1.29133e-12	22.3964
LILRB3	0.821881	2.44632	6.2424	3.09955e-09	4.8582e-08	10.636
ADAM28	0.821286	4.80441	3.66148	0.000330946	0.00114567	-0.436912
GPSM3	0.821146	4.9611	5.73851	4.06949e-08	4.5921e-07	8.14535
IKZF1	0.821067	2.00777	4.92831	1.89755e-06	1.26172e-05	4.45064
BATF	0.820886	4.13863	4.3582	2.21896e-05	0.000107527	2.10701
CRIP1	0.820553	8.83241	3.94893	0.000113191	0.000450336	0.56797
SP140	0.819895	2.07434	5.37062	2.44355e-07	2.13352e-06	6.41772
LHFPL2	0.819376	3.96648	7.98417	1.72784e-13	9.6639e-12	20.169
SPOCD1	0.81873	2.05387	4.65062	6.45577e-06	3.65524e-05	3.28107
DSG3	0.81841	1.33057	3.32432	0.00107739	0.00322715	-1.532
DPYD	0.817841	3.41447	6.39042	1.41943e-09	2.43894e-08	11.3932
GSTP1	0.817467	9.35802	4.60911	7.71932e-06	4.28023e-05	3.11073
IFITM2	0.81727	8.57283	5.42104	1.92007e-07	1.72645e-06	6.64973
CD72	0.816539	2.74658	4.95932	1.65004e-06	1.11913e-05	4.58443
SIGLEC10	0.816158	2.42024	5.15188	6.83446e-07	5.20639e-06	5.42938
PTPN7	0.815983	2.42266	5.32498	3.0356e-07	2.58382e-06	6.20905
MYO1G	0.815319	2.28781	6.29041	2.40873e-09	3.88944e-08	10.8804
CHST15	0.814507	3.61687	6.51482	7.30308e-10	1.3511e-08	12.038
ABI3BP	0.814346	3.88014	3.74734	0.000241725	0.000871675	-0.143495
A4GALT	0.814206	4.07409	5.4981	1.32449e-07	1.25159e-06	7.0073
IL6	0.814099	2.24357	2.96444	0.0034504	0.00893436	-2.59738
CD276	0.814008	6.25342	8.6617	2.84149e-15	2.48096e-13	24.1827
ST3GAL1	0.813045	4.30314	6.05081	8.38007e-09	1.15584e-07	9.67284
NCF4	0.812839	3.42981	5.65103	6.27556e-08	6.63161e-07	7.72735
TGFA	0.812811	3.57613	5.06582	1.01626e-06	7.31707e-06	5.0488
ABLIM3	0.812434	3.97003	5.51837	1.20059e-07	1.14971e-06	7.10192
SLAMF7	0.811846	2.66059	4.53731	1.04876e-05	5.58566e-05	2.81896
LILRB2	0.811803	2.34143	6.02575	9.53112e-09	1.29516e-07	9.5483
TINAGL1	0.811408	6.56533	4.49362	1.26159e-05	6.58112e-05	2.64323
GZMK	0.811377	2.3014	3.68406	0.000304862	0.00106492	-0.360306
MYH9	0.810849	7.82425	7.32161	8.28989e-12	2.75796e-10	16.3937
CSGALNACT2	0.810688	3.66928	8.77829	1.38302e-15	1.29548e-13	24.8868
MAP3K8	0.810639	3.29182	7.27846	1.06063e-11	3.40531e-10	16.1536
SPATS2L	0.810107	6.9671	7.07214	3.41039e-11	9.26857e-10	15.0164
CAP1	0.810009	7.64712	8.44728	1.05807e-14	8.13405e-13	22.8974
GLI1	0.809682	2.33674	7.83805	4.11175e-13	2.03437e-11	19.3228
VAV1	0.809287	3.03955	5.36341	2.52902e-07	2.20117e-06	6.38465
SECTM1	0.809056	3.5264	4.81797	3.10495e-06	1.94284e-05	3.9797
ACTB	0.807569	11.9386	7.63955	1.3196e-12	5.68372e-11	18.1851
SPN	0.807257	2.27744	5.97929	1.20895e-08	1.59453e-07	9.31827
OAS1	0.807242	5.51352	4.36295	2.1759e-05	0.000105706	2.12559
HLA-F	0.806865	7.1371	5.29233	3.54269e-07	2.94908e-06	6.06053
CSRP2	0.806278	4.27769	6.5883	4.91498e-10	9.5508e-09	12.4224
DACT3	0.806145	2.41427	6.48474	8.58164e-10	1.55193e-08	11.8814
CP	0.804385	4.47434	2.529	0.0123125	0.0271399	-3.7378
TMEM43	0.804263	5.45451	10.7223	5.50973e-21	2.49812e-18	37.0599
C6orf15	0.804142	1.16131	2.80198	0.00564497	0.0137255	-3.04225
HAS2	0.803129	1.69214	5.28339	3.6953e-07	3.05897e-06	6.01999
PRSS22	0.801369	5.30772	3.55314	0.000488109	0.00161775	-0.798786
OR2I1P	0.800994	3.19205	3.08514	0.00236154	0.00642894	-2.25222
COL22A1	0.800603	2.40955	3.97261	0.00010334	0.000416032	0.653596
TAGAP	0.800268	1.87378	5.68047	5.42683e-08	5.85111e-07	7.86754
WNT11	0.800207	2.8136	2.60069	0.0100905	0.0228421	-3.56151
MRAS	0.799339	3.51437	6.48414	8.60943e-10	1.5555e-08	11.8783
ITGA3	0.798803	6.97316	4.46162	1.44331e-05	7.40301e-05	2.51532
P2RY6	0.796943	2.20372	6.0788	7.25541e-09	1.02564e-07	9.81232
RECQL	0.796035	3.81198	7.35293	6.92892e-12	2.35388e-10	16.5684
MYO1F	0.795696	3.27879	5.85875	2.22842e-08	2.7112e-07	8.72703
OSM	0.795678	1.8382	4.71614	4.85779e-06	2.85432e-05	3.55229
CD1C	0.795675	2.17098	4.14613	5.23834e-05	0.000228323	1.29401
ZNF185	0.795103	3.62032	4.87048	2.45871e-06	1.5825e-05	4.20279
IL21R	0.794295	1.27241	6.77953	1.73342e-10	3.82264e-09	13.4349
PLXDC1	0.79412	3.70612	7.22036	1.47626e-11	4.56505e-10	15.8316
RSU1	0.793942	5.51784	8.33393	2.10875e-14	1.49049e-12	22.2235
SAMHD1	0.793788	4.49251	5.12314	7.80683e-07	5.81175e-06	5.30173
IRF8	0.793525	3.72944	4.20474	4.14438e-05	0.000185244	1.51538
PLSCR1	0.792715	6.34286	7.329	7.94652e-12	2.66208e-10	16.4349
LIPH	0.792335	4.4153	3.78076	0.000213591	0.000782505	-0.0277268
LIMD2	0.791939	4.40643	4.31015	2.703e-05	0.00012768	1.91994
IL20RB	0.79187	1.96516	2.99155	0.00317192	0.00830806	-2.52096
EDIL3	0.791393	4.02303	4.25933	3.32464e-05	0.000153327	1.72389
APLNR	0.791215	3.62889	4.30034	2.81363e-05	0.000132193	1.88193
TFF2	0.79113	6.83191	1.47881	0.140968	0.217349	-5.78146
MELTF	0.790983	4.2774	3.30772	0.00113931	0.00339367	-1.58352
CLEC2D	0.79089	2.51459	5.61935	7.33387e-08	7.57166e-07	7.57704
ITGA4	0.790271	2.01501	5.45981	1.59359e-07	1.46529e-06	6.82916
VSIG2	0.789844	5.81675	2.22704	0.0272057	0.0536488	-4.42974
TPSB2	0.789554	5.14176	3.05044	0.00263666	0.00706429	-2.35274
ANKRD1	0.789401	1.39153	3.74064	0.00024778	0.000890511	-0.166625
CTSS	0.789182	6.90532	3.82216	0.000183028	0.000682853	0.116897
FMNL3	0.788894	3.27581	8.63819	3.2842e-15	2.81653e-13	24.0411
SH3BP5	0.788442	4.10225	5.73601	4.1203e-08	4.64146e-07	8.13337
SLIT2	0.787988	2.40637	5.17142	6.2419e-07	4.81582e-06	5.51643
PLEK2	0.786791	5.34595	3.08338	0.00237483	0.00645874	-2.25734
FNDC3B	0.785451	4.42906	7.10305	2.86604e-11	7.98026e-10	15.1856
ALOX5	0.785309	5.47157	4.16388	4.8809e-05	0.000214545	1.36077
GZMA	0.785193	3.10229	4.3151	2.64885e-05	0.000125583	1.93912
FCGR3B	0.784994	1.58573	4.1027	6.22174e-05	0.000265667	1.13161
S100A16	0.784729	8.32678	4.02314	8.49762e-05	0.000350438	0.837748
ZNF469	0.783607	1.5319	6.87217	1.04015e-10	2.45965e-09	13.9315
ADAMTS1	0.783295	3.95756	3.879	0.000147763	0.000567974	0.317613
NAMPT	0.783207	5.83345	5.21373	5.12458e-07	4.07937e-06	5.70582
NMU	0.783027	3.25468	2.6281	0.00934099	0.0213496	-3.49291
FBLN5	0.780301	5.02316	3.97112	0.000103935	0.000417905	0.648194
FGD2	0.780233	2.59587	5.92961	1.55691e-08	2.00682e-07	9.07365
C11orf96	0.780114	5.6151	3.80341	0.000196321	0.000725294	0.0512158
NKX3-2	0.779777	1.14591	7.42525	4.57301e-12	1.65555e-10	16.9733
TMEM273	0.779775	3.1149	5.68345	5.34744e-08	5.77739e-07	7.88176
GPX7	0.779371	3.79296	6.53586	6.52165e-10	1.22653e-08	12.1478
B4GALT1	0.778794	5.79108	6.41668	1.2344e-09	2.15483e-08	11.5287
GLI3	0.778758	1.50643	7.51629	2.70277e-12	1.05603e-10	17.486
ADA	0.77809	3.22556	5.76283	3.60513e-08	4.13579e-07	8.26233
PLTP	0.77769	6.17264	4.46782	1.40623e-05	7.22628e-05	2.54005
SGCD	0.777523	1.86782	5.56426	9.60349e-08	9.55201e-07	7.31708
CXCL12	0.777436	4.86352	2.95275	0.00357734	0.0092173	-2.63017
TIGIT	0.777219	1.41719	5.2871	3.6312e-07	3.01107e-06	6.03681
MMP28	0.777167	5.0972	3.28568	0.00122666	0.00361922	-1.65157
GYPC	0.777021	5.06542	4.93517	1.83986e-06	1.22674e-05	4.48019
PPIC	0.775754	5.8459	6.40311	1.32685e-09	2.29266e-08	11.4586
SLIT3	0.775192	3.06721	3.69891	0.000288786	0.00101724	-0.309727
CCDC8	0.774885	2.96258	6.29167	2.39289e-09	3.87394e-08	10.8868
CD93	0.774399	4.14806	5.42454	1.8881e-07	1.70247e-06	6.66589
TMEM204	0.773617	4.7863	6.15155	4.97901e-09	7.32278e-08	10.1769
MAF	0.773087	3.20859	8.06061	1.09468e-13	6.43102e-12	20.6147
ITGAM	0.772992	2.97524	5.40453	2.07816e-07	1.85538e-06	6.57358
FHL2	0.772497	6.62047	4.68856	5.47744e-06	3.16635e-05	3.43776
STEAP1	0.772156	4.44421	4.73573	4.45931e-06	2.65987e-05	3.63398
CALHM6	0.771827	3.27013	4.27286	3.14699e-05	0.000146147	1.77588
CD8A	0.771608	2.54671	4.0317	8.21918e-05	0.000340191	0.869129
APOL4	0.770263	2.35556	5.62061	7.28846e-08	7.52881e-07	7.58303
MN1	0.770247	1.98968	6.92432	7.78973e-11	1.91761e-09	14.2127
SIRPA	0.770161	4.37895	6.0675	7.69025e-09	1.07449e-07	9.75598
VSTM4	0.770132	2.35657	7.67568	1.06837e-12	4.72829e-11	18.3911
CTSL	0.770048	6.72834	5.77455	3.40012e-08	3.93102e-07	8.31887
ZFPM2	0.769721	1.48267	8.22702	4.02711e-14	2.67035e-12	21.5914
YBX3	0.769322	7.51448	5.73085	4.22757e-08	4.75103e-07	8.10856
TNFSF11	0.769258	2.00396	4.57325	8.99983e-06	4.8836e-05	2.96457
TGIF1	0.769088	5.99668	5.53508	1.107e-07	1.07394e-06	7.18012
DPT	0.768539	3.912	2.71473	0.00728985	0.017192	-3.27168
CEBPB	0.767828	5.79331	5.78674	3.19917e-08	3.73223e-07	8.3777
LAMC1	0.766871	5.52146	6.84838	1.18636e-10	2.74813e-09	13.8036
OAS3	0.766688	3.81552	4.93396	1.84994e-06	1.23304e-05	4.47496
HSPB6	0.766058	5.15831	3.26081	0.00133273	0.00390115	-1.7279
RAB42	0.765341	1.85223	7.08048	3.25417e-11	8.91939e-10	15.062
FOSL2	0.765268	5.2791	6.14588	5.12764e-09	7.53563e-08	10.1484
SEC23A	0.764373	4.28218	7.29089	9.88003e-12	3.21492e-10	16.2227
SERPINB7	0.76416	1.51068	3.68924	0.000299166	0.00104769	-0.3427
TSPAN2	0.764043	3.12333	4.25925	3.32579e-05	0.00015333	1.72357
SLC2A5	0.763686	1.72535	5.85028	2.32559e-08	2.81698e-07	8.68579
PIGR	0.763257	6.26429	1.81246	0.07161	0.122466	-5.24363
ROR2	0.763165	2.75298	5.6314	6.91227e-08	7.18638e-07	7.63414
MDFI	0.763131	4.66153	4.67594	5.78577e-06	3.32467e-05	3.38554
PLOD1	0.762406	6.1508	6.85652	1.13415e-10	2.65268e-09	13.8473
CCL4	0.761638	3.14021	4.22947	3.75151e-05	0.000170007	1.60958
CFI	0.760551	5.63621	4.47796	1.34761e-05	6.95756e-05	2.58053
GLI2	0.760415	1.73723	8.14177	6.72904e-14	4.10897e-12	21.0899
RHOC	0.760303	8.60289	7.64247	1.29725e-12	5.60265e-11	18.2018
PLEKHO2	0.760263	4.11794	7.17053	1.95811e-11	5.83082e-10	15.5565
IGFL1	0.759769	1.18199	2.65305	0.00870271	0.0200798	-3.42988
FCER1A	0.759402	2.19615	3.83498	0.000174443	0.000654236	0.161927
LPCAT2	0.759097	3.46746	5.47726	1.46493e-07	1.36227e-06	6.91023
FXYD5	0.755982	8.15728	4.68175	5.6417e-06	3.24865e-05	3.40958
DDX60	0.755925	4.00288	4.96063	1.64029e-06	1.11445e-05	4.59011
SKIL	0.755758	4.21208	6.20717	3.72682e-09	5.71642e-08	10.4574
FLI1	0.755488	3.16155	5.2626	4.07541e-07	3.33783e-06	5.92589
RUNX3	0.755206	2.39805	4.8267	2.98725e-06	1.8782e-05	4.01663
TMEM200B	0.754501	2.20228	6.60798	4.41848e-10	8.75349e-09	12.5258
RASGRP2	0.754317	2.81694	3.83021	0.000177593	0.000664502	0.145149
PCSK5	0.754259	2.60034	6.37279	1.55866e-09	2.64753e-08	11.3024
SH3PXD2A	0.753586	4.13043	7.1285	2.48301e-11	7.10864e-10	15.3253
PAPLN	0.752737	3.09671	5.24403	4.44687e-07	3.60533e-06	5.84208
TMEM92	0.752067	4.08955	3.21834	0.00153378	0.00441004	-1.85704
GAL3ST4	0.752063	2.80004	6.51691	7.22133e-10	1.33855e-08	12.0489
PLEKHG2	0.75203	3.89771	6.43411	1.12493e-09	1.98235e-08	11.6187
PLAC8	0.750892	5.81983	2.75539	0.00647584	0.0154996	-3.1656
CPED1	0.750148	2.38416	5.15973	6.59001e-07	5.04007e-06	5.46434
TIMP1	0.747663	10.3242	5.18501	5.85935e-07	4.57226e-06	5.57715
LRRC25	0.747558	2.2799	6.41502	1.24538e-09	2.1708e-08	11.5201
SAT1	0.747083	8.96364	5.64934	6.32807e-08	6.67248e-07	7.71931
PEA15	0.746833	6.82126	8.66387	2.80378e-15	2.45917e-13	24.1957
TSPAN18	0.746066	2.78339	5.66989	5.71813e-08	6.12303e-07	7.81709
SLFN5	0.745915	2.99486	6.74848	2.05533e-10	4.46446e-09	13.2694
CCR5	0.744656	1.70931	5.49417	1.34992e-07	1.2725e-06	6.98898
FEZ1	0.744497	3.47337	6.59112	4.84065e-10	9.45396e-09	12.4372
SLC31A2	0.743925	3.35325	5.84023	2.44628e-08	2.93919e-07	8.6369
LRRC8A	0.743129	5.49746	5.09391	8.93288e-07	6.53407e-06	5.17248
BEAN1	0.742896	2.34973	3.67211	0.000318417	0.00110646	-0.400906
TSPAN1	0.741684	7.60979	2.80307	0.00562671	0.0136862	-3.03933
CD79B	0.741578	2.70954	2.61351	0.00973353	0.0221119	-3.52951
ZBP1	0.741404	1.93625	4.59371	8.24592e-06	4.52412e-05	3.04788
BCL6	0.74122	4.56013	6.69607	2.73734e-10	5.73931e-09	12.9909
GIMAP4	0.740524	4.10106	4.57089	9.09089e-06	4.91759e-05	2.95499
VILL	0.74052	5.50626	2.90513	0.00413974	0.0104954	-2.76244
RRAS	0.740147	6.68002	5.75666	3.71774e-08	4.24986e-07	8.23263
CD38	0.739924	1.51544	4.64933	6.49191e-06	3.67032e-05	3.27575
SVEP1	0.739716	2.03965	5.03149	1.189e-06	8.438e-06	4.89833
ITGA2	0.739619	4.04387	4.24112	3.57908e-05	0.000162997	1.6541
GPC1	0.739307	5.17067	5.58024	8.8826e-08	8.93167e-07	7.3923
SDR16C5	0.737419	3.85486	2.64154	0.00899202	0.0206437	-3.45902
TSPAN4	0.737299	5.60016	6.67462	3.07682e-10	6.34976e-09	12.8774
PARP14	0.73714	4.07407	7.61003	1.56759e-12	6.60443e-11	18.0171
LPXN	0.736914	3.65856	5.87554	2.04735e-08	2.51949e-07	8.80893
EPS8	0.736663	5.14296	5.26798	3.9734e-07	3.26815e-06	5.95025
APOBEC3C	0.736215	4.16366	6.63974	3.71941e-10	7.51515e-09	12.6931
ADGRF4	0.735624	1.59828	5.24019	4.52762e-07	3.66003e-06	5.82479
TUBA1C	0.735507	7.54955	5.34072	2.81715e-07	2.42353e-06	6.28087
DPEP2	0.73472	2.20954	5.58493	8.68096e-08	8.75171e-07	7.41444
ARHGAP25	0.734229	2.926	5.4027	2.09641e-07	1.86846e-06	6.56517
SIRPB2	0.733955	1.54588	6.3619	1.65135e-09	2.78536e-08	11.2464
IFIT2	0.733497	2.90717	5.8492	2.33822e-08	2.82873e-07	8.68055
ACTR3	0.733294	6.57661	6.40977	1.28064e-09	2.22625e-08	11.493
IL4R	0.732593	5.42811	6.71337	2.49071e-10	5.27887e-09	13.0827
DCSTAMP	0.732106	1.2794	6.4904	8.3255e-10	1.51413e-08	11.9108
KRT80	0.731785	3.50214	3.59954	0.000413722	0.00139395	-0.644956
RASSF8	0.731695	2.62824	6.76758	1.851e-10	4.05414e-09	13.3712
DOK2	0.729938	2.77976	5.33661	2.87268e-07	2.46142e-06	6.2621
SCIMP	0.729655	1.86883	4.95178	1.70715e-06	1.15396e-05	4.55186
ZYX	0.729525	7.15651	6.97315	5.93565e-11	1.513e-09	14.4771
PODXL	0.729516	5.00086	4.41517	1.75246e-05	8.73122e-05	2.33098
LOXL3	0.729388	2.40298	8.25546	3.3915e-14	2.29622e-12	21.7592
CFLAR	0.729289	5.60266	7.79309	5.36109e-13	2.57332e-11	19.0638
TRIP10	0.72927	6.00784	5.0899	9.09904e-07	6.63298e-06	5.15481
CGB3	0.72896	1.15791	2.07048	0.0398596	0.0744344	-4.75581
A2M	0.728864	7.42163	4.66586	6.04404e-06	3.45149e-05	3.3439
TFEC	0.727618	1.40445	6.40929	1.28392e-09	2.22993e-08	11.4905
ADAM33	0.7276	2.09927	5.08598	9.26465e-07	6.73843e-06	5.13751
TNFSF10	0.727397	5.67	5.28186	3.72199e-07	3.07578e-06	6.01307
CHSY3	0.727041	1.35483	8.29473	2.67438e-14	1.83647e-12	21.9913
ARL14	0.726854	4.30369	2.31585	0.0217135	0.0441129	-4.23481
CD96	0.72667	1.97689	4.84626	2.73871e-06	1.74122e-05	4.09967
TRIP6	0.726266	5.80587	4.63052	7.04026e-06	3.94758e-05	3.19846
PCDH18	0.725573	2.51051	5.73853	4.06901e-08	4.5921e-07	8.14547
CORIN	0.725571	1.86001	4.76732	3.88241e-06	2.35508e-05	3.76624
ZNF385A	0.725503	3.85769	6.10735	6.26064e-09	8.98181e-08	9.95507
MROH6	0.724781	4.44218	3.15006	0.00191687	0.00535768	-2.06148
AIM2	0.722976	1.24165	4.13583	5.45728e-05	0.000236266	1.25535
RNF144A	0.722971	3.00767	5.65075	6.28424e-08	6.63352e-07	7.72602
UNC5B	0.722547	3.93033	5.79023	3.14378e-08	3.67651e-07	8.39457
CSF2	0.722492	1.26102	4.58223	8.66093e-06	4.72494e-05	3.00112
UGT1A6	0.722242	2.37324	2.73399	0.00689332	0.016383	-3.2216
FBXL7	0.722234	2.33494	7.14672	2.2403e-11	6.49082e-10	15.4254
CD1A	0.721983	1.12876	5.16088	6.55505e-07	5.0173e-06	5.46944
IL18BP	0.721021	3.61397	5.74652	3.91028e-08	4.44363e-07	8.18388
TUBB6	0.72075	6.14703	6.07141	7.53703e-09	1.05694e-07	9.77546
SPRR1A	0.720406	2.30602	1.84335	0.0669514	0.115575	-5.18852
NR2F1	0.720345	3.66391	5.42611	1.87394e-07	1.69128e-06	6.67314
SCT	0.719161	1.77611	3.89981	0.000136546	0.000529392	0.391725
TLR2	0.719104	2.71454	5.82121	2.69168e-08	3.20411e-07	8.54454
METRNL	0.71895	5.63589	4.79186	3.48475e-06	2.14693e-05	3.86944
PDGFRL	0.718588	3.31288	3.97224	0.000103485	0.000416531	0.652272
ADAM10	0.717887	5.27375	5.1184	7.97957e-07	5.91523e-06	5.28074
PLK3	0.717512	4.67402	5.5167	1.21034e-07	1.15683e-06	7.09413
MYL12A	0.717367	9.03474	5.92395	1.60229e-08	2.05571e-07	9.04587
ARL4D	0.716972	2.98616	4.50472	1.20388e-05	6.30565e-05	2.68775
CCDC9B	0.716885	4.28333	4.16387	4.88107e-05	0.000214545	1.36074
TCIM	0.716622	5.52464	3.67568	0.000314312	0.00109377	-0.388798
SNAI1	0.716594	3.11655	4.97928	1.50753e-06	1.03711e-05	4.67093
TNFSF8	0.716041	1.3465	5.00096	1.36631e-06	9.56507e-06	4.76514
STON1	0.716004	2.22262	6.43857	1.09848e-09	1.94639e-08	11.6418
BIN2	0.715602	2.53602	5.16289	6.49413e-07	4.9766e-06	5.4784
CEMIP	0.715425	3.30126	3.16779	0.00180966	0.00508803	-2.00876
AK4	0.715216	3.14096	3.86034	0.000158563	0.000602291	0.251423
CASP1	0.714547	4.58518	5.21787	5.02636e-07	4.01277e-06	5.7244
TGFBR2	0.714521	5.79763	5.60646	7.81244e-08	8.02283e-07	7.51608
SIT1	0.714511	1.6768	4.04735	7.73217e-05	0.000322664	0.926676
TMC8	0.714292	2.8517	4.19155	4.3696e-05	0.000194321	1.46535
LYPD1	0.713803	3.25723	3.12266	0.00209411	0.00578828	-2.1424
PIEZO1	0.71307	6.47951	4.5235	1.11197e-05	5.88659e-05	2.76328
TPBG	0.713042	4.00471	6.05571	8.17153e-09	1.13356e-07	9.69723
SYDE1	0.712152	3.21937	7.55838	2.11722e-12	8.58273e-11	17.724
GLUL	0.712092	8.17595	4.55623	9.67684e-06	5.20123e-05	2.89553
FABP4	0.711868	3.59265	1.80786	0.072326	0.12345	-5.25175
SYNPO2	0.711168	2.64653	3.37464	0.000908314	0.00278115	-1.37443
CLCF1	0.711092	3.57881	4.28997	2.93521e-05	0.00013727	1.84186
BMP4	0.710834	4.58751	3.36177	0.000949019	0.00289111	-1.41492
SLAMF6	0.710006	1.87323	4.25737	3.3512e-05	0.000154184	1.71636
COX7A1	0.709807	5.7074	4.85058	2.68663e-06	1.71376e-05	4.11802
HNMT	0.708353	5.58376	5.4621	1.57608e-07	1.45095e-06	6.8398
TAP2	0.707674	5.06526	5.77198	3.44412e-08	3.96578e-07	8.30645
OSBPL3	0.707621	3.66554	5.07618	9.69085e-07	7.02195e-06	5.09438
CLIC2	0.707463	2.84498	5.16325	6.48333e-07	4.97227e-06	5.48
MMP23B	0.707404	3.70445	4.06136	7.31993e-05	0.000307189	0.978313
CX3CL1	0.707352	4.60613	4.48693	1.29769e-05	6.74379e-05	2.61641
ALPK2	0.707326	0.923945	6.69305	2.7828e-10	5.81136e-09	12.9749
CSF1	0.705841	4.20376	5.74451	3.9498e-08	4.47536e-07	8.17417
RHOF	0.705642	4.2021	3.96224	0.000107546	0.000430631	0.616069
GPR132	0.705162	2.2896	5.51231	1.23639e-07	1.17931e-06	7.07361
MGST1	0.704967	6.32767	3.11904	0.00211867	0.00585028	-2.15306
CRYAB	0.704722	5.26404	3.68857	0.000299894	0.00104947	-0.344969
KRT15	0.704248	3.5527	2.76078	0.00637424	0.0152803	-3.15141
TNNI2	0.703716	3.413	2.35174	0.0197862	0.0407901	-4.154
PI15	0.701899	1.34154	5.19332	5.63684e-07	4.42868e-06	5.61432
CYTH3	0.701736	3.77183	7.41396	4.88022e-12	1.74387e-10	16.91
MYADM	0.701066	6.4725	5.33116	2.948e-07	2.52036e-06	6.23721
ATP1B3	0.70089	6.56726	7.00374	5.0035e-11	1.3047e-09	14.6433
DDIT4	0.700627	7.99647	3.89432	0.000139425	0.000538982	0.372133
CYGB	0.700036	4.60422	5.90994	1.72032e-08	2.17389e-07	8.97715
LZTS1	0.69931	2.45564	6.03769	8.96492e-09	1.22686e-07	9.60756
DIO3	0.698855	1.92448	5.2597	4.13127e-07	3.37927e-06	5.91281
FPR2	0.698798	0.975575	4.61861	7.41068e-06	4.13165e-05	3.14961
PTGS1	0.69842	2.85918	5.87083	2.09663e-08	2.57194e-07	8.78594
GALNT5	0.698068	3.07408	2.97841	0.00330416	0.00860188	-2.55807
SLCO3A1	0.698038	3.94054	6.62773	3.9699e-10	7.95464e-09	12.6298
ITPR3	0.697136	4.7436	4.31387	2.66216e-05	0.000125997	1.93437
MMP10	0.696642	2.16442	3.11612	0.00213861	0.0058986	-2.16163
SLC13A5	0.696615	1.83624	2.3687	0.0189291	0.0393002	-4.11541
TNNT1	0.696498	2.61308	2.01092	0.0458524	0.0838325	-4.87393
VASN	0.696201	4.09263	4.37608	2.06099e-05	0.00010063	2.17706
AHR	0.695676	4.92979	4.68456	5.57335e-06	3.21312e-05	3.42121
SERPINB9	0.695374	3.02264	6.19269	4.01934e-09	6.11649e-08	10.3842
CXCL11	0.695337	1.75816	3.3518	0.000981726	0.00297431	-1.44621
LAMB1	0.694245	6.70908	6.26678	2.7274e-09	4.33152e-08	10.76
TNFRSF1B	0.693941	4.37771	5.40383	2.08513e-07	1.85927e-06	6.57036
AGRN	0.693568	6.17557	4.10964	6.05377e-05	0.000259175	1.15743
FAM180A	0.693269	1.60702	5.8173	2.74491e-08	3.25944e-07	8.52562
IL11	0.693257	1.66877	3.47454	0.000643546	0.00205628	-1.05546
RIPK2	0.693253	3.82351	6.68818	2.85782e-10	5.96156e-09	12.9491
GPR171	0.693223	1.53415	3.87447	0.00015032	0.000576198	0.30151
BCL9L	0.691997	4.45402	4.69783	5.26102e-06	3.05681e-05	3.47622
LAP3	0.691838	5.89791	6.32504	2.00683e-09	3.31824e-08	11.0574
CAVIN3	0.691581	5.16596	4.14557	5.25015e-05	0.000228736	1.29189
ST3GAL4	0.690713	4.80114	4.73775	4.42009e-06	2.63839e-05	3.64241
DOK3	0.69031	2.89814	5.402	2.10352e-07	1.87308e-06	6.5619
FGF19	0.689825	1.95532	2.3101	0.0220368	0.0446897	-4.24764
CAPZA1	0.689648	5.80319	8.42534	1.20951e-14	9.15246e-13	22.7667
CCN5	0.688336	2.02114	3.18857	0.00169108	0.00479165	-1.94664
TMC6	0.688103	5.34679	3.9829	9.93181e-05	0.000402445	0.690939
G0S2	0.687053	4.81162	2.82544	0.00526442	0.0129223	-2.97942
MAP4K4	0.68695	5.33446	7.58332	1.83144e-12	7.58359e-11	17.8654
CELF2	0.68685	2.3628	4.73205	4.53167e-06	2.6947e-05	3.61861
LXN	0.685845	5.13773	5.43979	1.75479e-07	1.59643e-06	6.73638
LRRN4CL	0.685772	1.52268	5.51714	1.20779e-07	1.15546e-06	7.09616
RASGRF2	0.68566	2.07895	6.49506	8.11979e-10	1.4795e-08	11.9351
SIRPB1	0.685495	1.54626	4.45991	1.45372e-05	7.44846e-05	2.5085
PAMR1	0.684883	2.70092	5.03169	1.18795e-06	8.43532e-06	4.89918
ANOS1	0.684299	1.79702	4.93923	1.80655e-06	1.21039e-05	4.49768
HK2	0.683588	4.18804	3.23946	0.0014305	0.00414831	-1.79299
NGFR	0.683538	2.98565	2.73864	0.00680063	0.0161806	-3.20947
CD19	0.682951	1.22415	2.85605	0.00480305	0.0119294	-2.89673
GUCY1A1	0.682679	3.14243	4.44054	1.57646e-05	7.9799e-05	2.43149
RFLNB	0.682588	2.92626	5.53491	1.10793e-07	1.0743e-06	7.17931
GAPT	0.682239	1.54206	4.57372	8.98178e-06	4.87517e-05	2.96648
ITK	0.681659	1.4292	4.21355	4.00014e-05	0.000179337	1.54888
VDR	0.679982	3.69526	6.25018	2.97571e-09	4.67203e-08	10.6755
CD58	0.679207	4.55215	4.89905	2.16389e-06	1.41015e-05	4.32496
ARPC2	0.679101	8.03488	10.5286	1.95615e-20	7.77298e-18	35.8186
LAMB2	0.678832	7.48413	5.68483	5.31128e-08	5.75767e-07	7.88831
PRKCB	0.678266	1.41184	4.2368	3.64215e-05	0.000165596	1.63757
ANO6	0.677499	4.27058	6.25301	2.9318e-09	4.61059e-08	10.6899
PNOC	0.677375	1.29943	4.43078	1.64204e-05	8.27277e-05	2.39278
TSPAN9	0.677028	4.48543	7.0104	4.82062e-11	1.26556e-09	14.6796
TNFRSF10B	0.676933	4.98614	4.9108	2.0528e-06	1.34685e-05	4.37539
HAS1	0.676881	1.28567	2.95624	0.00353898	0.0091331	-2.62039
SDC4	0.676682	7.41552	4.11879	5.83852e-05	0.000250969	1.1916
MMP3	0.676669	1.58269	3.05897	0.0025664	0.00690193	-2.32812
FLVCR2	0.67533	1.97556	6.31226	2.14678e-09	3.52248e-08	10.992
TUBA1A	0.674961	7.2173	4.21668	3.95007e-05	0.000177588	1.56079
HSPB7	0.674809	2.33204	3.49849	0.000591845	0.00191326	-0.977779
TUBB	0.674324	8.03976	9.26675	6.52434e-17	8.80375e-15	27.8746
HCAR2	0.674118	1.02558	4.27156	3.16364e-05	0.00014678	1.77089
F2RL2	0.672078	2.67967	3.59585	0.000419217	0.00140902	-0.65724
RIPOR2	0.672019	1.60361	3.99697	9.40602e-05	0.000383637	0.742125
DBN1	0.671851	5.50677	6.0173	9.95318e-09	1.34588e-07	9.50637
NUAK1	0.671083	2.73157	5.31452	3.18982e-07	2.69016e-06	6.1614
SAMD9	0.670983	3.26047	4.63291	6.96823e-06	3.91324e-05	3.20826
CHST3	0.670962	2.72902	5.91103	1.71086e-08	2.16477e-07	8.98248
KLF5	0.670637	5.83129	2.92796	0.0038607	0.00985658	-2.69926
ITGA6	0.670473	5.80794	4.2378	3.62739e-05	0.000164964	1.64141
RHOH	0.669629	2.51357	3.51233	0.000563777	0.00183482	-0.932681
ENAH	0.669517	4.48937	4.39978	1.86821e-05	9.24569e-05	2.27026
ITGA1	0.669351	3.86317	5.84546	2.38271e-08	2.86997e-07	8.66234
PRR16	0.66895	1.92675	7.11884	2.62209e-11	7.44057e-10	15.2722
CXCR6	0.668819	1.75153	4.41803	1.73167e-05	8.65208e-05	2.34231
PI16	0.668105	1.91308	2.20814	0.0285201	0.0559215	-4.47031
CYTH4	0.667878	2.77716	5.36016	2.56838e-07	2.23442e-06	6.36979
SIGLEC7	0.667681	1.5991	6.07913	7.24292e-09	1.0253e-07	9.81399
BHLHE41	0.666666	4.24772	4.64983	6.47787e-06	3.66453e-05	3.27781
CARD16	0.666588	4.7102	5.54518	1.0539e-07	1.03229e-06	7.22749
GPR1	0.665768	0.920373	5.38837	2.24518e-07	1.98456e-06	6.49919
ARHGEF25	0.66562	3.80435	5.68569	5.28865e-08	5.73635e-07	7.89243
BST1	0.665496	3.20878	5.47744	1.46364e-07	1.36173e-06	6.91108
PLEKHF1	0.665445	2.89432	5.12234	7.83567e-07	5.82872e-06	5.2982
ITGB3	0.665071	1.66978	5.44892	1.67935e-07	1.53504e-06	6.77869
RRM2	0.664999	3.55482	3.85311	0.000162942	0.000616497	0.225872
CYP24A1	0.664979	0.954167	2.98087	0.00327907	0.00854544	-2.55114
CDK14	0.664494	3.30014	4.8136	3.16559e-06	1.97552e-05	3.96122
EFS	0.663831	2.28392	6.73839	2.17219e-10	4.68319e-09	13.2156
ID3	0.663161	6.04522	4.98898	1.44272e-06	1.00032e-05	4.71301
CEP170	0.662704	3.85207	7.16586	2.01057e-11	5.9321e-10	15.5307
SLC16A4	0.662507	3.23003	3.60926	0.000399557	0.00135095	-0.612515
FMOD	0.66236	5.3162	4.01956	8.61659e-05	0.000355041	0.824654
CTSD	0.662081	9.69869	5.96461	1.30297e-08	1.70285e-07	9.24583
EGR1	0.662009	6.32752	2.91581	0.004007	0.0101896	-2.73295
CES1	0.661954	5.05224	2.23201	0.0268693	0.0531273	-4.41903
LIMS2	0.661759	4.38391	4.39329	1.91923e-05	9.46381e-05	2.24469
PLEC	0.661703	6.04253	4.17212	4.72284e-05	0.000208444	1.39188
PECAM1	0.660961	5.1639	4.25014	3.4509e-05	0.000158093	1.68861
MAP7D1	0.660867	6.02548	9.22057	8.72929e-17	1.13811e-14	27.5897
PICALM	0.660844	6.39339	7.89306	2.96924e-13	1.52785e-11	19.6405
LPP	0.660682	3.43914	5.98766	1.15835e-08	1.53619e-07	9.35962
NOD2	0.660622	1.2988	6.94622	6.89623e-11	1.72818e-09	14.3312
HIC1	0.660526	3.05302	5.26756	3.9813e-07	3.27046e-06	5.94834
LMO4	0.660521	6.04548	4.3007	2.80944e-05	0.000132061	1.88335
AP1S3	0.660331	3.28964	4.01608	8.73417e-05	0.000359425	0.811892
PIK3CD	0.659718	2.49719	5.89144	1.88932e-08	2.355e-07	8.88657
AL669918.1	0.659007	1.9763	3.90775	0.000132482	0.00051577	0.420096
TMEM47	0.659004	3.43307	4.71591	4.86249e-06	2.85621e-05	3.55137
PPP1R13L	0.658653	5.74969	3.659	0.000333937	0.00115478	-0.445305
PLXNA1	0.658578	3.77271	5.28672	3.63772e-07	3.01519e-06	6.03508
APOL2	0.658261	5.30866	6.39933	1.35382e-09	2.33661e-08	11.4391
KLHL5	0.658035	3.89096	6.03052	9.30094e-09	1.26745e-07	9.57195
TEAD2	0.657918	4.09446	5.55274	1.0158e-07	1.00234e-06	7.26298
THBD	0.657837	3.67486	4.9573	1.66511e-06	1.12855e-05	4.57573
TNFSF13B	0.656278	2.67181	5.17778	6.05993e-07	4.69986e-06	5.54483
PKD2	0.655591	3.79649	5.10218	8.59897e-07	6.31857e-06	5.20902
ADORA3	0.655488	2.2275	4.44126	1.57172e-05	7.96006e-05	2.43435
PIP4K2A	0.655301	3.81079	6.8333	1.28935e-10	2.95828e-09	13.7226
TEAD3	0.655242	4.26252	6.01222	1.02157e-08	1.37655e-07	9.48119
AMOTL2	0.655043	3.96809	5.70446	4.81927e-08	5.29873e-07	7.98212
CCL3	0.654925	2.91922	3.54452	0.00050325	0.00166052	-0.827182
FHOD3	0.654388	2.38466	3.8509	0.000164302	0.000620451	0.218078
HMGA1	0.654371	7.17525	3.42152	0.000773402	0.00241404	-1.22574
IFNGR1	0.653824	5.83792	6.99966	5.11904e-11	1.32944e-09	14.6211
JPT1	0.653609	7.68717	3.8377	0.00017267	0.000648849	0.171502
SIGLEC9	0.653452	1.72899	6.23743	3.18132e-09	4.96657e-08	10.6108
CLEC12A	0.653329	1.43579	4.56831	9.19143e-06	4.96384e-05	2.94452
ARID5A	0.653144	4.17164	5.50936	1.25423e-07	1.19337e-06	7.05981
SCUBE3	0.65248	1.14987	4.01677	8.71056e-05	0.00035876	0.814441
ST6GAL2	0.652392	0.863173	7.16599	2.00914e-11	5.9321e-10	15.5314
TNFAIP8L2	0.651935	2.48797	4.86283	2.544e-06	1.63032e-05	4.17018
XIRP1	0.651345	0.953602	4.34783	2.31576e-05	0.000111378	2.06651
SDC2	0.651149	5.13901	4.11729	5.87322e-05	0.000252236	1.18601
APBA2	0.650349	1.99505	5.24638	4.398e-07	3.5672e-06	5.85269
BCAT1	0.648815	2.51716	3.47823	0.000635312	0.00203165	-1.04352
RBP1	0.648639	6.87828	2.73326	0.00690797	0.0164097	-3.22351
HIF1A	0.648417	5.99237	4.99697	1.39132e-06	9.72714e-06	4.74777
CLEC4A	0.648216	2.48954	5.19552	5.57935e-07	4.39488e-06	5.62417
CMPK2	0.647739	2.78612	4.0832	6.71851e-05	0.000284861	1.05915
SRGAP2B	0.647605	2.78745	5.89468	1.85853e-08	2.32268e-07	8.90245
LYZ	0.646577	9.43348	1.76914	0.0785926	0.132714	-5.31941
IRAK2	0.646494	2.84432	4.48532	1.3065e-05	6.7806e-05	2.60997
CLEC10A	0.646168	2.24338	3.19183	0.00167319	0.00474722	-1.93688
TNFSF9	0.645748	1.95429	3.1686	0.00180487	0.00507605	-2.00633
PIEZO2	0.645689	1.72462	5.84844	2.34717e-08	2.836e-07	8.67686
PCED1B	0.645466	3.30469	4.96397	1.61568e-06	1.09874e-05	4.60458
DCBLD1	0.644944	3.7159	7.50549	2.87723e-12	1.11708e-10	17.425
VGLL4	0.644416	5.29063	7.89136	2.99936e-13	1.53748e-11	19.6306
GADD45B	0.644271	6.04921	4.5692	9.15673e-06	4.95064e-05	2.94812
MEOX2	0.64381	1.49385	5.33218	2.93379e-07	2.50932e-06	6.24186
PDGFB	0.643165	3.85274	5.54964	1.03129e-07	1.01477e-06	7.2484
LYPD2	0.643079	1.7404	1.68733	0.0933022	0.153706	-5.45772
PCLAF	0.642946	4.05534	3.75166	0.000237901	0.000860296	-0.128581
GZMB	0.642332	2.22498	3.49212	0.000605206	0.00195024	-0.998493
IGF2BP3	0.642273	1.80291	3.0442	0.0026891	0.00718981	-2.37069
JAM3	0.641886	4.12922	5.17389	6.17047e-07	4.76834e-06	5.52748
JPH2	0.641776	1.21124	4.51989	1.1291e-05	5.96255e-05	2.74874
PDLIM2	0.641608	5.7685	5.41822	1.94627e-07	1.74839e-06	6.63668
DCHS1	0.641275	2.17645	5.74718	3.89757e-08	4.43441e-07	8.18702
ZC3H12A	0.641057	4.06106	3.59747	0.000416798	0.00140309	-0.651853
CD33	0.640455	2.22509	5.39347	2.19111e-07	1.94121e-06	6.52265
GADD45A	0.640228	5.08911	6.60369	4.5224e-10	8.94101e-09	12.5033
PSMB8	0.639545	6.76056	5.89558	1.85009e-08	2.31457e-07	8.90685
NMI	0.639265	4.46862	6.81268	1.44456e-10	3.27162e-09	13.6121
MMD	0.638978	3.39116	6.13486	5.42937e-09	7.93075e-08	10.093
SLC35F2	0.638781	3.40179	4.46714	1.41025e-05	7.24477e-05	2.53734
PLA2R1	0.638411	2.4676	5.40417	2.08172e-07	1.85709e-06	6.57193
PHLDA3	0.638401	5.74548	5.21413	5.11502e-07	4.07344e-06	5.70761
ENO1	0.638387	9.31229	5.54559	1.05183e-07	1.03078e-06	7.22939
ST6GAL1	0.638366	4.30451	3.72276	0.000264621	0.000941742	-0.228092
SRGAP2	0.637994	3.98037	8.23661	3.80054e-14	2.5288e-12	21.648
GAS6	0.636987	6.53606	4.78497	3.59223e-06	2.2075e-05	3.84043
SIRPG	0.636867	1.39986	4.60449	7.87372e-06	4.35208e-05	3.09187
HHLA2	0.636444	2.86188	2.56311	0.0112061	0.025004	-3.65451
TK1	0.636294	4.39763	3.29618	0.00118431	0.00351252	-1.61921
RHOQ	0.635786	4.72664	6.96501	6.21095e-11	1.57693e-09	14.433
AFAP1L2	0.63561	3.66165	4.6159	7.49724e-06	4.1775e-05	3.13854
ADCY7	0.635238	3.08293	4.91807	1.98694e-06	1.31167e-05	4.40659
ANXA5	0.635064	8.42342	6.43693	1.10811e-09	1.96046e-08	11.6334
MBOAT2	0.635032	4.3043	3.94959	0.000112902	0.000449279	0.570371
FCRLA	0.634997	1.03092	2.83291	0.00514822	0.0126693	-2.95931
TMC5	0.634125	5.55661	2.35705	0.0195142	0.0403413	-4.14194
SOX4	0.633925	4.40518	5.25051	4.31352e-07	3.50753e-06	5.87133
IGF2BP2	0.633574	3.55508	3.43175	0.000746591	0.00234286	-1.19308
DTX1	0.633246	3.53812	4.67059	5.92139e-06	3.39451e-05	3.36344
CLDN2	0.632629	5.10039	1.68143	0.0944436	0.155255	-5.46745
CCL11	0.632565	1.97718	3.53222	0.000525612	0.00172545	-0.867582
NKAIN4	0.632554	1.34122	3.58013	0.000443442	0.00148116	-0.709526
LILRB1	0.632442	1.83745	5.03635	1.16292e-06	8.27425e-06	4.91958
INMT	0.632414	3.54088	4.06861	7.11486e-05	0.000299756	1.0051
IGDCC4	0.632384	1.20996	7.2889	9.99274e-12	3.2427e-10	16.2117
STAT2	0.632348	5.64206	7.60521	1.61223e-12	6.77768e-11	17.9898
TBC1D10C	0.632049	2.57504	3.24844	0.00138857	0.0040413	-1.76564
AKR1C1	0.631565	4.54452	2.67296	0.00822159	0.0191137	-3.37916
PDLIM1	0.631434	7.42501	5.83468	2.51549e-08	3.01484e-07	8.60994
PDE1A	0.631281	2.66579	5.16413	6.45692e-07	4.95792e-06	5.48392
PDCD1LG2	0.631154	1.13598	6.64056	3.70289e-10	7.48961e-09	12.6974
ODAM	0.630957	2.60384	2.2814	0.0237163	0.0476053	-4.31128
SLC22A3	0.630132	2.7499	3.4283	0.000755544	0.00236672	-1.20412
GTDC1	0.630003	3.28627	9.13838	1.46378e-16	1.78767e-14	27.0838
SUSD3	0.629404	2.1841	4.55993	9.52569e-06	5.1257e-05	2.91051
COLGALT1	0.629064	5.63369	6.98288	5.62178e-11	1.44637e-09	14.53
RASL12	0.628854	2.66546	5.89439	1.86126e-08	2.32459e-07	8.90103
FCER2	0.628679	0.964253	2.38033	0.0183601	0.0382836	-4.08877
CRISPLD1	0.628183	2.07419	4.32123	2.58316e-05	0.00012274	1.96292
FCMR	0.628166	2.86927	2.64384	0.00893357	0.0205266	-3.45321
VPREB3	0.628155	1.71936	2.10319	0.036863	0.0696678	-4.68955
ARHGAP15	0.627931	2.87804	3.92964	0.000121871	0.000480414	0.498519
WNT7B	0.627245	2.68373	3.18576	0.00170667	0.00483086	-1.95505
PTGER3	0.627028	1.77311	4.76584	3.90771e-06	2.36744e-05	3.76004
DNAJC5B	0.626679	1.23026	5.42819	1.85535e-07	1.67843e-06	6.68273
CELSR1	0.626145	3.37182	3.75975	0.000230897	0.000837322	-0.100629
CASP4	0.625261	6.01946	6.43512	1.11885e-09	1.97523e-08	11.624
PSTPIP1	0.625256	2.81831	4.23535	3.66355e-05	0.00016653	1.63203
UBASH3B	0.625094	2.08294	5.33344	2.91624e-07	2.49542e-06	6.24762
IL15RA	0.624614	4.61886	5.60509	7.86539e-08	8.0729e-07	7.50957
PXDC1	0.623765	5.18207	6.2214	3.4596e-09	5.34052e-08	10.5295
CD84	0.623519	1.7578	4.58198	8.6704e-06	4.72744e-05	3.00007
WTIP	0.623365	3.16887	6.17161	4.48573e-09	6.69425e-08	10.2779
MME	0.622421	1.86809	3.092	0.00231046	0.00630499	-2.23225
TRPV2	0.622268	4.09181	4.44844	1.52524e-05	7.76955e-05	2.46286
ASAP1	0.622136	3.6754	6.30372	2.24573e-09	3.66612e-08	10.9483
PLA2G5	0.621952	1.66508	4.40232	1.84861e-05	9.15647e-05	2.28027
MBNL1	0.621329	5.0412	6.60323	4.5337e-10	8.94502e-09	12.5008
WBP1L	0.621085	4.81684	7.92852	2.40583e-13	1.26839e-11	19.8459
CASP8	0.62091	4.00775	5.65113	6.27252e-08	6.63161e-07	7.72782
ARID5B	0.620847	3.18267	5.41716	1.95612e-07	1.7556e-06	6.63183
ACOT9	0.620377	4.8077	7.03094	4.29716e-11	1.14055e-09	14.7914
ADM	0.620295	4.54246	2.50915	0.0130006	0.028468	-3.78581
RAET1L	0.619985	1.47267	3.06817	0.00249263	0.00673231	-2.30152
PGF	0.619869	3.68946	4.65398	6.36284e-06	3.61065e-05	3.29489
RDX	0.619777	4.14386	4.16117	4.93385e-05	0.000216618	1.35058
MST1R	0.619761	5.39778	2.26359	0.0248139	0.0495508	-4.35039
CTRB1	0.6193	6.22714	0.684332	0.494661	0.60028	-6.62991
EPB41L2	0.619112	4.6433	4.91498	2.01468e-06	1.32635e-05	4.39332
EPHA3	0.619089	2.42536	3.69817	0.000289572	0.00101963	-0.312266
CR1	0.618814	0.866658	5.12648	7.68716e-07	5.74325e-06	5.31655
PARVA	0.618429	4.76999	6.62856	3.95209e-10	7.92718e-09	12.6342
OSR2	0.618302	2.57895	4.41349	1.76473e-05	8.7809e-05	2.32435
PLCB2	0.617071	3.6503	3.63569	0.000363315	0.00124315	-0.523924
NET1	0.616708	5.83112	4.18617	4.46478e-05	0.000197961	1.44498
GPR176	0.616424	2.5029	5.88491	1.95268e-08	2.41997e-07	8.85469
NLRC5	0.614802	4.07154	4.76952	3.84503e-06	2.33387e-05	3.77548
LATS2	0.614689	3.05224	6.68719	2.87324e-10	5.97436e-09	12.9439
RHEX	0.614618	2.5928	3.04895	0.00264905	0.00709255	-2.35701
SLC16A5	0.614444	3.8381	2.90104	0.00419159	0.0106115	-2.7737
LILRA2	0.614287	1.84559	4.61763	7.44184e-06	4.14782e-05	3.14561
FOXP3	0.614115	1.50736	5.27471	3.84958e-07	3.17307e-06	5.98068
MYD88	0.613716	5.1019	6.84897	1.18249e-10	2.74247e-09	13.8068
JAG1	0.613089	4.84542	5.30444	3.34569e-07	2.80201e-06	6.11553
ADAMTS15	0.613034	1.47028	4.75039	4.18193e-06	2.51306e-05	3.69528
P4HA1	0.612419	4.92817	4.44012	1.57923e-05	7.99182e-05	2.42982
UPK3B	0.611774	2.02218	1.98781	0.0483753	0.0877384	-4.91887
HSPB8	0.61158	3.51513	3.55985	0.000476634	0.00158462	-0.776666
ADGRE5	0.611465	5.84068	4.38804	1.96142e-05	9.63776e-05	2.22405
ADA2	0.611235	4.17614	3.11216	0.00216601	0.00595885	-2.17327
TNFRSF11B	0.611229	3.31712	2.35747	0.019493	0.0403017	-4.14099
MCUB	0.61035	3.64734	6.54338	6.26293e-10	1.18713e-08	12.1871
TRPS1	0.610343	1.7159	5.74583	3.92377e-08	4.45109e-07	8.18056
CRP	0.610192	4.72382	1.11327	0.267101	0.367116	-6.24822
PTX3	0.610187	1.74834	2.37442	0.0186474	0.0387779	-4.10233
PLA2G2D	0.610069	1.05816	3.19902	0.00163422	0.00465652	-1.91526
TWIST2	0.609877	1.79629	4.98296	1.48261e-06	1.0244e-05	4.68689
SP140L	0.609842	3.77794	5.15804	6.64197e-07	5.07578e-06	5.4568
CTSW	0.609415	2.28722	3.60006	0.000412947	0.00139159	-0.643211
CALCRL	0.609028	3.15956	3.98298	9.92848e-05	0.000402445	0.691253
CMKLR1	0.608872	2.20223	4.15667	5.02318e-05	0.000220139	1.33363
ADAMDEC1	0.608696	1.63382	3.17098	0.00179095	0.00504425	-1.99924
CD3G	0.608653	1.40527	4.46709	1.41058e-05	7.24477e-05	2.53712
MEF2C	0.608522	2.92099	4.67951	5.69677e-06	3.27645e-05	3.40032
DENND5A	0.608198	4.63589	6.93145	7.48696e-11	1.86411e-09	14.2512
HSD17B2	0.608149	5.258	2.07128	0.0397837	0.0743259	-4.7542
IFI6	0.608011	8.32409	2.58774	0.0104632	0.0235448	-3.5937
ARHGEF6	0.60774	2.49944	5.15698	6.67467e-07	5.09632e-06	5.45208
SERPINA4	0.607704	4.35411	1.99144	0.0479707	0.0871603	-4.91183
SH3RF2	0.606404	3.49978	3.07774	0.00241793	0.00655839	-2.27376
P3H1	0.606248	5.13702	5.75579	3.73394e-08	4.26584e-07	8.22843
INAVA	0.606139	5.60859	2.25097	0.0256184	0.0509621	-4.37794
TM6SF1	0.606027	2.00723	5.21775	5.02937e-07	4.01352e-06	5.72383
LIMK1	0.605874	4.56574	7.48215	3.29315e-12	1.25582e-10	17.2934
ADAMTS10	0.605713	3.32405	4.00054	9.27682e-05	0.000379088	0.755144
MICB	0.605494	1.88766	5.05424	1.0716e-06	7.6783e-06	4.99797
KLF7	0.605212	3.02731	6.45233	1.02064e-09	1.82018e-08	11.7131
PKP1	0.604274	1.74688	2.65028	0.00877137	0.0202038	-3.43688
VAMP5	0.604169	5.76162	5.5471	1.04408e-07	1.02475e-06	7.23651
AFAP1	0.603863	3.68511	6.12231	5.79423e-09	8.38122e-08	10.03
CKLF	0.602975	6.52083	5.65666	6.1038e-08	6.47492e-07	7.75412
LPAR1	0.602959	2.83631	4.64491	6.61685e-06	3.73111e-05	3.25758
CD1E	0.602908	1.52048	3.95062	0.000112457	0.000447787	0.574082
CD180	0.602392	1.19972	5.3016	3.39085e-07	2.83666e-06	6.10264
CXorf49B	0.602225	0.701804	3.24368	0.00141065	0.00409939	-1.78015
TSPAN14	0.601338	5.43878	7.1379	2.35471e-11	6.77147e-10	15.3769
CPB1	0.60035	6.03486	0.702186	0.483486	0.589457	-6.61763
SMAD3	0.600251	4.64438	4.35335	2.26374e-05	0.000109285	2.08806
APOBEC3G	0.599867	3.45344	5.48774	1.39262e-07	1.30831e-06	6.95899
MAP4K1	0.599452	2.52102	3.33406	0.00104252	0.00313488	-1.50166
TSPAN8	0.599134	8.10263	1.76916	0.0785897	0.132714	-5.31938
LILRA5	0.598499	1.82259	4.23265	3.70373e-05	0.000168118	1.6217
RHOV	0.59836	3.32669	2.35464	0.0196372	0.0405391	-4.14741
B4GALT5	0.598003	5.02117	6.30906	2.18332e-09	3.57634e-08	10.9756
PRKG1	0.597845	2.01554	6.56693	5.51623e-10	1.05912e-08	12.3104
NT5E	0.597329	4.13054	3.28108	0.00124567	0.00366968	-1.66573
GNG12	0.59685	5.14124	5.79203	3.11558e-08	3.65016e-07	8.40327
GSTM5	0.59659	2.67866	4.29144	2.91764e-05	0.00013654	1.84755
GPR34	0.596141	2.22195	3.75297	0.000236756	0.000856438	-0.124068
NFKBIZ	0.59551	3.79411	3.70802	0.000279321	0.000987864	-0.278604
CDC42EP3	0.595376	4.14732	5.58856	8.52843e-08	8.6295e-07	7.43153
NTAN1	0.595323	4.87076	9.17819	1.13979e-16	1.43748e-14	27.3286
CRYBG1	0.594521	2.9461	4.32634	2.52955e-05	0.00012043	1.98279
ITGB7	0.594453	2.46917	4.26326	3.27205e-05	0.000151227	1.73899
NKG7	0.594312	3.26617	3.26959	0.00129434	0.00379857	-1.70101
MOB1A	0.593964	5.02917	8.14107	6.75735e-14	4.11324e-12	21.0858
NRP1	0.593717	5.03146	4.43652	1.60317e-05	8.096e-05	2.41553
COL13A1	0.59356	2.26556	5.63849	6.67537e-08	6.98904e-07	7.66778
EZR	0.593462	7.75427	4.11398	5.9508e-05	0.000255227	1.17362
RALB	0.592627	5.58514	7.81539	4.70041e-13	2.28461e-11	19.1922
TRIO	0.592437	4.70393	7.14593	2.25031e-11	6.51005e-10	15.4211
WNT5B	0.592386	2.38881	3.46172	0.000672925	0.00213706	-1.09685
NQO1	0.591571	7.53001	2.48509	0.0138807	0.0301421	-3.84354
PTPRCAP	0.591255	3.27694	2.39981	0.0174416	0.0366455	-4.04393
CCL28	0.590751	3.50184	2.80458	0.00560159	0.0136289	-3.03531
SLC44A2	0.590565	6.41713	5.70452	4.81782e-08	5.29873e-07	7.98241
BACH1	0.590472	3.49947	6.39008	1.42201e-09	2.44121e-08	11.3914
FZD1	0.59009	3.10797	5.27356	3.87036e-07	3.18883e-06	5.9755
SCNN1A	0.589711	6.11831	2.09049	0.0380032	0.0715284	-4.71541
WFDC2	0.589588	7.6724	2.06154	0.0407141	0.075798	-4.77376
EFNA5	0.589509	2.98645	3.85402	0.000162386	0.000614753	0.229081
ADAM17	0.58944	3.1598	6.28949	2.4205e-09	3.89866e-08	10.8757
BAG3	0.588836	5.0238	5.05523	1.06679e-06	7.64951e-06	5.00228
KITLG	0.588637	3.36378	3.75679	0.000233437	0.000845896	-0.110862
FNBP1	0.588616	3.6467	5.33787	2.85551e-07	2.45106e-06	6.26786
PCSK6	0.588601	3.02197	3.79757	0.000200641	0.000738993	0.0308328
FCRL5	0.588587	1.07731	3.45026	0.000700234	0.00221395	-1.13371
TLR4	0.588314	2.24091	4.9471	1.74358e-06	1.17391e-05	4.53164
TWSG1	0.58745	4.07766	5.43186	1.8229e-07	1.6545e-06	6.69972
STX11	0.586435	1.72804	6.16037	4.7558e-09	7.06995e-08	10.2213
TSPO	0.586276	7.96934	3.00752	0.00301764	0.00794818	-2.47562
FMO2	0.586175	1.86601	3.58425	0.000436974	0.00146361	-0.695853
HHIP	0.586036	1.48611	3.48542	0.000619555	0.00198884	-1.02023
MCL1	0.5859	7.27723	5.73123	4.21954e-08	4.74477e-07	8.1104
ACVR1	0.58583	4.65246	7.83328	4.22928e-13	2.08717e-11	19.2952
PANX1	0.5857	3.46495	7.22309	1.45351e-11	4.51641e-10	15.8467
S100A3	0.585655	2.27787	3.96279	0.000107323	0.000429914	0.618025
NAALADL1	0.585296	3.00766	5.62146	7.25826e-08	7.50967e-07	7.58703
PLEKHA2	0.585294	3.70325	6.35188	1.74129e-09	2.91414e-08	11.195
SGK1	0.584918	5.5612	3.52177	0.00054536	0.00178149	-0.901841
ADGRG6	0.584829	3.07369	3.27986	0.00125076	0.00368243	-1.66948
UBE2C	0.584479	4.67212	2.59743	0.0101832	0.0230115	-3.56964
SERINC2	0.584361	6.88117	2.67977	0.00806273	0.0187919	-3.36175
HCFC1R1	0.584159	6.82234	5.66929	5.73525e-08	6.13796e-07	7.81421
SWAP70	0.584094	4.13049	5.85342	2.28902e-08	2.77793e-07	8.7011
IL2RB	0.583873	1.95586	4.44185	1.56784e-05	7.95088e-05	2.43669
TMIGD3	0.583743	1.88738	4.19694	4.27624e-05	0.000190785	1.48576
ITPRIPL2	0.583672	3.6469	5.64064	6.60518e-08	6.93059e-07	7.67797
IRF7	0.58351	4.80445	3.25883	0.00134151	0.0039227	-1.73394
CCNG2	0.583489	4.26603	4.63016	7.05138e-06	3.95e-05	3.19696
RENBP	0.583364	3.50541	4.30126	2.80311e-05	0.000131827	1.88549
TSPAN5	0.58333	2.97088	4.56026	9.51249e-06	5.12146e-05	2.91183
FGD6	0.582025	2.68101	4.4756	1.36105e-05	7.01839e-05	2.57109
APCDD1L	0.581676	1.11112	3.44462	0.000714079	0.00225145	-1.15185
ARNTL2	0.581435	3.09047	3.99788	9.37289e-05	0.000382447	0.745446
ZFP36	0.579946	7.63096	3.23238	0.00146438	0.00423575	-1.8145
SLC12A8	0.579572	3.80854	4.22138	3.87592e-05	0.000174783	1.57871
RELT	0.579531	2.56601	5.69269	5.10869e-08	5.55871e-07	7.92584
RNF149	0.579522	5.54972	9.14852	1.37344e-16	1.69884e-14	27.1462
BANK1	0.579308	2.22605	3.43053	0.000749748	0.00235123	-1.19699
STOM	0.579269	6.14384	4.52734	1.09402e-05	5.80427e-05	2.77877
AMOTL1	0.578889	2.97559	5.3804	2.33222e-07	2.04929e-06	6.46259
GALNT14	0.578177	3.07729	2.47247	0.0143632	0.0310256	-3.87361
MYO5A	0.578125	2.43102	6.02348	9.64292e-09	1.30943e-07	9.53701
PHACTR3	0.578102	2.76395	1.97232	0.0501313	0.0903627	-4.94871
ABRACL	0.578095	5.35931	4.79368	3.45687e-06	2.13189e-05	3.87712
PTPN22	0.577993	1.74291	5.79952	3.0009e-08	3.52222e-07	8.43949
PLXND1	0.577978	6.029	5.44642	1.69974e-07	1.55074e-06	6.76707
DUSP2	0.577912	2.74891	2.95727	0.00352771	0.00910768	-2.61749
CCR4	0.577208	0.94858	4.44802	1.5279e-05	7.78105e-05	2.46121
TMEM123	0.57714	6.48957	4.82407	3.02227e-06	1.89774e-05	4.0055
FKBP5	0.577011	5.18848	2.52326	0.0125083	0.0275251	-3.75174
HLA-E	0.576649	8.52399	5.78715	3.19268e-08	3.72692e-07	8.37966
GBP3	0.576528	4.49733	2.71591	0.00726514	0.01714	-3.26864
TENM3	0.576332	1.95393	4.62185	7.30803e-06	4.0815e-05	3.1629
IRF9	0.576243	6.35266	5.86824	2.12422e-08	2.60082e-07	8.77331
ERO1A	0.575797	5.3409	3.61508	0.00039129	0.00132601	-0.593042
HEPH	0.575517	4.00592	3.09627	0.00227912	0.0062323	-2.21978
GATA3	0.575038	2.00816	3.26233	0.00132599	0.0038832	-1.72324
SDCBP2	0.575035	5.97282	2.5325	0.0121946	0.0269138	-3.7293
RBMS3	0.574779	1.80565	6.50717	7.60908e-10	1.39833e-08	11.9981
SNX6	0.574773	5.18837	6.91836	8.05156e-11	1.97663e-09	14.1805
RIN3	0.573008	3.58224	5.99543	1.11323e-08	1.48656e-07	9.39806
NFIL3	0.572536	4.43461	5.04629	1.11133e-06	7.93934e-06	4.96308
BTN3A3	0.572515	3.69873	5.3924	2.20227e-07	1.95021e-06	6.51776
CD83	0.57245	2.95071	3.76919	0.000222965	0.000812793	-0.0679225
DOCK11	0.572398	3.13504	5.05926	1.0473e-06	7.52091e-06	5.01996
SESTD1	0.57211	4.40271	5.1307	7.53862e-07	5.65353e-06	5.33528
NFKBIA	0.571502	6.76797	5.628	7.02865e-08	7.28855e-07	7.61804
VMP1	0.571247	7.03581	4.18709	4.44838e-05	0.000197324	1.44846
STEAP3	0.571175	3.88233	3.27093	0.00128856	0.0037839	-1.69689
TMEM71	0.571169	1.65068	4.98533	1.46677e-06	1.01517e-05	4.69718
CCR2	0.570589	1.44467	4.22913	3.75664e-05	0.0001702	1.60829
GM2A	0.570468	4.6435	5.6941	5.07308e-08	5.53277e-07	7.93259
CAPZB	0.570401	8.1005	7.80916	4.87644e-13	2.35829e-11	19.1563
ABCA6	0.570394	1.99421	4.60616	7.81748e-06	4.32472e-05	3.09869
RUBCNL	0.570346	1.69759	4.17809	4.61153e-05	0.000203858	1.41441
CD81	0.57026	8.80715	4.45213	1.50183e-05	7.67663e-05	2.47756
OSR1	0.570091	1.64694	3.13429	0.00201712	0.00560113	-2.10814
TES	0.570046	5.44096	5.1774	6.07068e-07	4.7063e-06	5.54313
RAP1A	0.569419	5.57687	6.91125	8.37578e-11	2.0484e-09	14.1421
FAM83D	0.568987	2.4201	2.77521	0.0061097	0.0147237	-3.11336
EGFL6	0.567589	1.42578	4.1133	5.96669e-05	0.000255852	1.17111
LY9	0.5671	1.39682	3.47121	0.000651056	0.00207752	-1.06622
TTYH3	0.566601	5.39289	4.41745	1.73587e-05	8.67001e-05	2.34001
CD22	0.5664	2.14075	2.30023	0.0226024	0.045707	-4.26962
BZW1	0.566165	6.31761	4.60703	7.78848e-06	4.31362e-05	3.10224
IRAK3	0.565632	2.20021	5.13373	7.43379e-07	5.58794e-06	5.34871
MMP17	0.565161	2.26355	4.13556	5.46299e-05	0.00023646	1.25436
NECAP2	0.564484	5.61549	8.44395	1.07976e-14	8.25629e-13	22.8776
STK38L	0.564343	4.34692	4.7203	4.77027e-06	2.80803e-05	3.56964
TSHZ3	0.563773	2.1781	5.55451	1.00712e-07	9.95051e-07	7.27125
IKBIP	0.563644	3.47059	5.78116	3.28969e-08	3.82397e-07	8.35075
PKM	0.563602	9.53352	5.16751	6.35622e-07	4.89424e-06	5.49901
TNFSF12	0.563259	5.1168	5.31799	3.13784e-07	2.65212e-06	6.17719
IFIH1	0.5625	3.49136	5.17119	6.24862e-07	4.81908e-06	5.5154
HLA-C	0.562143	9.46252	4.33234	2.46805e-05	0.000118084	2.00613
SIK1B	0.561761	4.23512	2.51258	0.0128794	0.0282409	-3.77754
NRXN2	0.561257	2.91503	3.49767	0.000593539	0.00191777	-0.98043
GNAI2	0.561195	7.61272	7.47938	3.34637e-12	1.27109e-10	17.2777
PTPN12	0.561075	5.26057	6.4873	8.46508e-10	1.53806e-08	11.8947
PML	0.560924	5.62888	6.11748	5.94099e-09	8.56141e-08	10.0058
TXNIP	0.560897	8.55379	3.46938	0.000655219	0.0020877	-1.07213
ANLN	0.5606	2.93455	2.98029	0.00328499	0.00855659	-2.55278
ALDH3B1	0.560562	4.99618	2.97172	0.00337353	0.00876355	-2.57693
SYTL2	0.560262	4.71319	3.39607	0.000844115	0.00260592	-1.30667
HGF	0.560224	1.78143	4.72197	4.73562e-06	2.79125e-05	3.5766
CGB7	0.559701	1.23138	2.87472	0.00454006	0.0113655	-2.84589
PTPRO	0.559516	1.29075	6.50153	7.84293e-10	1.43584e-08	11.9688
EPDR1	0.559409	3.91967	4.09895	6.31456e-05	0.000269273	1.11764
EMB	0.55933	4.02353	4.30864	2.71981e-05	0.000128379	1.91407
CD247	0.559149	2.28703	3.37437	0.000909155	0.0027824	-1.37528
STK17A	0.558917	4.01932	5.12504	7.7386e-07	5.76986e-06	5.31015
PPARG	0.558557	4.38068	2.54368	0.0118248	0.0261815	-3.70208
CTSG	0.55782	1.59047	2.55341	0.0115113	0.0255753	-3.6783
CARD11	0.557759	4.2403	2.99814	0.0031074	0.00816009	-2.50228
APOL3	0.557606	4.20409	4.63416	6.93094e-06	3.89343e-05	3.21338
ZNF217	0.557604	3.66839	4.94849	1.73271e-06	1.16863e-05	4.53763
FRRS1	0.557311	1.86385	4.12206	5.76353e-05	0.000247912	1.2038
HK1	0.557257	5.40839	5.90202	1.7908e-08	2.25116e-07	8.93834
TSHZ2	0.557252	3.45412	4.53682	1.05091e-05	5.59557e-05	2.81701
PARP15	0.557191	1.31684	3.93801	0.000118026	0.000466855	0.528645
ARPC1B	0.557072	8.17186	5.09349	8.95008e-07	6.53922e-06	5.17064
VSIR	0.556458	5.47653	5.14976	6.90197e-07	5.24746e-06	5.41994
PLSCR3	0.556136	5.01161	7.40873	5.02916e-12	1.79046e-10	16.8807
HEYL	0.556107	4.08913	3.12315	0.00209083	0.00578087	-2.14097
FOXF2	0.556039	2.2855	4.81571	3.13626e-06	1.96022e-05	3.97011
NCK1	0.555891	4.48458	6.44457	1.06384e-09	1.89022e-08	11.6729
SLC12A4	0.555703	4.60996	6.74833	2.05709e-10	4.46446e-09	13.2686
ZNF423	0.554902	2.02397	5.79079	3.13498e-08	3.66844e-07	8.39727
TNFRSF10A	0.554898	3.15695	3.74656	0.000242429	0.000873887	-0.146214
MAP3K20	0.554727	3.36725	4.83497	2.87964e-06	1.82063e-05	4.0517
NLRP3	0.554514	1.47469	5.40446	2.07884e-07	1.85538e-06	6.57326
PIK3IP1	0.554365	5.10751	4.89541	2.19946e-06	1.43091e-05	4.30936
ITSN1	0.554196	3.70537	6.64553	3.60434e-10	7.30561e-09	12.7236
SCARA5	0.554125	1.14251	2.55887	0.0113386	0.0252498	-3.66492
DDAH2	0.554056	6.22154	4.96417	1.61425e-06	1.09833e-05	4.60543
CLDN23	0.553954	3.41679	2.76404	0.0063136	0.0151526	-3.14283
FOXO1	0.553763	3.53634	5.00581	1.33657e-06	9.38173e-06	4.78623
EXT1	0.553605	4.98738	5.68398	5.33359e-08	5.77389e-07	7.88427
PRKCH	0.55318	3.61116	5.34035	2.8221e-07	2.42596e-06	6.27918
OAF	0.552743	5.25204	4.1895	4.40562e-05	0.000195742	1.45759
CD300E	0.55274	0.945525	4.88608	2.2932e-06	1.48688e-05	4.26944
GSDMC	0.552679	0.825711	4.06824	7.12517e-05	0.00030006	1.00373
WDFY1	0.552632	4.13758	6.68023	2.98425e-10	6.19184e-09	12.907
PLCD3	0.552519	5.23038	2.89877	0.00422063	0.0106724	-2.77995
RAP2B	0.552514	3.63749	6.57048	5.41167e-10	1.04111e-08	12.329
FBLIM1	0.552214	5.7803	4.93606	1.83249e-06	1.22267e-05	4.48404
TMEM139	0.552143	3.83787	2.71012	0.00738794	0.0173914	-3.28364
TCEAL7	0.552093	2.44238	4.19797	4.25855e-05	0.000190127	1.48968
P2RY10	0.55183	1.05553	3.84603	0.000167343	0.000630427	0.200883
DYSF	0.551742	2.83386	5.57287	9.20828e-08	9.21592e-07	7.35759
ADAMTS9	0.551727	3.58381	3.73134	0.000256406	0.000916902	-0.198617
UGCG	0.551625	4.54258	6.05284	8.29298e-09	1.14465e-07	9.68295
TNFRSF21	0.551207	6.07104	3.95054	0.000112494	0.000447842	0.573771
NFATC4	0.550736	4.90092	3.96082	0.000108138	0.000432642	0.610907
EFNB2	0.550679	4.50542	4.21974	3.90164e-05	0.000175656	1.57246
POU2F3	0.550582	2.26131	2.55761	0.011378	0.0253229	-3.66799
ATP2B4	0.550545	5.02994	5.23922	4.54815e-07	3.67047e-06	5.82044
CTLA4	0.55037	1.18633	4.59375	8.24475e-06	4.52412e-05	3.04801
CTNNB1	0.550269	7.19966	6.33388	1.91529e-09	3.18324e-08	11.1026
DOCK10	0.549593	2.7679	3.6971	0.000290704	0.00102324	-0.315909
CD80	0.549465	0.904367	6.26985	2.6838e-09	4.28343e-08	10.7756
STMN2	0.549291	3.46541	2.40334	0.0172796	0.0363726	-4.03577
CXCR3	0.548923	1.78767	4.10543	6.1551e-05	0.000263112	1.14177
LPAR6	0.548663	4.33172	4.80937	3.2254e-06	2.00831e-05	3.94333
MYO9B	0.548622	5.45289	6.6762	3.05046e-10	6.30886e-09	12.8857
PTMA	0.548278	10.1989	6.22898	3.32525e-09	5.15373e-08	10.5679
SLFN12	0.548204	2.10172	6.8402	1.2412e-10	2.85461e-09	13.7597
ERBB2	0.547795	5.9278	3.18852	0.00169135	0.00479169	-1.94678
SUSD6	0.547712	4.82503	6.85494	1.1441e-10	2.6727e-09	13.8389
NPL	0.54764	3.33793	4.31405	2.66028e-05	0.000125939	1.93504
FCGR1B	0.547578	1.71812	4.81772	3.10847e-06	1.94428e-05	3.97862
CCL4L2	0.547565	2.62099	2.73278	0.0069178	0.0164239	-3.22478
SGIP1	0.546253	2.24206	3.90512	0.000133816	0.000520377	0.410688
TRPV4	0.545857	2.70976	3.3349	0.00103957	0.00312796	-1.49904
CXCL2	0.545725	3.34024	2.16548	0.0316897	0.0613079	-4.56065
PLIN3	0.545406	5.79285	5.38465	2.28535e-07	2.01637e-06	6.48212
CD9	0.545172	7.86674	3.36729	0.000931362	0.00284225	-1.39758
UCN2	0.545047	0.837945	4.28113	3.04284e-05	0.00014172	1.80775
PDCD6IP	0.544869	5.99205	5.04004	1.14353e-06	8.14827e-06	4.9357
NUSAP1	0.544101	3.43035	3.74497	0.000243849	0.00087851	-0.151672
AKR1C3	0.543756	6.12379	2.72159	0.00714632	0.0168865	-3.25388
SERPINB3	0.54375	1.96215	1.52643	0.128688	0.201605	-5.71119
SYNDIG1	0.543722	2.25916	3.20865	0.00158342	0.00453587	-1.88628
HSPA6	0.543513	2.57071	2.03941	0.042896	0.0792154	-4.81783
MUC5B	0.543508	5.12077	1.24143	0.216089	0.308544	-6.09929
HPGDS	0.543419	1.99431	4.2446	3.52915e-05	0.000161256	1.66739
PPFIBP1	0.543227	4.02938	4.90012	2.15353e-06	1.40434e-05	4.32955
CRYBG2	0.543207	3.09457	2.30695	0.0222158	0.04501	-4.25466
RESF1	0.543203	4.89209	4.41401	1.76089e-05	8.76628e-05	2.32642
PRR5L	0.543141	3.61851	3.89361	0.000139799	0.000539959	0.369614
LDHB	0.542883	6.91594	3.07226	0.00246038	0.00665811	-2.28964
SGMS2	0.542566	3.5943	3.95858	0.000109074	0.000435935	0.602802
IL1R2	0.542203	3.77737	1.88219	0.0614519	0.107524	-5.11793
NXN	0.542155	4.65872	4.22301	3.85063e-05	0.00017384	1.58491
CD300C	0.541913	1.46148	5.32449	3.04262e-07	2.5875e-06	6.20683
TESPA1	0.541118	1.35638	4.10728	6.11047e-05	0.000261378	1.14864
MUC20	0.541043	5.63912	2.11934	0.0354564	0.0674188	-4.65647
EHD1	0.540713	5.28306	5.49365	1.35335e-07	1.27511e-06	6.98653
LAD1	0.540155	7.03283	2.3033	0.0224249	0.0453909	-4.26278
ARL6IP5	0.53973	6.5289	6.65452	3.43241e-10	7.00865e-09	12.7711
HLA-G	0.539562	1.86768	2.10403	0.0367889	0.0695618	-4.68784
ANXA6	0.539554	6.63863	3.47902	0.000633555	0.00202771	-1.04096
RASSF5	0.539549	4.12938	4.36042	2.19875e-05	0.000106627	2.11569
CD7	0.539358	2.81039	3.09676	0.00227559	0.006226	-2.21836
REEP3	0.539203	4.15221	5.4278	1.85885e-07	1.68002e-06	6.68092
DGKA	0.538473	5.4246	3.86826	0.00015389	0.000587778	0.279491
FAS	0.538449	3.54511	5.11873	7.96725e-07	5.91065e-06	5.28222
TCF12	0.538366	4.342	5.84466	2.39233e-08	2.87796e-07	8.65845
GNGT2	0.538299	1.98878	5.19546	5.58083e-07	4.39488e-06	5.62391
PCOLCE2	0.538078	2.34836	2.80243	0.00563738	0.0137087	-3.04104
KCNMB1	0.537912	1.18277	4.18964	4.40322e-05	0.000195681	1.4581
GPR161	0.537839	2.14289	5.54575	1.05101e-07	1.0305e-06	7.23014
NDE1	0.53783	4.0537	4.71347	4.91462e-06	2.88157e-05	3.5412
A2ML1	0.537734	0.988244	2.00996	0.0459549	0.0839961	-4.87581
SH3KBP1	0.537176	4.70675	5.7722	3.44024e-08	3.96553e-07	8.30754
SLC36A1	0.536949	2.56788	6.03842	8.93126e-09	1.22312e-07	9.6112
RHBDL2	0.536829	3.16937	2.90295	0.00416728	0.0105597	-2.76844
PSTPIP2	0.536673	2.24432	4.91115	2.04958e-06	1.34611e-05	4.37689
LGALS4	0.536367	8.34295	1.3055	0.193419	0.281832	-6.01887
ATF3	0.536281	4.77529	2.46407	0.0146921	0.0316124	-3.89352
NFAM1	0.536197	1.8609	5.02339	1.23373e-06	8.72659e-06	4.86294
GALNT10	0.536127	4.48356	5.08623	9.25403e-07	6.73325e-06	5.13861
ADAP2	0.536041	2.50012	5.35474	2.63551e-07	2.28766e-06	6.34498
LILRA4	0.535514	0.932711	3.71744	0.000269843	0.000959088	-0.246352
P2RX5	0.53481	1.80156	2.08743	0.0382819	0.0719513	-4.7216
TNFAIP8L3	0.53464	1.71324	4.44164	1.56923e-05	7.95373e-05	2.43585
NDN	0.534608	4.08226	3.84234	0.000169681	0.000638237	0.187875
BDH2	0.534269	5.19028	4.5218	1.12e-05	5.92099e-05	2.75644
SKI	0.534144	4.31548	6.6877	2.86521e-10	5.96409e-09	12.9466
FGF2	0.533908	1.5175	3.83199	0.000176412	0.00066098	0.151404
TMOD3	0.533874	4.15896	4.92665	1.91173e-06	1.26896e-05	4.44352
IGFL3	0.533268	0.726063	3.41635	0.000787323	0.00245392	-1.24225
FOXF1	0.532483	2.30044	4.16702	4.81999e-05	0.000212441	1.37263
PLEKHG1	0.531872	2.6364	6.26578	2.74174e-09	4.34357e-08	10.7549
EPHX3	0.531632	1.43007	2.80008	0.00567674	0.0137923	-3.04729
TMEM154	0.531479	1.72328	4.22527	3.81559e-05	0.000172466	1.59355
ZNF677	0.531465	2.3518	4.60921	7.71591e-06	4.27957e-05	3.11115
SNAP23	0.531335	5.05299	5.5796	8.91019e-08	8.95475e-07	7.38932
STAC	0.531125	1.09021	4.10875	6.07496e-05	0.000259917	1.15414
VASP	0.531066	6.9021	4.12076	5.79322e-05	0.000249078	1.19895
EYA2	0.530808	2.40008	2.63819	0.00907783	0.0208233	-3.46747
SBNO2	0.530721	5.2035	5.53239	1.12156e-07	1.08534e-06	7.16753
SYTL4	0.530384	3.77911	4.70755	5.0431e-06	2.94527e-05	3.51658
DUSP7	0.530351	3.84631	5.19234	5.66272e-07	4.44359e-06	5.60992
TCF7	0.530335	3.2763	3.50995	0.000568502	0.00184646	-0.940429
PFKFB3	0.530324	5.0613	3.43103	0.00074844	0.00234828	-1.19537
IBSP	0.529908	0.916283	3.47198	0.000649303	0.00207227	-1.06372
ZFP36L2	0.529816	6.63402	4.05595	7.47651e-05	0.000313011	0.958363
HRH1	0.529816	2.55386	4.11399	5.95038e-05	0.000255227	1.17369
ATP10A	0.529693	2.11701	5.08364	9.36483e-07	6.80617e-06	5.1272
APBB2	0.529615	3.76762	6.06324	7.86096e-09	1.09599e-07	9.73473
RRAGC	0.529578	4.11586	8.15308	6.2868e-14	3.90064e-12	21.1563
RGMA	0.529545	2.38819	2.58091	0.0106647	0.0239369	-3.61062
PHLDA1	0.529294	4.80902	3.91546	0.000128649	0.000502816	0.447674
DRAM1	0.529013	3.66065	7.15088	2.18828e-11	6.37841e-10	15.4483
RECK	0.528869	2.29469	5.14005	7.21965e-07	5.45246e-06	5.37676
FAM78A	0.528832	1.89649	4.47967	1.33795e-05	6.92141e-05	2.58736
LAT	0.528747	3.22487	3.45225	0.000695419	0.00220017	-1.12732
FAM20A	0.528575	3.53575	2.98521	0.00323513	0.00845411	-2.53889
CXCL3	0.528239	3.01843	2.04513	0.0423228	0.0783217	-4.80648
BTN3A1	0.5281	4.07924	4.87802	2.37726e-06	1.53622e-05	4.23501
TCF21	0.527969	1.74469	5.32086	3.09549e-07	2.62321e-06	6.19026
INPP5D	0.527884	3.59484	3.24343	0.00141183	0.00410159	-1.78092
BMPR2	0.527867	3.72	6.68163	2.96161e-10	6.15148e-09	12.9144
NR3C1	0.527843	3.58082	5.42862	1.85155e-07	1.67577e-06	6.68471
ARRDC3	0.527685	4.63032	4.29458	2.88051e-05	0.000135007	1.85968
BMF	0.527598	3.09959	5.21354	5.1293e-07	4.08144e-06	5.70493
SEC14L2	0.527414	4.31904	3.76127	0.000229604	0.000833257	-0.0953735
RTP4	0.527401	3.51761	3.6216	0.000382232	0.0012992	-0.571223
CALHM5	0.5271	1.02374	7.46411	3.65487e-12	1.36411e-10	17.1918
SEMA3A	0.526722	1.38546	4.0665	7.17389e-05	0.000301848	0.997311
ZAP70	0.526254	2.0674	2.85994	0.00474713	0.0118057	-2.88616
KRT81	0.526128	1.16391	2.19776	0.0292646	0.0571722	-4.49244
MAML2	0.52593	2.73186	5.59592	8.22654e-08	8.38116e-07	7.46628
PLXNC1	0.525583	2.76881	3.87393	0.000150625	0.00057725	0.299612
CD6	0.524955	2.24299	3.45843	0.000680659	0.00215842	-1.10744
BLK	0.524884	1.13548	2.19835	0.0292219	0.0571119	-4.49119
BPI	0.524863	1.19553	4.94778	1.73827e-06	1.17156e-05	4.53456
SPRY1	0.524558	5.13591	3.71121	0.000276074	0.000978711	-0.267681
KLK4	0.524126	0.796789	4.09907	6.31166e-05	0.000269208	1.11807
PRCP	0.52237	5.5871	4.56203	9.44076e-06	5.08852e-05	2.91904
SFXN3	0.522118	5.35355	5.25129	4.2978e-07	3.49622e-06	5.87484
NUMBL	0.521804	3.84232	4.97104	1.56489e-06	1.0704e-05	4.63517
ANKRD22	0.521308	3.73125	2.34435	0.0201703	0.0414577	-4.17073
ISG20	0.52102	5.81475	2.87105	0.00459062	0.0114757	-2.85589
B3GNT5	0.520984	3.56452	4.28863	2.95131e-05	0.000137857	1.83668
ABCC3	0.520193	6.04564	2.15823	0.0322573	0.0621814	-4.57582
CELA3A	0.520013	6.0147	0.584631	0.559541	0.662143	-6.6927
FZD2	0.519975	2.44533	4.29627	2.86074e-05	0.000134211	1.8662
PRNP	0.519757	5.62455	4.44392	1.55432e-05	7.88456e-05	2.44492
ERAP2	0.518878	3.31798	2.17862	0.0306826	0.0596464	-4.533
REXO2	0.518845	5.93394	6.6018	4.56881e-10	8.98672e-09	12.4934
SULT2B1	0.518809	2.97021	2.16266	0.0319097	0.06161	-4.56656
LRRK1	0.518704	2.78401	6.31816	2.08104e-09	3.42043e-08	11.0222
TLR8	0.518603	0.900201	4.89547	2.19888e-06	1.43091e-05	4.30962
CYB5R2	0.517922	3.53115	3.59711	0.000417343	0.00140444	-0.653069
BCL2L15	0.517889	4.67458	2.03947	0.0428902	0.0792122	-4.81772
DCLK1	0.517552	1.54243	3.83028	0.000177543	0.000664502	0.145415
BTN2A2	0.517506	2.92346	5.40984	2.026e-07	1.81073e-06	6.59804
LGMN	0.517255	6.8025	4.83699	2.85393e-06	1.80674e-05	4.06027
ACTR2	0.517235	6.33089	5.32736	3.00154e-07	2.5616e-06	6.2199
RASAL3	0.516872	2.51119	3.33176	0.00105065	0.00315685	-1.50882
DUOXA2	0.51678	4.5035	1.25195	0.212241	0.304061	-6.08636
TMBIM1	0.51673	7.88819	4.07927	6.82322e-05	0.000288667	1.04456
NCCRP1	0.516669	1.20818	2.14961	0.032944	0.0633156	-4.59382
SAMD4A	0.516619	2.76102	5.01207	1.29901e-06	9.14806e-06	4.81353
BHMT2	0.516596	1.82966	5.03195	1.18652e-06	8.4297e-06	4.90033
CNRIP1	0.515839	3.27719	4.21494	3.97776e-05	0.000178458	1.55418
ARHGAP22	0.515242	2.14803	5.50441	1.28468e-07	1.21934e-06	7.0367
MFSD1	0.515173	5.54701	5.60053	8.04282e-08	8.22439e-07	7.48806
RASL11B	0.515006	2.19275	3.6281	0.000373391	0.00127407	-0.549418
ADAMTS16	0.514737	0.978442	3.76336	0.000227831	0.000827134	-0.0881212
TCN2	0.514443	4.6701	4.69933	5.22678e-06	3.04058e-05	3.48245
CD8B	0.514223	1.89368	3.19504	0.00165568	0.00470794	-1.92723
HBEGF	0.514064	4.12922	3.10766	0.00219749	0.00603225	-2.18645
PARP9	0.513983	4.96934	4.95242	1.70219e-06	1.15126e-05	4.55464
PRKD3	0.513871	3.10425	5.54922	1.03336e-07	1.0163e-06	7.24646
LIPA	0.513406	5.43521	4.21923	3.90965e-05	0.000175975	1.57052
KCTD20	0.512856	4.03378	6.30337	2.24984e-09	3.66974e-08	10.9465
CDCP1	0.512362	4.41708	3.32807	0.00106382	0.00319047	-1.52031
AGFG1	0.511961	5.27718	5.85521	2.26853e-08	2.75479e-07	8.70979
LIPG	0.511943	2.86885	3.67644	0.000313437	0.00109132	-0.386197
PTK6	0.511831	4.00523	1.99465	0.0476159	0.0866135	-4.90561
RASSF3	0.511363	4.16362	4.18751	4.44087e-05	0.000197081	1.45005
PLPP3	0.5111	4.41712	3.84377	0.000168771	0.000635062	0.192916
SLC9A9	0.510582	1.88588	4.59688	8.13467e-06	4.46689e-05	3.06081
RERG	0.51046	3.11203	3.5538	0.000486977	0.00161456	-0.796628
TTC7A	0.510428	4.37039	5.77888	3.32733e-08	3.86307e-07	8.33976
PACS1	0.510288	5.24548	7.06287	3.5926e-11	9.72271e-10	14.9657
HHIPL1	0.509914	1.11259	6.72042	2.39653e-10	5.1211e-09	13.1201
CXorf21	0.509756	1.21581	5.1779	6.05661e-07	4.69917e-06	5.54536
C3orf80	0.509243	1.49874	4.59572	8.17527e-06	4.48791e-05	3.05607
CDH6	0.509238	2.1576	3.73669	0.000251405	0.000901065	-0.180205
IQGAP1	0.509227	6.5714	6.29165	2.39311e-09	3.87394e-08	10.8867
BEND6	0.508693	1.22081	5.52461	1.16479e-07	1.1221e-06	7.13109
SYTL3	0.508309	2.18676	4.67559	5.79463e-06	3.32777e-05	3.38408
CEMIP2	0.507389	5.47816	4.05454	7.51808e-05	0.000314434	0.953137
HDGFL3	0.507128	3.91502	3.51111	0.000566203	0.00184085	-0.936666
P3H2	0.506998	3.39576	2.75701	0.00644521	0.015432	-3.16134
DAAM2	0.506975	2.23927	3.64583	0.000350246	0.0012047	-0.489772
ARHGAP31	0.506694	2.21134	6.22554	3.38556e-09	5.23041e-08	10.5505
SPART	0.506592	4.05703	4.03707	8.04891e-05	0.000333735	0.888849
EVL	0.506406	5.53817	3.21434	0.00155408	0.00446443	-1.86911
ITPKC	0.506236	4.6621	4.81796	3.10516e-06	1.94284e-05	3.97964
RHBDF1	0.50609	4.96135	3.34264	0.0010127	0.00305663	-1.47488
SLC49A3	0.506012	3.1447	3.54643	0.00049986	0.00165074	-0.8209
STX7	0.505606	4.43993	4.39009	1.94487e-05	9.56619e-05	2.23209
NEK6	0.504979	4.76834	4.84297	2.77902e-06	1.76452e-05	4.0857
FERMT1	0.504687	3.90603	2.47539	0.01425	0.0308402	-3.86665
FAM89B	0.504665	5.5103	5.82701	2.6143e-08	3.12163e-07	8.57272
TWF2	0.504412	5.7165	6.12916	5.59235e-09	8.1287e-08	10.0644
PPP1R15A	0.504089	5.79593	3.6949	0.000293049	0.00103018	-0.323411
MAP4	0.504012	6.23434	8.05568	1.12745e-13	6.59253e-12	20.5859
ASB2	0.5038	1.32976	3.36701	0.000932249	0.00284451	-1.39846
PPP1R3B	0.503544	3.28601	4.94867	1.73129e-06	1.16807e-05	4.53842
TCIRG1	0.503475	6.58995	2.49678	0.0134469	0.0293088	-3.81557
GIMAP2	0.503418	3.46405	3.81931	0.000184996	0.000688067	0.106876
SLCO1B3	0.502939	0.98756	2.27592	0.0240495	0.0481838	-4.32335
MCTP1	0.502905	2.6021	3.89574	0.000138672	0.000536452	0.377212
PAX8	0.502902	2.37643	2.36874	0.0189269	0.0392999	-4.1153
HS3ST2	0.502833	1.4535	3.13148	0.00203545	0.00564636	-2.11642
TNFSF13	0.502666	5.56771	3.72443	0.000263001	0.000937014	-0.222354
PRICKLE2	0.502609	2.26912	4.57156	9.06503e-06	4.90931e-05	2.9577
PLSCR4	0.502219	3.85019	3.73017	0.000257516	0.000920362	-0.202657
COPS8	0.502195	5.32053	7.24094	1.31326e-11	4.12044e-10	15.9455
NFE2L3	0.502188	4.23587	3.62483	0.000377814	0.00128667	-0.560391
JAK3	0.501933	2.6228	3.81159	0.000190412	0.000706167	0.0798435
HACD4	0.501145	1.26445	7.16443	2.02688e-11	5.96199e-10	15.5229
FNDC4	0.500978	3.90805	3.48859	0.000612714	0.00196983	-1.00993
PLAGL1	0.500413	3.28977	3.64491	0.000351412	0.0012082	-0.49287
SIGLEC12	0.500198	0.914998	3.67318	0.000317177	0.00110255	-0.397266
HNRNPUL2-BSCL2	0.500173	3.94527	2.79478	0.00576663	0.0139825	-3.06142
NPC2	0.500048	8.12648	4.93668	1.82737e-06	1.2201e-05	4.48671
SEMA4C	0.499976	4.18292	5.53288	1.11887e-07	1.08382e-06	7.16985
DHCR24	0.499933	5.57988	2.76369	0.00632006	0.0151644	-3.14375
KCND2	0.499927	1.1483	4.71045	4.97978e-06	2.91446e-05	3.52863
SNX10	0.499695	3.2559	3.78767	0.000208178	0.000764126	-0.00369848
LDLR	0.498991	5.77192	2.51076	0.0129439	0.0283566	-3.78195
FKBP14	0.498634	2.77903	5.63583	6.76314e-08	7.06477e-07	7.65518
CD99	0.498581	8.16086	4.40009	1.86581e-05	9.23856e-05	2.27148
SH2D1A	0.498522	1.07664	3.74938	0.000239916	0.000866284	-0.136468
ERRFI1	0.498303	6.28426	2.71842	0.00721235	0.0170259	-3.26212
RBPMS	0.498257	6.11711	4.29428	2.88411e-05	0.00013511	1.8585
FUT3	0.498125	5.08533	1.83895	0.0675987	0.116494	-5.19641
ASPH	0.498014	6.22408	3.10384	0.00222454	0.006099	-2.19763
NLRP2	0.49771	2.14029	1.67316	0.0960621	0.157353	-5.48102
CCNB2	0.497464	3.13489	2.78571	0.00592336	0.0143212	-3.08553
LIMS4	0.497395	1.58358	4.46626	1.41549e-05	7.26609e-05	2.53382
IKZF3	0.497027	1.33971	3.30907	0.00113416	0.00338041	-1.57934
KLK11	0.496832	5.15204	1.45806	0.146598	0.224521	-5.81142
IER3	0.496676	7.01743	2.45009	0.0152551	0.0326453	-3.92656
INSIG2	0.496607	4.3553	5.54344	1.06286e-07	1.03933e-06	7.21933
ALDH1B1	0.496216	4.13824	3.46822	0.000657872	0.00209477	-1.07588
PTGR1	0.496157	5.28857	4.0587	7.39666e-05	0.000310139	0.968483
GULP1	0.495925	3.50103	3.65576	0.00033788	0.00116695	-0.456253
CPNE2	0.495154	4.52399	5.34944	2.70278e-07	2.33555e-06	6.32073
NCEH1	0.495098	3.57844	3.89192	0.000140701	0.000543318	0.36358
AQP1	0.495071	6.66316	2.14952	0.0329512	0.0633197	-4.59401
SH3BGRL3	0.495066	8.2493	3.91174	0.000130486	0.000508762	0.434351
HIP1	0.495058	3.13682	5.8988	1.82017e-08	2.28362e-07	8.92261
UPK1B	0.494678	2.35608	1.34248	0.18116	0.267294	-5.97064
NEK7	0.494583	4.32496	4.87583	2.40066e-06	1.5494e-05	4.22564
UNC93B1	0.494452	5.70488	3.55007	0.00049345	0.00163265	-0.808903
MGLL	0.493401	5.81609	2.99038	0.00318344	0.00833483	-2.52425
TLN1	0.49324	6.87391	4.04615	7.76875e-05	0.000323656	0.922229
HDAC9	0.492916	2.30649	3.86375	0.000156533	0.000595869	0.263512
SHC1	0.49273	6.14608	5.72108	4.43778e-08	4.94693e-07	8.06172
CDC42SE1	0.492724	5.76657	6.08559	7.0054e-09	9.97611e-08	9.84626
OPN3	0.49267	3.71143	4.22532	3.81491e-05	0.000172466	1.59372
EHD4	0.492636	4.56364	6.33658	1.88811e-09	3.14077e-08	11.1165
PRSS21	0.492467	2.56283	1.50215	0.134842	0.209544	-5.7473
TMEM159	0.492257	4.91919	3.84669	0.00016693	0.000629116	0.203201
STAB1	0.492235	5.08455	3.18463	0.00171298	0.00484587	-1.95843
SHISA2	0.491972	2.33669	3.32663	0.00106901	0.00320455	-1.5248
RBMS2	0.49178	3.3792	5.98538	1.17194e-08	1.54994e-07	9.34835
TRIM16	0.491722	4.69643	3.22808	0.00148532	0.00428988	-1.82755
HMGA2	0.491134	1.55913	2.07126	0.0397861	0.0743259	-4.75425
LRRC8C	0.491122	2.01163	5.70768	4.74299e-08	5.23417e-07	7.99752
DLC1	0.491008	3.06457	3.7157	0.000271566	0.000964503	-0.2523
ENG	0.490825	6.1861	4.26984	3.18579e-05	0.000147736	1.76428
TBC1D2B	0.490785	4.34717	6.28049	2.5378e-09	4.07347e-08	10.8298
FLRT2	0.49058	3.08044	2.08675	0.0383442	0.0720275	-4.72298
C1QTNF1	0.490568	5.12695	3.86697	0.000154639	0.000589822	0.274934
ANKRD50	0.490398	2.58643	5.06222	1.03319e-06	7.43062e-06	5.03297
HSPA1A	0.489757	7.24498	2.0447	0.0423657	0.0783861	-4.80734
OSBPL8	0.489654	3.46098	4.73537	4.46623e-06	2.66251e-05	3.6325
DNAJB4	0.489573	3.44286	3.69447	0.000293509	0.00103142	-0.324874
ATL3	0.489477	4.11828	6.25549	2.89402e-09	4.55861e-08	10.7025
UACA	0.489317	5.07548	5.18065	5.97969e-07	4.64884e-06	5.55763
KCTD10	0.489179	4.49986	6.35389	1.72289e-09	2.88835e-08	11.2053
LYN	0.489132	4.21366	4.02016	8.59676e-05	0.0003543	0.826824
ATXN1	0.489008	3.08905	6.81195	1.45033e-10	3.28084e-09	13.6083
FCRL1	0.488955	0.67513	2.50553	0.0131298	0.0287037	-3.79453
IGSF3	0.488902	2.55181	3.78741	0.000208378	0.000764569	-0.00459739
SNX9	0.488827	4.99854	6.2691	2.69446e-09	4.29334e-08	10.7717
MAP4K5	0.488738	3.98993	6.56578	5.55077e-10	1.06363e-08	12.3043
GPR84	0.488718	1.02053	5.19603	5.56608e-07	4.38917e-06	5.62645
CD207	0.488346	1.35844	2.98079	0.00327991	0.00854566	-2.55138
STK38	0.488241	4.63518	6.01192	1.02315e-08	1.37772e-07	9.47969
ZDHHC7	0.488116	5.33491	4.31625	2.63641e-05	0.000125024	1.94358
EBF2	0.48808	0.962999	4.84301	2.7786e-06	1.76452e-05	4.08584
LSAMP	0.487988	2.16344	3.60023	0.000412706	0.00139102	-0.642667
AOAH	0.48797	2.80351	2.94723	0.00363867	0.00935783	-2.64558
PDP1	0.48759	3.4656	4.85668	2.6146e-06	1.67335e-05	4.144
SH3GLB1	0.487588	5.71649	7.2643	1.14979e-11	3.66716e-10	16.075
CD177	0.485932	1.14609	2.17677	0.0308224	0.0598632	-4.5369
RGS19	0.485565	3.88942	4.67613	5.78097e-06	3.32289e-05	3.38633
RCC2	0.485551	5.46628	5.5489	1.03499e-07	1.01738e-06	7.24494
EVA1A	0.485434	3.54823	3.1813	0.00173172	0.00489458	-1.96841
FES	0.485383	3.72739	4.65387	6.3658e-06	3.61065e-05	3.29445
PKIA	0.485195	2.24981	3.60547	0.000405022	0.00136775	-0.625166
JAK1	0.485192	5.62996	5.4069	2.05468e-07	1.83551e-06	6.58451
ENDOD1	0.484755	4.0753	4.49455	1.25669e-05	6.55914e-05	2.64693
ANGPTL1	0.484657	2.02279	2.43115	0.0160484	0.0340933	-3.97104
ADGRL4	0.484627	3.36926	3.86402	0.000156374	0.000595383	0.264464
CAST	0.484592	6.71701	4.33943	2.3972e-05	0.000115037	2.03374
DOCK9	0.484562	4.92143	4.61541	7.51321e-06	4.18277e-05	3.13651
MEIS3	0.484402	3.73242	3.02904	0.00282064	0.00749066	-2.41419
CYP2C18	0.484127	3.02238	1.79088	0.0750221	0.127421	-5.28161
TRAM2	0.484117	3.41874	4.6001	8.0233e-06	4.41202e-05	3.07394
LMO7	0.484028	6.45234	3.12492	0.00207897	0.00575466	-2.13577
MYBL2	0.483954	3.19174	2.55355	0.0115069	0.0255685	-3.67797
SGCA	0.483875	1.93135	2.96649	0.00342865	0.00888878	-2.59165
SLC38A2	0.483789	5.44456	4.22703	3.78867e-05	0.00017145	1.60025
ZNF880	0.48365	3.2237	4.1461	5.23898e-05	0.000228323	1.2939
FBP1	0.483488	5.7433	2.41965	0.0165477	0.0350039	-3.99789
APOBR	0.483451	2.709	3.85962	0.000158993	0.000603729	0.248882
IRF1	0.483302	5.27523	4.48944	1.28402e-05	6.68007e-05	2.62648
NCS1	0.483132	3.30168	3.95738	0.000109578	0.000437676	0.59847
VNN2	0.483011	2.99426	2.12228	0.0352053	0.0670008	-4.65042
TLR1	0.482859	2.28974	4.2443	3.53338e-05	0.000161411	1.66626
THSD4	0.482833	3.29298	3.69634	0.000291506	0.00102542	-0.318482
HDAC7	0.481967	5.41285	5.90359	1.77657e-08	2.23903e-07	8.94605
PTPRE	0.481743	3.17094	5.63193	6.89425e-08	7.17569e-07	7.63666
CCDC88A	0.481702	2.95005	5.2732	3.87707e-07	3.193e-06	5.97384
PDLIM5	0.481542	5.1195	5.2885	3.60721e-07	2.99504e-06	6.04318
WDR1	0.48141	7.16724	7.44692	4.03607e-12	1.49195e-10	17.0951
BICD1	0.481376	3.22904	5.04768	1.10429e-06	7.89199e-06	4.96917
CCL7	0.481126	0.55987	4.57494	8.93523e-06	4.85263e-05	2.97143
PRSS2	0.481028	8.55099	0.624389	0.533176	0.637275	-6.66884
LMNB1	0.480937	3.78435	4.1743	4.68189e-05	0.000206732	1.4001
MTHFD1L	0.480415	3.91843	5.25802	4.164e-07	3.40028e-06	5.90523
EFNB1	0.480119	5.27886	2.82449	0.00527936	0.0129486	-2.98197
FGF10	0.480086	0.966975	3.71418	0.000273085	0.000969362	-0.257511
TNFRSF13C	0.480063	1.03311	2.38612	0.0180829	0.0377914	-4.07549
MICA	0.479687	4.15567	3.70897	0.000278345	0.000985134	-0.275335
ERN2	0.479575	4.84644	1.43222	0.153845	0.233968	-5.84812
CDK2	0.479301	4.24858	5.2413	4.50404e-07	3.64402e-06	5.8298
GGT1	0.479242	5.37975	1.92348	0.0560256	0.09929	-5.04136
TM4SF19	0.47919	1.04496	3.64251	0.000354468	0.0012177	-0.500942
LYPD3	0.47916	2.85058	1.92185	0.0562319	0.0996373	-5.04441
[truncated: 17,298 more rows]
