# Supplementary material for: Integration of Single-Cell RNA Sequencing and Bulk RNA Sequencing Reveals That TAM2-Driven Genes Affect Immunotherapeutic Response and Prognosis in Pancreatic Cancer
Source: Int J Mol Sci. 2023 Aug 14;24(16):12787. doi: 10.3390/ijms241612787 (PMC10454560; doi:10.3390/ijms241612787)
Supplement: Supplementary file 1 [file ijms-24-12787-s001.zip › Supplementary Table S6.xlsx]

## Sheet: Sheet1
Supplementary Table S6: GO terms related to HMI cluster
ONTOLOGY	ID	Description	GeneRatio	BgRatio	pvalue	p.adjust	qvalue	geneID	Count
CC	GO:0062023	collagen-containing extracellular matrix	119/579	433/19869	5.70804e-83	2.04919e-80	1.33989e-80	COL6A3/COL5A2/COL1A2/COL3A1/SULF1/COL5A1/VCAN/LGALS1/MFAP2/FBN1/COL1A1/CTHRC1/FN1/SRPX2/MXRA5/MMP2/SPARC/COL8A1/EFEMP2/SFRP2/LUM/THBS2/MFAP5/COL12A1/SERPINH1/BGN/POSTN/LOX/AEBP1/CCDC80/COL6A2/COL10A1/ADAM19/FBLN2/ACTA2/EMILIN1/LTBP1/ANXA1/TGFB1I1/THBS1/MFGE8/COL8A2/COL4A2/PXDN/GREM1/COL4A1/TIMP3/ASPN/LAMA4/PCOLCE/TGFB3/LOXL1/NID2/SERPINF1/TIMP2/DCN/ICAM1/COL6A1/COL11A1/ANGPTL2/CTSB/LTBP2/LOXL2/SP…	119
MF	GO:0005201	extracellular matrix structural constituent	70/561	173/18432	1.72764e-60	1.04004e-57	8.49271e-58	COL6A3/COL5A2/COL1A2/COL3A1/COL5A1/VCAN/MFAP2/FBN1/COL1A1/CTHRC1/FN1/SRPX2/MXRA5/SPARC/COL8A1/EFEMP2/LUM/THBS2/MFAP5/COL12A1/BGN/POSTN/AEBP1/COL6A2/COL10A1/FBLN2/EMILIN1/LTBP1/THBS1/MFGE8/COL8A2/COL4A2/PXDN/COL4A1/ASPN/LAMA4/PCOLCE/NID2/DCN/COL6A1/COL11A1/LTBP2/SPON1/NID1/EFEMP1/FBLN1/HMCN1/IGFBP7/COL15A1/TGFBI/ELN/CILP/COMP/CD4/MATN3/TNC/LAMA2/PODN/CCN1/LAMC2/MFAP4/CHI3L1/PRELP/MGP/LAMB3/ECM1/CO…	70
BP	GO:0030198	extracellular matrix organization	77/558	318/18903	2.23857e-48	6.38802e-45	4.17408e-45	MMP14/CTSK/COL5A2/COL1A2/COL3A1/SULF1/COL5A1/COL1A1/FAP/MMP2/COL8A1/EFEMP2/SFRP2/LUM/COL12A1/ANTXR1/SERPINH1/OLFML2B/POSTN/ADAMTS12/PDPN/LOX/AEBP1/CCDC80/COL10A1/FBLN2/RUNX1/EMILIN1/BMP1/COL8A2/COL4A2/PXDN/GREM1/COL4A1/MMP11/SULF2/LOXL1/NID2/DDR2/COL11A1/LOXL2/NID1/CRISPLD2/ADAMTS2/FBLN1/HMCN1/COL15A1/MMP19/TGFBI/ELN/COMP/MMP7/ADAMTSL4/PDGFRA/MATN3/CYP1B1/LAMA2/CAV1/CCN2/CCN1/MMP9/CAV2/ANXA2/FSCN…	77
BP	GO:0043062	extracellular structure organization	77/558	319/18903	2.87555e-48	6.38802e-45	4.17408e-45	MMP14/CTSK/COL5A2/COL1A2/COL3A1/SULF1/COL5A1/COL1A1/FAP/MMP2/COL8A1/EFEMP2/SFRP2/LUM/COL12A1/ANTXR1/SERPINH1/OLFML2B/POSTN/ADAMTS12/PDPN/LOX/AEBP1/CCDC80/COL10A1/FBLN2/RUNX1/EMILIN1/BMP1/COL8A2/COL4A2/PXDN/GREM1/COL4A1/MMP11/SULF2/LOXL1/NID2/DDR2/COL11A1/LOXL2/NID1/CRISPLD2/ADAMTS2/FBLN1/HMCN1/COL15A1/MMP19/TGFBI/ELN/COMP/MMP7/ADAMTSL4/PDGFRA/MATN3/CYP1B1/LAMA2/CAV1/CCN2/CCN1/MMP9/CAV2/ANXA2/FSCN…	77
BP	GO:0045229	external encapsulating structure organization	77/558	321/18903	4.73072e-48	7.00619e-45	4.57801e-45	MMP14/CTSK/COL5A2/COL1A2/COL3A1/SULF1/COL5A1/COL1A1/FAP/MMP2/COL8A1/EFEMP2/SFRP2/LUM/COL12A1/ANTXR1/SERPINH1/OLFML2B/POSTN/ADAMTS12/PDPN/LOX/AEBP1/CCDC80/COL10A1/FBLN2/RUNX1/EMILIN1/BMP1/COL8A2/COL4A2/PXDN/GREM1/COL4A1/MMP11/SULF2/LOXL1/NID2/DDR2/COL11A1/LOXL2/NID1/CRISPLD2/ADAMTS2/FBLN1/HMCN1/COL15A1/MMP19/TGFBI/ELN/COMP/MMP7/ADAMTSL4/PDGFRA/MATN3/CYP1B1/LAMA2/CAV1/CCN2/CCN1/MMP9/CAV2/ANXA2/FSCN…	77
CC	GO:0005788	endoplasmic reticulum lumen	59/579	312/19869	4.92321e-31	8.83717e-29	5.7783e-29	COL6A3/COL5A2/COL1A2/COL3A1/COL5A1/VCAN/LGALS1/MXRA8/FBN1/COL1A1/FN1/FSTL1/COL8A1/COL12A1/SERPINH1/COL6A2/COL10A1/LTBP1/THBS1/MFGE8/COL8A2/COL4A2/GPX8/PDGFC/PRSS23/COL4A1/B2M/COL6A1/COL11A1/SPON1/CTSC/P4HA3/APOL1/IGFBP5/IGFBP7/RCN3/PLAUR/IGFBP3/COL15A1/CERCAM/FSTL3/FMO1/SERPING1/IGFBP4/ADAMTSL4/CD4/MATN3/TNC/CCN1/WNT5A/C3/SPARCL1/SPP1/COL14A1/COL7A1/MSLN/APOE/COL17A1/MZB1	59
CC	GO:0005581	collagen trimer	32/579	86/19869	2.88905e-27	3.45723e-25	2.26055e-25	COL6A3/COL5A2/COL1A2/COL3A1/COL5A1/COL1A1/CTHRC1/COL8A1/LUM/COL12A1/LOX/COL6A2/COL10A1/EMILIN1/COL8A2/COL4A2/COL4A1/C1QTNF5/COL6A1/COL11A1/COLEC12/COL15A1/C1QTNF3/MSR1/C1QC/C1QA/C1QB/MARCO/COL14A1/COL7A1/FCN1/COL17A1	32
BP	GO:0045785	positive regulation of cell adhesion	69/558	484/18903	4.74095e-28	5.26601e-25	3.44093e-25	LGALS1/FN1/THY1/COL8A1/EFEMP2/SFRP2/PDPN/ITGA5/CCDC80/FLNA/ADAM19/FBLN2/RUNX1/EMILIN1/ANXA1/ITGB2/LEF1/B2M/ITGAV/NID1/HAVCR2/TGM2/HLA-DRA/CD74/CD86/PLAUR/FSTL3/LILRB4/ETS1/TPM1/HLA-DMB/VCAM1/AIF1/CD4/IL2RA/LAMA2/CAV1/IL18/NCKAP1L/CCN1/HLA-DMA/HLA-DRB1/WNT5A/PTPRC/HLA-DPA1/HLA-DPB1/IL7R/HLA-DQA1/SASH3/HLA-DOA/TGFB2/HLA-DQB2/CCL5/UNC13D/CORO1A/ADAM8/CD3E/CCL2/CEACAM6/HLA-DQA2/IGF2/IL2RG/HLA-DRB5/IG…	69
BP	GO:0042060	wound healing	64/558	442/18903	1.94781e-26	1.73082e-23	1.13096e-23	COL3A1/COL5A1/PLAU/COL1A1/FN1/FAP/AXL/PDGFRB/CCN4/PDPN/LOX/ITGA5/FLNA/ACTA2/EMILIN1/ANXA1/THBS1/CNN2/FCER1G/TGFB3/DDR2/TSKU/MYL9/ENTPD1/MYOF/SERPINE1/HMOX1/PTK7/FBLN1/F2R/PLAUR/SLC11A1/SERPING1/TPM1/CD40/CLEC7A/F13A1/COMP/PDGFRA/PLAT/CAV1/CCN1/MYLK/DCBLD2/TFPI/ANXA8/ITGB6/ANXA2/CDH3/WNT5A/PLEK/CLDN1/CXCR4/TGFB2/JAML/KRT6A/MMP12/F3/S100A8/SERPINB2/APOE/IGF1/SAA1/SPRR3	64
BP	GO:0030199	collagen fibril organization	28/558	64/18903	3.09967e-26	2.2953e-23	1.4998e-23	COL5A2/COL1A2/COL3A1/COL5A1/COL1A1/EFEMP2/SFRP2/LUM/COL12A1/SERPINH1/ADAMTS12/LOX/AEBP1/EMILIN1/BMP1/PXDN/GREM1/MMP11/LOXL1/DDR2/COL11A1/LOXL2/ADAMTS2/COMP/CYP1B1/ANXA2/TGFB2/COL14A1	28
CC	GO:0005604	basement membrane	32/579	99/19869	4.94992e-25	4.44256e-23	2.90482e-23	COL5A1/FBN1/FN1/SPARC/COL8A1/EFEMP2/THBS2/CCDC80/ACTA2/COL8A2/COL4A2/PXDN/COL4A1/TIMP3/LAMA4/LOXL1/NID2/SERPINF1/LOXL2/NID1/FBLN1/HMCN1/COL15A1/TGFBI/TNC/LAMA2/ANXA2/LAMC2/LAMB3/COL7A1/ITGB4/COL17A1	32
BP	GO:0050900	leukocyte migration	59/558	398/18903	5.83353e-25	3.70262e-22	2.41938e-22	MMP14/THY1/MMP2/MSN/TNFAIP6/EMILIN1/ANXA1/ITGB2/THBS1/GREM1/CNN2/FCER1G/ICAM1/SERPINE1/IL1R1/HMOX1/CD74/SLAMF8/TREM1/VCAM1/CCL18/AIF1/GPR183/SPI1/NCKAP1L/MMP9/RAC2/CXCL8/WNT5A/IL16/CSF1R/SELPLG/CXCL10/CXCR4/C3AR1/TREM2/S100A9/TGFB2/JAML/CCL5/CXCL9/CORO1A/DUSP1/CCL13/ADAM8/ECM1/S100A8/CXCL5/CCL2/APOD/CCL17/CXCL6/CXCL1/SAA1/CCL19/CXCL13/CCL21/CCL20/S100A14	59
BP	GO:0060326	cell chemotaxis	52/558	319/18903	4.76218e-24	2.64479e-21	1.72817e-21	MMP2/TNFAIP6/PDGFRB/LOX/TMSB4X/ANXA1/ITGB2/THBS1/LEF1/GREM1/FCER1G/SERPINE1/CD74/SLAMF8/TREM1/VCAM1/CCL18/AIF1/PDGFRA/GPR183/SPI1/NCKAP1L/RAC2/CXCL8/WNT5A/IL16/CSF1R/CXCL10/CXCR4/C3AR1/S100A9/TGFB2/JAML/CCL5/CXCL9/CORO1A/CXCL14/DUSP1/CCL13/ADAM8/S100A8/CXCL5/CCL2/CCL17/CXCL6/CXCL1/SAA1/CCL19/CXCL13/CCL21/CCL20/S100A14	52
MF	GO:0005518	collagen binding	27/561	69/18432	2.06348e-23	6.21106e-21	5.07181e-21	CTSK/FN1/SPARC/LUM/ANTXR1/SERPINH1/LOX/AEBP1/COL6A2/THBS1/ASPN/PCOLCE/NID2/DDR2/DCN/COL6A1/CTSB/NID1/ITGA11/TGFBI/COMP/PODN/MMP9/LRRC15/MMP12/SPARCL1/COL14A1	27
BP	GO:0030595	leukocyte chemotaxis	45/558	240/18903	1.62455e-23	8.01987e-21	5.24037e-21	MMP2/TNFAIP6/ANXA1/ITGB2/THBS1/GREM1/FCER1G/SERPINE1/CD74/SLAMF8/TREM1/CCL18/AIF1/GPR183/SPI1/NCKAP1L/RAC2/CXCL8/WNT5A/IL16/CSF1R/CXCL10/CXCR4/C3AR1/S100A9/TGFB2/JAML/CCL5/CXCL9/CORO1A/DUSP1/CCL13/ADAM8/S100A8/CXCL5/CCL2/CCL17/CXCL6/CXCL1/SAA1/CCL19/CXCL13/CCL21/CCL20/S100A14	45
BP	GO:0097529	myeloid leukocyte migration	45/558	242/18903	2.32403e-23	1.03257e-20	6.74703e-21	MMP14/MMP2/TNFAIP6/EMILIN1/ANXA1/ITGB2/THBS1/GREM1/CNN2/FCER1G/SERPINE1/IL1R1/CD74/SLAMF8/TREM1/CCL18/AIF1/SPI1/NCKAP1L/RAC2/CXCL8/CSF1R/CXCL10/C3AR1/TREM2/S100A9/TGFB2/JAML/CCL5/CXCL9/DUSP1/CCL13/ADAM8/S100A8/CXCL5/CCL2/CCL17/CXCL6/CXCL1/SAA1/CCL19/CXCL13/CCL21/CCL20/S100A14	45
BP	GO:0050867	positive regulation of cell activation	61/558	467/18903	7.99855e-23	3.23069e-20	2.111e-20	MMP14/LGALS1/THY1/AXL/PDGFRB/FLNA/ACTA2/RUNX1/ANXA1/ITGB2/THBS1/LEF1/B2M/DDR2/CTSC/HAVCR2/FCGR3A/HLA-DRA/CD74/CD86/TYROBP/LILRB4/CD40/HLA-DMB/VCAM1/CLEC7A/AIF1/CD4/GPR183/IL2RA/CAV1/CCN2/IL18/NCKAP1L/HLA-DMA/BTK/HLA-DRB1/WNT5A/PTPRC/HLA-DPA1/HLA-DPB1/PLEK/IL7R/TREM2/HLA-DQA1/SASH3/HLA-DOA/HLA-DQB2/CCL5/CORO1A/ADAM8/CD3E/CCL2/HLA-DQA2/IGF2/IGLL5/IL2RG/HLA-DRB5/IGF1/CCL19/CCL21	61
BP	GO:0001819	positive regulation of cytokine production	62/558	486/18903	1.22517e-22	4.53619e-20	2.96405e-20	SULF1/LUM/RUNX1/ANXA1/THBS1/FCER1G/B2M/IFI16/SULF2/LAPTM5/RFTN1/SPON2/LY96/SERPINE1/IL1R1/HAVCR2/FCGR3A/HMOX1/CD74/CD86/F2R/TYROBP/SLC11A1/STAT1/C1QTNF3/CD40/SPHK1/TWIST1/CLEC7A/AIF1/CD4/SEMA7A/AKAP12/CYP1B1/CYBB/RSAD2/IL18/CYBA/MNDA/BTK/WNT5A/GBP5/PTPRC/HLA-DPA1/HLA-DPB1/IL16/CSF1R/OAS2/C3AR1/TREM2/SASH3/CHI3L1/ISG15/C3/MMP12/ADAM8/F3/CD3E/LTB/FCN1/SAA1/CCL19	62
BP	GO:0022409	positive regulation of cell-cell adhesion	50/558	322/18903	3.43454e-22	1.17382e-19	7.67e-20	LGALS1/THY1/PDPN/ADAM19/RUNX1/ANXA1/ITGB2/LEF1/B2M/HAVCR2/HLA-DRA/CD74/CD86/PLAUR/FSTL3/LILRB4/ETS1/HLA-DMB/VCAM1/AIF1/CD4/IL2RA/CAV1/IL18/NCKAP1L/HLA-DMA/HLA-DRB1/WNT5A/PTPRC/HLA-DPA1/HLA-DPB1/IL7R/HLA-DQA1/SASH3/HLA-DOA/HLA-DQB2/CCL5/CORO1A/ADAM8/CD3E/CCL2/CEACAM6/HLA-DQA2/IGF2/IL2RG/HLA-DRB5/IGF1/CCL19/CXCL13/CCL21	50
MF	GO:0005178	integrin binding	36/561	156/18432	8.42795e-22	1.69121e-19	1.381e-19	MMP14/COL3A1/COL5A1/FBN1/FN1/THY1/FAP/SFRP2/CCN4/ITGA5/EMILIN1/GPNMB/ITGB2/THBS1/MFGE8/ICAM1/ITGB5/ITGAV/FBLN1/ITGA11/ITGAX/TGFBI/VCAM1/COMP/SEMA7A/CCN2/CCN1/ITGBL1/ITGB6/JAML/ISG15/LCP1/SPP1/IGF2/IGF1/ITGB4	36
BP	GO:0007159	leukocyte cell-cell adhesion	56/558	414/18903	9.39844e-22	2.98266e-19	1.94894e-19	LGALS1/THY1/MSN/ITGA5/RUNX1/ANXA1/GPNMB/ITGB2/LEF1/B2M/LAPTM5/FCGR2B/ICAM1/HAVCR2/HLA-DRA/CD74/OLR1/CD86/CERCAM/LILRB4/ETS1/HLA-DMB/VCAM1/AIF1/CD4/IL2RA/CAV1/IL18/NCKAP1L/HLA-DMA/RAC2/HLA-DRB1/VSIG4/PTPRC/HLA-DPA1/HLA-DPB1/SELPLG/IL7R/S100A9/HLA-DQA1/SASH3/HLA-DOA/HLA-DQB2/CCL5/CORO1A/ADAM8/S100A8/CD3E/CCL2/HLA-DQA2/IGF2/IL2RG/HLA-DRB5/IGF1/CCL19/CCL21	56
BP	GO:0097530	granulocyte migration	35/558	158/18903	5.03161e-21	1.49036e-18	9.73837e-19	TNFAIP6/ANXA1/ITGB2/THBS1/FCER1G/IL1R1/CD74/SLAMF8/TREM1/CCL18/NCKAP1L/RAC2/CXCL8/CSF1R/CXCL10/C3AR1/S100A9/TGFB2/JAML/CCL5/CXCL9/CCL13/ADAM8/S100A8/CXCL5/CCL2/CCL17/CXCL6/CXCL1/SAA1/CCL19/CXCL13/CCL21/CCL20/S100A14	35
BP	GO:0071621	granulocyte chemotaxis	32/558	130/18903	8.12357e-21	2.25581e-18	1.474e-18	TNFAIP6/ANXA1/ITGB2/THBS1/FCER1G/CD74/TREM1/CCL18/NCKAP1L/RAC2/CXCL8/CSF1R/CXCL10/C3AR1/S100A9/TGFB2/JAML/CCL5/CXCL9/CCL13/S100A8/CXCL5/CCL2/CCL17/CXCL6/CXCL1/SAA1/CCL19/CXCL13/CCL21/CCL20/S100A14	32
MF	GO:0005539	glycosaminoglycan binding	42/561	237/18432	1.50056e-20	2.25835e-18	1.84411e-18	SULF1/COL5A1/VCAN/FBN1/FN1/FSTL1/EFEMP2/THBS2/TNFAIP6/BGN/CCN4/POSTN/CCDC80/GPNMB/THBS1/HAPLN3/DPYSL3/PCOLCE/SULF2/NRP2/DCN/COL11A1/LTBP2/CRISPLD2/CFH/COMP/CCN2/CCN1/CXCL8/PTPRC/LAMC2/CXCL10/TREM2/FGF7/PRELP/EPYC/JCHAIN/CXCL6/APOE/SAA1/CXCL13/FGFBP1	42
MF	GO:0019838	growth factor binding	32/561	132/18432	3.29376e-20	3.96569e-18	3.23829e-18	COL1A2/COL3A1/COL5A1/COL1A1/SRPX2/PDGFRB/LTBP1/THBS1/PXDN/COL4A1/OSMR/TGFB3/NRP2/COL6A1/TSKU/LTBP2/ITGAV/HTRA1/IL1R1/IGFBP5/IGFBP7/IGFBP3/IGFBP4/PDGFRA/IL2RA/CCN2/CCN1/IL1RN/IL2RG/ITGB4/CXCL13/FGFBP1	32
BP	GO:0032963	collagen metabolic process	29/558	107/18903	3.00471e-20	7.8529e-18	5.13126e-18	MMP14/CTSK/COL1A2/COL5A1/COL1A1/FAP/MMP2/PDGFRB/SERPINH1/RUNX1/EMILIN1/INHBA/MMP11/PCOLCE/TGFB3/DDR2/VIM/CTSB/ADAMTS2/F2R/RCN3/MMP19/MMP7/CCN2/MMP9/MFAP4/MMP12/KLK6/MMP1	29
BP	GO:0002504	antigen processing and presentation of peptide or polysaccharide antigen via MHC class II	19/558	36/18903	3.41002e-20	8.41707e-18	5.4999e-18	THBS1/FCER1G/B2M/FCGR2B/HLA-DRA/CD74/IFI30/HLA-DMB/HLA-DMA/HLA-DRB1/HLA-DPA1/HLA-DPB1/TREM2/HLA-DQA1/HLA-DOA/HLA-DQB2/HLA-DQA2/HLA-DRB5/CTSE	19
BP	GO:1990266	neutrophil migration	31/558	130/18903	9.1287e-20	2.13468e-17	1.39485e-17	TNFAIP6/ITGB2/FCER1G/IL1R1/CD74/SLAMF8/TREM1/CCL18/NCKAP1L/RAC2/CXCL8/CXCL10/C3AR1/S100A9/TGFB2/JAML/CCL5/CXCL9/CCL13/ADAM8/S100A8/CXCL5/CCL2/CCL17/CXCL6/CXCL1/SAA1/CCL19/CXCL13/CCL21/CCL20	31
BP	GO:0031589	cell-substrate adhesion	50/558	369/18903	1.49452e-19	3.32007e-17	2.16941e-17	MMP14/COL3A1/PLAU/COL1A1/FN1/THY1/COL8A1/AXL/EFEMP2/ANTXR1/ADAMTS12/PDPN/ITGA5/CCDC80/FLNA/FBLN2/EMILIN1/ITGB2/THBS1/GREM1/GBP1/NID2/SPOCK1/ITGB5/SERPINE1/ITGAV/NID1/FBLN1/ITGA11/ITGAX/VCAM1/CCN2/CCN1/RAC2/ITGBL1/ITGB6/TACSTD2/MMP12/UNC13D/CORO1A/LAMB3/CD3E/CEACAM6/APOD/MSLN/MUC4/ITGB4/COL17A1/CCL21/OLFM4	50
BP	GO:1903039	positive regulation of leukocyte cell-cell adhesion	43/558	275/18903	2.40626e-19	4.87475e-17	3.18528e-17	LGALS1/THY1/RUNX1/ANXA1/ITGB2/LEF1/B2M/HAVCR2/HLA-DRA/CD74/CD86/LILRB4/ETS1/HLA-DMB/VCAM1/AIF1/CD4/IL2RA/CAV1/IL18/NCKAP1L/HLA-DMA/HLA-DRB1/PTPRC/HLA-DPA1/HLA-DPB1/IL7R/HLA-DQA1/SASH3/HLA-DOA/HLA-DQB2/CCL5/CORO1A/ADAM8/CD3E/CCL2/HLA-DQA2/IGF2/IL2RG/HLA-DRB5/IGF1/CCL19/CCL21	43
BP	GO:0002683	negative regulation of immune system process	55/558	449/18903	2.41379e-19	4.87475e-17	3.18528e-17	COL3A1/FBN1/THY1/AXL/TNFAIP6/RUNX1/EMILIN1/ANXA1/SNAI2/GPNMB/INHBA/THBS1/GREM1/GBP1/CNN2/IFI16/TGFB3/LAPTM5/FCGR2B/GPR68/HAVCR2/HMOX1/CD74/SLAMF8/CD86/TYROBP/SAMSN1/FSTL3/LILRB4/SERPING1/TWIST1/C1QC/CD68/SPI1/IL2RA/NCKAP1L/BST2/LST1/MNDA/BTK/HLA-DRB1/VSIG4/ACP5/PTPRC/IL7R/TREM2/CST7/HLA-DOA/TGFB2/ISG15/MMP12/DUSP1/CCL2/APOD/CCL21	55
BP	GO:0002696	positive regulation of leukocyte activation	55/558	450/18903	2.67662e-19	5.17052e-17	3.37854e-17	MMP14/LGALS1/THY1/AXL/RUNX1/ANXA1/ITGB2/THBS1/LEF1/B2M/CTSC/HAVCR2/FCGR3A/HLA-DRA/CD74/CD86/TYROBP/LILRB4/CD40/HLA-DMB/VCAM1/CLEC7A/AIF1/CD4/GPR183/IL2RA/CAV1/IL18/NCKAP1L/HLA-DMA/BTK/HLA-DRB1/WNT5A/PTPRC/HLA-DPA1/HLA-DPB1/IL7R/TREM2/HLA-DQA1/SASH3/HLA-DOA/HLA-DQB2/CCL5/CORO1A/ADAM8/CD3E/CCL2/HLA-DQA2/IGF2/IGLL5/IL2RG/HLA-DRB5/IGF1/CCL19/CCL21	55
BP	GO:0030593	neutrophil chemotaxis	28/558	106/18903	2.89672e-19	5.36255e-17	3.50401e-17	TNFAIP6/ITGB2/FCER1G/CD74/TREM1/CCL18/NCKAP1L/RAC2/CXCL8/CXCL10/C3AR1/S100A9/TGFB2/JAML/CCL5/CXCL9/CCL13/S100A8/CXCL5/CCL2/CCL17/CXCL6/CXCL1/SAA1/CCL19/CXCL13/CCL21/CCL20	28
BP	GO:0002495	antigen processing and presentation of peptide antigen via MHC class II	18/558	34/18903	3.14374e-19	5.58705e-17	3.65071e-17	FCER1G/B2M/FCGR2B/HLA-DRA/CD74/IFI30/HLA-DMB/HLA-DMA/HLA-DRB1/HLA-DPA1/HLA-DPB1/TREM2/HLA-DQA1/HLA-DOA/HLA-DQB2/HLA-DQA2/HLA-DRB5/CTSE	18
BP	GO:0050870	positive regulation of T cell activation	41/558	251/18903	3.28462e-19	5.61292e-17	3.66761e-17	LGALS1/THY1/RUNX1/ANXA1/LEF1/B2M/HAVCR2/HLA-DRA/CD74/CD86/LILRB4/HLA-DMB/VCAM1/AIF1/CD4/IL2RA/CAV1/IL18/NCKAP1L/HLA-DMA/HLA-DRB1/PTPRC/HLA-DPA1/HLA-DPB1/IL7R/HLA-DQA1/SASH3/HLA-DOA/HLA-DQB2/CCL5/CORO1A/ADAM8/CD3E/CCL2/HLA-DQA2/IGF2/IL2RG/HLA-DRB5/IGF1/CCL19/CCL21	41
BP	GO:0002697	regulation of immune effector process	50/558	379/18903	4.7767e-19	7.86032e-17	5.13611e-17	AXL/ANXA1/ITGB2/B2M/TGFB3/LAPTM5/FCGR2B/ICAM1/SPON2/IL1R1/HAVCR2/HMOX1/HLA-DRA/CD74/SLAMF8/CD86/TYROBP/LILRB4/CFH/SERPING1/CD40/HLA-DMB/TWIST1/CLEC7A/SPI1/SEMA7A/RSAD2/IL18/NCKAP1L/BST2/RAC2/BTK/HLA-DRB1/VSIG4/ACP5/WNT5A/PTPRC/FCGR1A/IL7R/TREM2/SASH3/TGFB2/C3/NCF1/UNC13D/CXCL6/FCN1/KLK7/CCL19/MZB1	50
BP	GO:0019886	antigen processing and presentation of exogenous peptide antigen via MHC class II	17/558	30/18903	6.4785e-19	1.028e-16	6.71718e-17	FCER1G/B2M/FCGR2B/HLA-DRA/CD74/IFI30/HLA-DMB/HLA-DMA/HLA-DRB1/HLA-DPA1/HLA-DPB1/HLA-DQA1/HLA-DOA/HLA-DQB2/HLA-DQA2/HLA-DRB5/CTSE	17
MF	GO:0030020	extracellular matrix structural constituent conferring tensile strength	19/561	41/18432	1.48673e-18	1.49169e-16	1.21808e-16	COL6A3/COL5A2/COL1A2/COL3A1/COL5A1/COL1A1/COL8A1/COL12A1/COL6A2/COL10A1/COL8A2/COL4A2/COL4A1/COL6A1/COL11A1/COL15A1/COL14A1/COL7A1/COL17A1	19
BP	GO:0022407	regulation of cell-cell adhesion	56/558	490/18903	2.85262e-18	4.37041e-16	2.85573e-16	LGALS1/THY1/PDPN/ADAM19/RUNX1/ANXA1/GPNMB/ITGB2/LEF1/B2M/LAPTM5/FCGR2B/HAVCR2/HLA-DRA/CD74/CD86/PLAUR/FSTL3/LILRB4/ETS1/HLA-DMB/VCAM1/AIF1/CD4/SPI1/IL2RA/CAV1/IL18/NCKAP1L/HLA-DMA/HLA-DRB1/VSIG4/WNT5A/PTPRC/HLA-DPA1/HLA-DPB1/IL1RN/IL7R/HLA-DQA1/SASH3/HLA-DOA/HLA-DQB2/CCL5/CORO1A/ADAM8/CD3E/CCL2/CEACAM6/HLA-DQA2/IGF2/IL2RG/HLA-DRB5/IGF1/CCL19/CXCL13/CCL21	56
BP	GO:0001503	ossification	52/558	429/18903	3.87284e-18	5.73568e-16	3.74782e-16	MMP14/CTSK/COL5A2/COL1A2/VCAN/COL1A1/CTHRC1/MMP2/SFRP2/TNFAIP6/CCN4/ADAMTS12/LOX/RUNX1/SNAI2/BMP1/CDH11/LEF1/GREM1/ASPN/TGFB3/DDR2/PDLIM7/COL6A1/COL11A1/IGFBP5/ITGA11/IGFBP3/RASSF2/FSTL3/TWIST1/COMP/SRGN/TMEM119/SEMA7A/TNC/CCN2/CCN1/MMP9/IFITM1/WNT5A/OMD/TGFB2/ISG15/MGP/PTHLH/SPP1/ECM1/DKK1/AREG/IGF2/IGF1	52
BP	GO:0051251	positive regulation of lymphocyte activation	50/558	400/18903	4.82259e-18	6.91186e-16	4.51637e-16	MMP14/LGALS1/THY1/AXL/RUNX1/ANXA1/LEF1/B2M/HAVCR2/FCGR3A/HLA-DRA/CD74/CD86/TYROBP/LILRB4/CD40/HLA-DMB/VCAM1/CLEC7A/AIF1/CD4/GPR183/IL2RA/CAV1/IL18/NCKAP1L/HLA-DMA/BTK/HLA-DRB1/PTPRC/HLA-DPA1/HLA-DPB1/IL7R/HLA-DQA1/SASH3/HLA-DOA/HLA-DQB2/CCL5/CORO1A/ADAM8/CD3E/CCL2/HLA-DQA2/IGF2/IGLL5/IL2RG/HLA-DRB5/IGF1/CCL19/CCL21	50
BP	GO:0019882	antigen processing and presentation	27/558	108/18903	5.98675e-18	8.31223e-16	5.4314e-16	THBS1/FCER1G/B2M/RFTN1/FCGR2B/ICAM1/RAB34/HLA-DRA/CD74/SLC11A1/IFI30/HLA-DMB/CD68/HLA-DMA/HLA-DRB1/HLA-DPA1/FCGR1A/HLA-DPB1/TREM2/HLA-DQA1/HLA-DOA/HLA-DQB2/HLA-DQA2/HLA-DRB5/CCL19/CCL21/CTSE	27
BP	GO:0002460	adaptive immune response based on somatic recombination of immune receptors built from immunoglobulin superfamily domains	48/558	375/18903	8.76722e-18	1.18039e-15	7.71292e-16	C1S/C1R/ANXA1/LEF1/FCER1G/B2M/RFTN1/FCGR2B/ICAM1/CTSC/IL1R1/HAVCR2/FCGR3A/HLA-DRA/CD74/SLC11A1/LILRB4/SERPING1/CD40/HLA-DMB/CLEC7A/C1QC/CD4/C1QA/RSAD2/IL18/NCKAP1L/HLA-DMA/C1QB/BTK/HLA-DRB1/PTPRC/HLA-DPA1/FCGR1A/HLA-DPB1/IL7R/TREM2/HLA-DQA1/SASH3/HLA-DOA/HLA-DQB2/C3/UNC13D/HLA-DQA2/IGLL5/HLA-DRB5/CCL19/CXCL13	48
CC	GO:0042613	MHC class II protein complex	13/579	17/19869	2.04781e-17	1.47033e-15	9.61392e-16	B2M/HLA-DRA/CD74/HLA-DMB/HLA-DMA/HLA-DRB1/HLA-DPA1/HLA-DPB1/HLA-DQA1/HLA-DOA/HLA-DQB2/HLA-DQA2/HLA-DRB5	13
BP	GO:0070661	leukocyte proliferation	46/558	348/18903	1.22256e-17	1.5976e-15	1.04391e-15	MSN/ANXA1/GPNMB/LEF1/GREM1/CNN2/FCGR2B/HAVCR2/FCGR3A/CD74/CD86/TYROBP/SLC11A1/LILRB4/CD40/DOCK2/HLA-DMB/VCAM1/AIF1/GPR183/CSF2RA/IL2RA/IL18/NCKAP1L/BST2/RAC2/LST1/MNDA/BTK/HLA-DRB1/VSIG4/PTPRC/HLA-DPA1/HLA-DPB1/CSF1R/IL7R/TREM2/SASH3/CCL5/CORO1A/CD3E/IGF2/IGF1/CCL19/CD79A/MZB1	46
BP	GO:0002478	antigen processing and presentation of exogenous peptide antigen	18/558	40/18903	1.37169e-17	1.74127e-15	1.13778e-15	FCER1G/B2M/FCGR2B/HLA-DRA/CD74/IFI30/HLA-DMB/HLA-DMA/HLA-DRB1/HLA-DPA1/FCGR1A/HLA-DPB1/HLA-DQA1/HLA-DOA/HLA-DQB2/HLA-DQA2/HLA-DRB5/CTSE	18
BP	GO:0002443	leukocyte mediated immunity	53/558	463/18903	2.26054e-17	2.78988e-15	1.82297e-15	C1S/C1R/ITGB2/FCER1G/B2M/RFTN1/FCGR2B/ICAM1/SPON2/CTSC/IL1R1/HAVCR2/FCGR3A/HMOX1/HLA-DRA/CD74/TREM1/TYROBP/LILRB4/SERPING1/CD40/HLA-DMB/CLEC7A/C1QC/C1QA/SPI1/RSAD2/IL18/NCKAP1L/BST2/HLA-DMA/RAC2/C1QB/BTK/HLA-DRB1/PTPRC/HLA-DPA1/FCGR1A/HLA-DPB1/IL7R/TREM2/HLA-DQA1/SASH3/HLA-DOA/HLA-DQB2/C3/ANXA3/UNC13D/CORO1A/HLA-DQA2/IGLL5/CXCL6/HLA-DRB5	53
BP	GO:0032103	positive regulation of response to external stimulus	53/558	464/18903	2.48381e-17	2.98259e-15	1.94889e-15	LGALS1/PLAU/PDGFRB/CCN4/FLNA/EMILIN1/TMSB4X/THBS1/OSMR/IFI16/LY96/ALOX5AP/SERPINE1/CTSC/HAVCR2/CD74/TYROBP/ETS1/CLEC7A/AIF1/SPI1/PLAT/IL18/CYBA/NCKAP1L/RAC2/LY86/CXCL8/MNDA/BTK/WNT5A/GBP5/FCGR1A/IL16/CSF1R/CXCL10/CXCR4/C3AR1/TREM2/S100A9/NUPR1/CCL5/C3/MMP12/ADAM8/F3/S100A8/FCN1/KLK7/CCL19/CXCL13/CCL21/S100A14	53
BP	GO:0002685	regulation of leukocyte migration	37/558	231/18903	3.68812e-17	4.31219e-15	2.81768e-15	MMP14/THY1/MSN/TNFAIP6/EMILIN1/ANXA1/THBS1/GREM1/CNN2/ICAM1/SERPINE1/IL1R1/HMOX1/CD74/SLAMF8/AIF1/SPI1/NCKAP1L/RAC2/CXCL8/WNT5A/CSF1R/CXCL10/C3AR1/TREM2/CCL5/CORO1A/DUSP1/ADAM8/ECM1/CCL2/APOD/CCL19/CXCL13/CCL21/CCL20/S100A14	37
BP	GO:0050863	regulation of T cell activation	47/558	376/18903	5.06143e-17	5.76614e-15	3.76773e-15	LGALS1/THY1/RUNX1/ANXA1/GPNMB/LEF1/B2M/LAPTM5/FCGR2B/ZEB1/HAVCR2/HLA-DRA/CD74/CD86/LILRB4/HLA-DMB/VCAM1/AIF1/CD4/IL2RA/CAV1/IL18/NCKAP1L/HLA-DMA/RAC2/HLA-DRB1/VSIG4/PTPRC/HLA-DPA1/HLA-DPB1/IL7R/HLA-DQA1/SASH3/HLA-DOA/HLA-DQB2/CCL5/CORO1A/ADAM8/CD3E/CCL2/HLA-DQA2/IGF2/IL2RG/HLA-DRB5/IGF1/CCL19/CCL21	47
BP	GO:0035987	endodermal cell differentiation	19/558	49/18903	5.2313e-17	5.81067e-15	3.79682e-15	MMP14/COL5A2/COL5A1/FN1/MMP2/COL8A1/COL12A1/ITGA5/ITGB2/INHBA/COL4A2/COL6A1/COL11A1/ITGB5/ITGAV/MMP9/LAMB3/DKK1/COL7A1	19
BP	GO:1903037	regulation of leukocyte cell-cell adhesion	47/558	377/18903	5.62696e-17	6.09771e-15	3.98438e-15	LGALS1/THY1/RUNX1/ANXA1/GPNMB/ITGB2/LEF1/B2M/LAPTM5/FCGR2B/HAVCR2/HLA-DRA/CD74/CD86/LILRB4/ETS1/HLA-DMB/VCAM1/AIF1/CD4/IL2RA/CAV1/IL18/NCKAP1L/HLA-DMA/HLA-DRB1/VSIG4/PTPRC/HLA-DPA1/HLA-DPB1/IL7R/HLA-DQA1/SASH3/HLA-DOA/HLA-DQB2/CCL5/CORO1A/ADAM8/CD3E/CCL2/HLA-DQA2/IGF2/IL2RG/HLA-DRB5/IGF1/CCL19/CCL21	47
BP	GO:0001706	endoderm formation	20/558	58/18903	1.17345e-16	1.24134e-14	8.11121e-15	MMP14/COL5A2/COL5A1/FN1/MMP2/COL8A1/COL12A1/ITGA5/ITGB2/INHBA/COL4A2/COL6A1/COL11A1/ITGB5/ITGAV/MMP9/DUSP1/LAMB3/DKK1/COL7A1	20
BP	GO:0070663	regulation of leukocyte proliferation	39/558	269/18903	1.68719e-16	1.7433e-14	1.13911e-14	ANXA1/GPNMB/GREM1/CNN2/FCGR2B/HAVCR2/FCGR3A/CD74/CD86/TYROBP/LILRB4/CD40/HLA-DMB/VCAM1/AIF1/GPR183/CSF2RA/IL2RA/IL18/NCKAP1L/BST2/RAC2/LST1/MNDA/BTK/HLA-DRB1/VSIG4/PTPRC/HLA-DPA1/HLA-DPB1/CSF1R/SASH3/CCL5/CORO1A/CD3E/IGF2/IGF1/CCL19/MZB1	39
BP	GO:0033627	cell adhesion mediated by integrin	23/558	88/18903	6.03766e-16	6.09666e-14	3.9837e-14	PLAU/FBN1/SFRP2/ITGA5/EMILIN1/SNAI2/ITGB2/ICAM1/ITGB5/SERPINE1/ITGAV/ITGA11/ITGAX/CYP1B1/NCKAP1L/ITGBL1/ITGB6/TGFB2/CCL5/CD3E/ITGB4/CXCL13/CCL21	23
BP	GO:0002399	MHC class II protein complex assembly	12/558	16/18903	6.36996e-16	6.15255e-14	4.02022e-14	B2M/HLA-DRA/HLA-DMB/HLA-DMA/HLA-DRB1/HLA-DPA1/HLA-DPB1/HLA-DQA1/HLA-DOA/HLA-DQB2/HLA-DQA2/HLA-DRB5	12
BP	GO:0002503	peptide antigen assembly with MHC class II protein complex	12/558	16/18903	6.36996e-16	6.15255e-14	4.02022e-14	B2M/HLA-DRA/HLA-DMB/HLA-DMA/HLA-DRB1/HLA-DPA1/HLA-DPB1/HLA-DQA1/HLA-DOA/HLA-DQB2/HLA-DQA2/HLA-DRB5	12
BP	GO:0070371	ERK1 and ERK2 cascade	43/558	340/18903	7.48098e-16	7.07191e-14	4.62095e-14	FN1/PDGFRB/ZFP36L1/ACTA2/EMILIN1/GPNMB/INHBA/PDGFC/GBP1/TIMP3/GLIPR2/DDR2/ICAM1/ITGAV/HAVCR2/CD74/FBLN1/NOX4/F2R/CCL18/PDGFRA/CD4/GPR183/SEMA7A/AKAP12/CCN2/CCN1/HLA-DRB1/PTPRC/CSF1R/TREM2/MARCO/CHI3L1/CCL5/CCL13/CCL2/PSCA/CCL17/APOE/IGF1/CCL19/CCL21/CCL20	43
MF	GO:0008201	heparin binding	31/561	171/18432	9.03045e-16	7.76619e-14	6.34168e-14	COL5A1/FBN1/FN1/FSTL1/EFEMP2/THBS2/CCN4/POSTN/CCDC80/GPNMB/THBS1/PCOLCE/NRP2/COL11A1/LTBP2/CRISPLD2/CFH/COMP/CCN2/CCN1/CXCL8/PTPRC/LAMC2/CXCL10/FGF7/PRELP/CXCL6/APOE/SAA1/CXCL13/FGFBP1	31
BP	GO:0048002	antigen processing and presentation of peptide antigen	20/558	64/18903	1.05681e-15	9.78206e-14	6.39182e-14	FCER1G/B2M/FCGR2B/HLA-DRA/CD74/SLC11A1/IFI30/HLA-DMB/HLA-DMA/HLA-DRB1/HLA-DPA1/FCGR1A/HLA-DPB1/TREM2/HLA-DQA1/HLA-DOA/HLA-DQB2/HLA-DQA2/HLA-DRB5/CTSE	20
BP	GO:0019884	antigen processing and presentation of exogenous antigen	18/558	49/18903	1.09195e-15	9.90111e-14	6.46961e-14	FCER1G/B2M/FCGR2B/HLA-DRA/CD74/IFI30/HLA-DMB/HLA-DMA/HLA-DRB1/HLA-DPA1/FCGR1A/HLA-DPB1/HLA-DQA1/HLA-DOA/HLA-DQB2/HLA-DQA2/HLA-DRB5/CTSE	18
BP	GO:0070372	regulation of ERK1 and ERK2 cascade	41/558	315/18903	1.31876e-15	1.17185e-13	7.65711e-14	FN1/PDGFRB/ACTA2/EMILIN1/GPNMB/INHBA/PDGFC/GBP1/TIMP3/GLIPR2/DDR2/ICAM1/HAVCR2/CD74/FBLN1/NOX4/F2R/CCL18/PDGFRA/CD4/GPR183/SEMA7A/AKAP12/CCN2/CCN1/HLA-DRB1/PTPRC/CSF1R/TREM2/MARCO/CHI3L1/CCL5/CCL13/CCL2/PSCA/CCL17/APOE/IGF1/CCL19/CCL21/CCL20	41
MF	GO:0050840	extracellular matrix binding	19/561	56/18432	1.6868e-15	1.26932e-13	1.0365e-13	LGALS1/CD248/SPARC/BGN/OLFML2B/FBLN2/THBS1/PXDN/DCN/COL11A1/ITGAV/NID1/TGFBI/ELN/CCN1/LRRC15/SPARCL1/SPP1/ECM1	19
BP	GO:0043410	positive regulation of MAPK cascade	52/558	496/18903	1.86987e-15	1.62898e-13	1.06442e-13	PDGFRB/ACTA2/GPNMB/INHBA/THBS1/PDGFC/GLIPR2/TGFB3/LAPTM5/DDR2/FCGR2B/ICAM1/HAVCR2/CD74/NOX4/F2R/IGFBP3/RASSF2/CD40/SPHK1/CCL18/IGFBP4/PDGFRA/CD4/GPR183/DOK5/SPI1/SEMA7A/AKAP12/CCN2/CAV2/HLA-DRB1/WNT5A/PTPRC/CSF1R/TREM2/MARCO/TGFB2/CHI3L1/CCL5/NCF1/CCL13/ADAM8/DKK1/CCL2/CCL17/IGF2/APOE/IGF1/CCL19/CCL21/CCL20	52
BP	GO:0046651	lymphocyte proliferation	40/558	305/18903	2.28661e-15	1.95373e-13	1.27661e-13	MSN/ANXA1/GPNMB/LEF1/FCGR2B/HAVCR2/FCGR3A/CD74/CD86/TYROBP/SLC11A1/LILRB4/CD40/DOCK2/HLA-DMB/VCAM1/AIF1/GPR183/IL2RA/IL18/NCKAP1L/RAC2/LST1/MNDA/BTK/HLA-DRB1/VSIG4/PTPRC/HLA-DPA1/HLA-DPB1/IL7R/SASH3/CCL5/CORO1A/CD3E/IGF2/IGF1/CCL19/CD79A/MZB1	40
BP	GO:0070374	positive regulation of ERK1 and ERK2 cascade	34/558	223/18903	3.31754e-15	2.7811e-13	1.81724e-13	PDGFRB/ACTA2/GPNMB/INHBA/PDGFC/GLIPR2/DDR2/ICAM1/HAVCR2/CD74/NOX4/F2R/CCL18/PDGFRA/CD4/GPR183/SEMA7A/AKAP12/CCN2/HLA-DRB1/PTPRC/CSF1R/TREM2/MARCO/CHI3L1/CCL5/CCL13/CCL2/CCL17/APOE/IGF1/CCL19/CCL21/CCL20	34
BP	GO:0002274	myeloid leukocyte activation	35/558	237/18903	3.51152e-15	2.8892e-13	1.88787e-13	FN1/ANXA1/ITGB2/THBS1/FCER1G/FCGR2B/CTSC/HAVCR2/FCGR3A/HMOX1/CD74/TYROBP/SLC11A1/LILRB4/DOCK2/SPHK1/LCP2/AIF1/C1QA/SPI1/IL18/RAC2/CXCL8/ITGB6/BTK/VSIG4/WNT5A/PTPRC/TREM2/CST7/CCL5/ANXA3/UNC13D/UBD/CXCL6	35
BP	GO:0032943	mononuclear cell proliferation	40/558	312/18903	4.98173e-15	4.02433e-13	2.62959e-13	MSN/ANXA1/GPNMB/LEF1/FCGR2B/HAVCR2/FCGR3A/CD74/CD86/TYROBP/SLC11A1/LILRB4/CD40/DOCK2/HLA-DMB/VCAM1/AIF1/GPR183/IL2RA/IL18/NCKAP1L/RAC2/LST1/MNDA/BTK/HLA-DRB1/VSIG4/PTPRC/HLA-DPA1/HLA-DPB1/IL7R/SASH3/CCL5/CORO1A/CD3E/IGF2/IGF1/CCL19/CD79A/MZB1	40
CC	GO:0030055	cell-substrate junction	47/579	432/19869	7.32781e-15	4.38447e-13	2.86685e-13	MMP14/PLAU/THY1/FAP/MSN/PDGFRB/ITGA5/FLNA/ANXA1/ITGB2/TGFB1I1/CNN2/B2M/DDR2/VIM/PDLIM7/ICAM1/ITGB5/ITGAV/TGM2/SCARF2/PTK7/PALLD/HMCN1/NOX4/ITGA11/PLAUR/SLA/CNN3/AKAP12/TNC/CAV1/CYBA/GJA1/RAC2/ITGBL1/CAV2/NEXN/ITGB6/PTPRC/IL16/CNN1/FLNC/LCP1/TNS4/ITGB4/COL17A1	47
MF	GO:0023026	MHC class II protein complex binding	14/561	27/18432	6.95429e-15	4.65165e-13	3.79842e-13	B2M/HLA-DRA/CD74/HLA-DMB/CD4/HLA-DMA/HLA-DRB1/HLA-DPA1/HLA-DPB1/HLA-DQA1/HLA-DOA/HLA-DQB2/HLA-DQA2/HLA-DRB5	14
BP	GO:0051216	cartilage development	32/558	201/18903	6.24728e-15	4.95655e-13	3.23872e-13	CTSK/COL3A1/SULF1/COL1A1/PRRX1/SFRP2/SERPINH1/BGN/CCN4/ADAMTS12/RUNX1/SNAI2/BMP1/CHST11/GREM1/SULF2/TSKU/COL11A1/LOXL2/ZEB1/EFEMP1/TGFBI/COMP/MATN3/CCN2/CCN1/WNT5A/CHI3L1/MGP/PTHLH/ECM1/EPYC	32
BP	GO:0061448	connective tissue development	37/558	274/18903	1.03665e-14	8.0804e-13	5.27992e-13	CTSK/COL3A1/SULF1/COL5A1/COL1A1/PRRX1/SFRP2/PDGFRB/SERPINH1/BGN/CCN4/ADAMTS12/LOX/ACTA2/RUNX1/SNAI2/BMP1/CHST11/GREM1/SULF2/TSKU/COL11A1/LOXL2/ZEB1/EFEMP1/TGFBI/COMP/MATN3/SPI1/CCN2/CCN1/WNT5A/CHI3L1/MGP/PTHLH/ECM1/EPYC	37
BP	GO:0071674	mononuclear cell migration	32/558	206/18903	1.2779e-14	9.78915e-13	6.39645e-13	MSN/ANXA1/THBS1/GREM1/ICAM1/SERPINE1/SLAMF8/CCL18/AIF1/GPR183/SPI1/WNT5A/CSF1R/CXCL10/CXCR4/C3AR1/JAML/CCL5/CORO1A/DUSP1/CCL13/ADAM8/ECM1/CCL2/APOD/CCL17/SAA1/CCL19/CXCL13/CCL21/CCL20/S100A14	32
BP	GO:0007492	endoderm development	21/558	83/18903	2.29371e-14	1.72728e-12	1.12864e-12	MMP14/COL5A2/COL5A1/FN1/MMP2/COL8A1/COL12A1/ITGA5/ZFP36L1/ITGB2/INHBA/COL4A2/COL6A1/COL11A1/ITGB5/ITGAV/MMP9/DUSP1/LAMB3/DKK1/COL7A1	21
CC	GO:0042611	MHC protein complex	13/579	25/19869	3.61081e-14	1.85183e-12	1.21084e-12	B2M/HLA-DRA/CD74/HLA-DMB/HLA-DMA/HLA-DRB1/HLA-DPA1/HLA-DPB1/HLA-DQA1/HLA-DOA/HLA-DQB2/HLA-DQA2/HLA-DRB5	13
BP	GO:0050670	regulation of lymphocyte proliferation	34/558	239/18903	2.7171e-14	2.01201e-12	1.31469e-12	ANXA1/GPNMB/FCGR2B/HAVCR2/FCGR3A/CD74/CD86/TYROBP/LILRB4/CD40/HLA-DMB/VCAM1/AIF1/GPR183/IL2RA/IL18/NCKAP1L/RAC2/LST1/MNDA/BTK/HLA-DRB1/VSIG4/PTPRC/HLA-DPA1/HLA-DPB1/SASH3/CCL5/CORO1A/CD3E/IGF2/IGF1/CCL19/MZB1	34
CC	GO:0034774	secretory granule lumen	39/579	322/19869	4.97601e-14	2.23298e-12	1.46007e-12	ISLR/FN1/SPARC/TMSB4X/THBS1/TIMP3/CNN2/B2M/TGFB3/TIMP2/SERPINE1/CTSC/CRISPLD2/SERPING1/DOCK2/F13A1/SRGN/MNDA/ANXA2/HK3/S100A9/S100A11/TGFB2/CHI3L1/C3/UNC13D/ECM1/S100A8/LCN2/CDA/IGF2/CXCL1/FCN1/IGF1/RETN/S100P/SERPINA3/TCN1/OLFM4	39
BP	GO:0019221	cytokine-mediated signaling pathway	50/558	496/18903	3.15452e-14	2.26508e-12	1.48006e-12	AXL/TMSB4X/PXDN/OSMR/FCER1G/LAPTM5/IL1R1/CD74/IFITM3/STAT1/BIRC3/LILRB4/SPHK1/CCL18/CD4/SPI1/CSF2RA/IL2RA/CAV1/IL18/IFITM1/CXCL8/WNT5A/PTPRC/IL1RN/IFI27/CSF1R/CXCL10/IL7R/OAS2/CXCR4/TREM2/ISG15/CCL5/CXCL9/MMP12/CCL13/MX1/F3/ECM1/CXCL5/CCL2/CCL17/IL2RG/CXCL6/CXCL1/CCL19/CXCL13/CCL21/CCL20	50
BP	GO:0006909	phagocytosis	39/558	314/18903	3.16082e-14	2.26508e-12	1.48006e-12	RAB31/AXL/NCF2/ANXA1/ITGB2/THBS1/MFGE8/CNN2/FCER1G/PLPP4/FCGR2B/SPON2/ITGAV/COLEC12/RAB34/TGM2/TYROBP/SLC11A1/DOCK2/SPHK1/MSR1/CLEC7A/AIF1/CYBA/NCKAP1L/RAC2/BTK/PTPRC/FCGR1A/TREM2/MARCO/C3/ANXA3/UNC13D/CORO1A/CCL2/IGLL5/IL2RG/FCN1	39
CC	GO:0005925	focal adhesion	45/579	422/19869	5.82617e-14	2.32399e-12	1.51957e-12	MMP14/PLAU/THY1/FAP/MSN/PDGFRB/ITGA5/FLNA/ANXA1/ITGB2/TGFB1I1/CNN2/B2M/DDR2/VIM/PDLIM7/ICAM1/ITGB5/ITGAV/TGM2/SCARF2/PTK7/PALLD/NOX4/ITGA11/PLAUR/SLA/CNN3/AKAP12/TNC/CAV1/CYBA/GJA1/RAC2/ITGBL1/CAV2/NEXN/ITGB6/PTPRC/IL16/CNN1/FLNC/LCP1/TNS4/ITGB4	45
CC	GO:0060205	cytoplasmic vesicle lumen	39/579	325/19869	6.73967e-14	2.41954e-12	1.58205e-12	ISLR/FN1/SPARC/TMSB4X/THBS1/TIMP3/CNN2/B2M/TGFB3/TIMP2/SERPINE1/CTSC/CRISPLD2/SERPING1/DOCK2/F13A1/SRGN/MNDA/ANXA2/HK3/S100A9/S100A11/TGFB2/CHI3L1/C3/UNC13D/ECM1/S100A8/LCN2/CDA/IGF2/CXCL1/FCN1/IGF1/RETN/S100P/SERPINA3/TCN1/OLFM4	39
CC	GO:0031983	vesicle lumen	39/579	327/19869	8.23313e-14	2.68699e-12	1.75693e-12	ISLR/FN1/SPARC/TMSB4X/THBS1/TIMP3/CNN2/B2M/TGFB3/TIMP2/SERPINE1/CTSC/CRISPLD2/SERPING1/DOCK2/F13A1/SRGN/MNDA/ANXA2/HK3/S100A9/S100A11/TGFB2/CHI3L1/C3/UNC13D/ECM1/S100A8/LCN2/CDA/IGF2/CXCL1/FCN1/IGF1/RETN/S100P/SERPINA3/TCN1/OLFM4	39
CC	GO:0009897	external side of plasma membrane	47/579	462/19869	9.10878e-14	2.72504e-12	1.7818e-12	CTSK/THY1/CD248/ANTXR1/ITGA5/ANXA1/ITGB2/THBS1/MFGE8/OSMR/FCER1G/B2M/FCGR2B/ICAM1/CTSB/ITGAV/IL1R1/FCGR3A/CD74/CD86/ITGA11/ITGAX/CD40/MSR1/VCAM1/WNT2/PDGFRA/CD4/SEMA7A/CSF2RA/CD163/IL2RA/ITGB6/HLA-DRB1/PTPRC/FCGR1A/CXCL10/IL7R/CXCR4/CXCL9/F3/CD3E/CD48/IGLL5/IL2RG/FCN1/CD79A	47
BP	GO:0002396	MHC protein complex assembly	12/558	20/18903	3.95719e-14	2.74715e-12	1.79505e-12	B2M/HLA-DRA/HLA-DMB/HLA-DMA/HLA-DRB1/HLA-DPA1/HLA-DPB1/HLA-DQA1/HLA-DOA/HLA-DQB2/HLA-DQA2/HLA-DRB5	12
BP	GO:0002501	peptide antigen assembly with MHC protein complex	12/558	20/18903	3.95719e-14	2.74715e-12	1.79505e-12	B2M/HLA-DRA/HLA-DMB/HLA-DMA/HLA-DRB1/HLA-DPA1/HLA-DPB1/HLA-DQA1/HLA-DOA/HLA-DQB2/HLA-DQA2/HLA-DRB5	12
BP	GO:0001704	formation of primary germ layer	25/558	127/18903	4.05733e-14	2.77334e-12	1.81216e-12	MMP14/COL5A2/COL5A1/FN1/MMP2/COL8A1/SFRP2/COL12A1/ITGA5/ITGB2/INHBA/COL4A2/LEF1/COL6A1/COL11A1/ITGB5/ITGAV/MMP9/GJA1/WNT5A/DUSP1/LAMB3/DKK1/COL7A1/ITGB4	25
BP	GO:0032944	regulation of mononuclear cell proliferation	34/558	243/18903	4.46638e-14	3.00669e-12	1.96464e-12	ANXA1/GPNMB/FCGR2B/HAVCR2/FCGR3A/CD74/CD86/TYROBP/LILRB4/CD40/HLA-DMB/VCAM1/AIF1/GPR183/IL2RA/IL18/NCKAP1L/RAC2/LST1/MNDA/BTK/HLA-DRB1/VSIG4/PTPRC/HLA-DPA1/HLA-DPB1/SASH3/CCL5/CORO1A/CD3E/IGF2/IGF1/CCL19/MZB1	34
BP	GO:0002449	lymphocyte mediated immunity	42/558	367/18903	5.50421e-14	3.65003e-12	2.38501e-12	C1S/C1R/FCER1G/B2M/RFTN1/FCGR2B/ICAM1/CTSC/IL1R1/HAVCR2/FCGR3A/HLA-DRA/CD74/LILRB4/SERPING1/CD40/HLA-DMB/C1QC/C1QA/RSAD2/IL18/NCKAP1L/HLA-DMA/C1QB/BTK/HLA-DRB1/PTPRC/HLA-DPA1/FCGR1A/HLA-DPB1/IL7R/TREM2/HLA-DQA1/SASH3/HLA-DOA/HLA-DQB2/C3/UNC13D/CORO1A/HLA-DQA2/IGLL5/HLA-DRB5	42
CC	GO:0098644	complex of collagen trimers	12/579	22/19869	1.66096e-13	4.58681e-12	2.99915e-12	COL5A2/COL1A2/COL3A1/COL5A1/COL1A1/COL8A1/LUM/COL10A1/COL4A2/COL4A1/COL11A1/COL7A1	12
MF	GO:0001968	fibronectin binding	14/561	31/18432	8.21726e-14	4.94679e-12	4.03943e-12	CTSK/MMP2/SFRP2/TNFAIP6/CCDC80/THBS1/ITGAV/FBLN1/IGFBP5/IGFBP3/FSTL3/LILRB4/CCN2/LRRC15	14
BP	GO:0070665	positive regulation of leukocyte proliferation	28/558	167/18903	8.34652e-14	5.45347e-12	3.56342e-12	ANXA1/HAVCR2/FCGR3A/CD74/CD86/CD40/HLA-DMB/VCAM1/AIF1/GPR183/CSF2RA/IL2RA/IL18/NCKAP1L/BST2/RAC2/BTK/PTPRC/HLA-DPA1/HLA-DPB1/CSF1R/SASH3/CCL5/CORO1A/CD3E/IGF2/IGF1/CCL19	28
BP	GO:0052547	regulation of peptidase activity	47/558	459/18903	1.08879e-13	7.01085e-12	4.58105e-12	COL6A3/FN1/SFRP2/ANTXR1/SERPINH1/THBS1/TIMP3/PCOLCE/IFI16/SERPINF1/SPOCK1/LAPTM5/TIMP2/CTSB/SERPINE1/FBLN1/CST2/F2R/RCN3/PLAUR/BIRC3/SERPING1/CLEC7A/CAV1/CCN2/CCN1/BST2/MMP9/TFPI/CST6/ANXA8/ANXA2/ANXA8L1/S100A9/CST7/CST1/C3/F3/RARRES1/ECM1/S100A8/SFN/SERPINB2/COL7A1/SERPINB5/PI3/SERPINA3	47
BP	GO:1903706	regulation of hemopoiesis	44/558	413/18903	1.7294e-13	1.09768e-11	7.17247e-12	MMP14/FBN1/AXL/TNFAIP6/LOX/ZFP36L1/RUNX1/ANXA1/SNAI2/INHBA/LEF1/B2M/FCGR2B/GPR68/ZEB1/HLA-DRA/CD74/SLAMF8/CD86/TYROBP/RASSF2/FSTL3/STAT1/LILRB4/ETS1/C1QC/CD4/SPI1/IL2RA/IL18/EVI2B/NCKAP1L/BTK/HLA-DRB1/PTPRC/HCLS1/IL7R/TREM2/SASH3/HLA-DOA/ISG15/ADAM8/IL2RG/CCL19	44
BP	GO:0050727	regulation of inflammatory response	44/558	414/18903	1.88283e-13	1.17823e-11	7.69882e-12	LGALS1/TNFAIP6/CCN4/ADAMTS12/TMSB4X/ANXA1/OSMR/SERPINF1/FCGR2B/ALOX5AP/SERPINE1/CTSC/IL1R1/SLAMF8/BIRC3/C1QTNF3/ETS1/SPHK1/SEMA7A/TNC/IL2RA/IL18/MMP9/BTK/HLA-DRB1/ACP5/WNT5A/PTPRC/FCGR1A/IL16/TREM2/PTGIS/S100A9/CST7/NUPR1/CCL5/C3/NCF1/ADAM8/S100A8/PTGES/APOE/IGF1/SAA1	44
CC	GO:0030666	endocytic vesicle membrane	29/579	194/19869	4.60954e-13	1.18202e-11	7.72877e-12	RAB31/B2M/COLEC12/RAB34/HLA-DRA/CD74/SLC11A1/MSR1/CD4/CD163/CYBB/CAV1/CYBA/RAC2/HLA-DRB1/WNT5A/HLA-DPA1/FCGR1A/HLA-DPB1/IL7R/HLA-DQA1/MARCO/HLA-DQB2/ANXA3/CORO1A/AREG/HLA-DQA2/APOE/HLA-DRB5	29
MF	GO:0042379	chemokine receptor binding	19/561	71/18432	2.25107e-13	1.23195e-11	1.00598e-11	STAT1/CCL18/CXCL8/CXCL10/CCL5/CXCL9/CXCL14/CCL13/CXCL5/CCL2/CCL17/CXCL6/CXCL1/CCL19/CXCL13/CCL21/CCL20/S100A14/DEFB1	19
BP	GO:0050920	regulation of chemotaxis	32/558	230/18903	2.96653e-13	1.8306e-11	1.19615e-11	TNFAIP6/PDGFRB/TMSB4X/THBS1/GREM1/SEMA3C/SERPINE1/CD74/SLAMF8/AIF1/PDGFRA/GPR183/SPI1/SEMA7A/NCKAP1L/RAC2/CXCL8/WNT5A/IL16/CSF1R/CXCL10/CXCR4/C3AR1/TREM2/CCL5/DUSP1/F3/CCL2/CCL19/CXCL13/CCL21/S100A14	32
CC	GO:0098636	protein complex involved in cell adhesion	16/579	52/19869	8.64481e-13	2.06899e-11	1.35284e-11	LGALS1/PLAU/ITGA5/EMILIN1/ITGB2/ITGB5/ITGAV/NID1/ITGA11/PLAUR/ITGAX/TNC/LAMA2/ITGBL1/ITGB6/ITGB4	16
BP	GO:0060348	bone development	32/558	233/18903	4.26358e-13	2.59495e-11	1.6956e-11	MMP14/COL3A1/SULF1/FBN1/COL1A1/SERPINH1/BGN/CCN4/ADAMTS12/LOX/FLNA/PDGFC/GREM1/TGFB3/SULF2/DDR2/TSKU/GPR68/TGM2/TYROBP/SFRP4/TWIST1/COMP/TMEM119/GJA1/ITGB6/ANXA2/ACP5/PTPRC/ECM1/EPYC/IGF1	32
MF	GO:0008009	chemokine activity	16/561	49/18432	5.80232e-13	2.91083e-11	2.37692e-11	CCL18/CXCL8/CXCL10/CCL5/CXCL9/CXCL14/CCL13/CXCL5/CCL2/CCL17/CXCL6/CXCL1/CCL19/CXCL13/CCL21/CCL20	16
BP	GO:0050673	epithelial cell proliferation	47/558	481/18903	6.04899e-13	3.63184e-11	2.37313e-11	MMP14/SULF1/FAP/SPARC/COL8A1/SFRP2/ZFP36L1/SNAI2/THBS1/COL8A2/B2M/SERPINF1/NRP2/LOXL2/ZEB1/HTRA1/HMOX1/IGFBP5/IGFBP3/STAT1/TWIST1/IGFBP4/WNT2/CAV1/CYBA/CAV2/BTK/CDH3/WNT5A/CLDN1/FGF7/NUPR1/TGFB2/JAML/TACSTD2/MMP12/F3/ECM1/AREG/SFN/CCL2/IGF2/SERPINB5/APOE/IGF1/FGFBP1/KLK8	47
CC	GO:0030139	endocytic vesicle	38/579	343/19869	1.74386e-12	3.91278e-11	2.55843e-11	RAB31/SPARC/NCF2/B2M/VIM/ITGB5/ITGAV/COLEC12/RAB34/HLA-DRA/CD74/SLC11A1/SPHK1/MSR1/CD4/CD163/CYBB/CAV1/CYBA/RAC2/HLA-DRB1/WNT5A/HLA-DPA1/FCGR1A/HLA-DPB1/IL7R/HLA-DQA1/MARCO/HLA-DQB2/ANXA3/NCF1/CORO1A/ADAM8/AREG/HLA-DQA2/APOE/HLA-DRB5/SAA1	38
MF	GO:0048018	receptor ligand activity	48/561	491/18432	9.93968e-13	4.39606e-11	3.58972e-11	CMTM3/FBN1/SFRP2/GPNMB/BMP1/INHBA/PDGFC/GREM1/TGFB3/SEMA3C/EFEMP1/TYMP/CCL18/WNT2/SEMA7A/CCN2/IL18/CXCL8/WNT5A/IL1RN/IL16/CXCL10/FGF7/IL32/TGFB2/CCL5/CXCL9/PTHLH/CXCL14/CCL13/SPP1/DKK1/AREG/CXCL5/CCL2/CCL17/IGF2/WNT10A/LTB/CXCL6/CXCL1/IGF1/RETN/CCL19/CXCL13/CCL21/CCL20/MIA	48
MF	GO:0023023	MHC protein complex binding	14/561	36/18432	1.02234e-12	4.39606e-11	3.58972e-11	B2M/HLA-DRA/CD74/HLA-DMB/CD4/HLA-DMA/HLA-DRB1/HLA-DPA1/HLA-DPB1/HLA-DQA1/HLA-DOA/HLA-DQB2/HLA-DQA2/HLA-DRB5	14
BP	GO:0007160	cell-matrix adhesion	32/558	238/18903	7.69915e-13	4.56097e-11	2.98025e-11	MMP14/COL3A1/PLAU/FN1/THY1/EFEMP2/ADAMTS12/ITGA5/EMILIN1/ITGB2/THBS1/GREM1/NID2/ITGB5/SERPINE1/ITGAV/NID1/ITGA11/ITGAX/VCAM1/CCN2/ITGBL1/ITGB6/MMP12/CD3E/CEACAM6/APOD/MSLN/MUC4/ITGB4/COL17A1/CCL21	32
BP	GO:0007596	blood coagulation	31/558	225/18903	9.14975e-13	5.34899e-11	3.49515e-11	COL3A1/PLAU/FN1/FAP/AXL/PDPN/FLNA/EMILIN1/THBS1/FCER1G/MYL9/ENTPD1/SERPINE1/FBLN1/F2R/PLAUR/SERPING1/CD40/F13A1/COMP/PDGFRA/PLAT/CAV1/TFPI/ANXA8/ANXA2/PLEK/F3/SERPINB2/APOE/SAA1	31
BP	GO:0045765	regulation of angiogenesis	39/558	349/18903	9.64368e-13	5.56453e-11	3.63599e-11	SULF1/SPARC/SFRP2/THBS2/ADAM12/ITGA5/RUNX1/EMILIN1/GPNMB/THBS1/COL4A2/GREM1/SERPINF1/DCN/ISM1/SERPINE1/HMOX1/ITGAX/STAT1/ETS1/CD40/SPHK1/TWIST1/CYP1B1/CYBB/CXCL8/WNT5A/CXCL10/CXCR4/C3AR1/PTGIS/TGFB2/CHI3L1/C3/ANXA3/F3/ECM1/ANGPTL4/CXCL13	39
BP	GO:0002440	production of molecular mediator of immune response	38/558	333/18903	9.94034e-13	5.64419e-11	3.68805e-11	AXL/B2M/TGFB3/LAPTM5/FCGR2B/SPON2/IL1R1/HMOX1/HLA-DRA/CD74/TREM1/CD86/LILRB4/CD40/HLA-DMB/TWIST1/CLEC7A/SEMA7A/RSAD2/IL18/BST2/HLA-DMA/BTK/HLA-DRB1/ACP5/WNT5A/PTPRC/HLA-DPA1/HLA-DPB1/HLA-DQA1/SASH3/HLA-DOA/TGFB2/HLA-DQB2/HLA-DQA2/HLA-DRB5/KLK7/MZB1	38
BP	GO:1902105	regulation of leukocyte differentiation	37/558	317/18903	1.00358e-12	5.64419e-11	3.68805e-11	MMP14/FBN1/AXL/TNFAIP6/ZFP36L1/RUNX1/ANXA1/INHBA/LEF1/FCGR2B/GPR68/ZEB1/HLA-DRA/CD74/SLAMF8/CD86/TYROBP/RASSF2/FSTL3/LILRB4/C1QC/CD4/IL2RA/IL18/EVI2B/NCKAP1L/BTK/HLA-DRB1/PTPRC/HCLS1/IL7R/TREM2/SASH3/HLA-DOA/ADAM8/IL2RG/CCL19	37
MF	GO:0005125	cytokine activity	32/561	237/18432	1.53194e-12	6.14818e-11	5.02045e-11	CMTM3/BMP1/INHBA/GREM1/TGFB3/CCL18/WNT2/IL18/CXCL8/WNT5A/IL1RN/IL16/CXCL10/IL32/TGFB2/CCL5/CXCL9/CXCL14/CCL13/SPP1/AREG/CXCL5/CCL2/CCL17/WNT10A/LTB/CXCL6/CXCL1/CCL19/CXCL13/CCL21/CCL20	32
MF	GO:0030546	signaling receptor activator activity	48/561	498/18432	1.66631e-12	6.2695e-11	5.11953e-11	CMTM3/FBN1/SFRP2/GPNMB/BMP1/INHBA/PDGFC/GREM1/TGFB3/SEMA3C/EFEMP1/TYMP/CCL18/WNT2/SEMA7A/CCN2/IL18/CXCL8/WNT5A/IL1RN/IL16/CXCL10/FGF7/IL32/TGFB2/CCL5/CXCL9/PTHLH/CXCL14/CCL13/SPP1/DKK1/AREG/CXCL5/CCL2/CCL17/IGF2/WNT10A/LTB/CXCL6/CXCL1/IGF1/RETN/CCL19/CXCL13/CCL21/CCL20/MIA	48
BP	GO:1903034	regulation of response to wounding	27/558	172/18903	1.19283e-12	6.62469e-11	4.32873e-11	PLAU/FAP/CCN4/FLNA/ACTA2/EMILIN1/ANXA1/THBS1/DDR2/SERPINE1/F2R/PLAUR/SERPING1/CLEC7A/PDGFRA/PLAT/CAV1/MYLK/TFPI/ANXA2/CLDN1/CXCR4/F3/SPP1/SERPINB2/APOE/KLK8	27
BP	GO:0006959	humoral immune response	37/558	320/18903	1.33778e-12	7.33798e-11	4.7948e-11	C1S/C1R/FCGR2B/SPON2/TREM1/SLC11A1/CFH/SERPING1/C1QC/GPR183/C1QA/C1QB/CXCL8/HLA-DRB1/VSIG4/PTPRC/CXCL10/TREM2/MFAP4/S100A9/RNASE6/KRT6A/C3/CXCL9/CXCL14/CCL13/CXCL5/CCL2/JCHAIN/IGLL5/CXCL6/CXCL1/FCN1/KLK7/CXCL13/PI3/DEFB1	37
BP	GO:0002687	positive regulation of leukocyte migration	25/558	148/18903	1.52844e-12	8.28153e-11	5.41134e-11	MMP14/THY1/THBS1/ICAM1/SERPINE1/IL1R1/CD74/AIF1/SPI1/NCKAP1L/RAC2/CXCL8/WNT5A/CSF1R/CXCL10/C3AR1/TREM2/CCL5/CORO1A/ADAM8/CCL19/CXCL13/CCL21/CCL20/S100A14	25
BP	GO:1901342	regulation of vasculature development	39/558	355/18903	1.65293e-12	8.75767e-11	5.72246e-11	SULF1/SPARC/SFRP2/THBS2/ADAM12/ITGA5/RUNX1/EMILIN1/GPNMB/THBS1/COL4A2/GREM1/SERPINF1/DCN/ISM1/SERPINE1/HMOX1/ITGAX/STAT1/ETS1/CD40/SPHK1/TWIST1/CYP1B1/CYBB/CXCL8/WNT5A/CXCL10/CXCR4/C3AR1/PTGIS/TGFB2/CHI3L1/C3/ANXA3/F3/ECM1/ANGPTL4/CXCL13	39
BP	GO:0050817	coagulation	31/558	230/18903	1.65574e-12	8.75767e-11	5.72246e-11	COL3A1/PLAU/FN1/FAP/AXL/PDPN/FLNA/EMILIN1/THBS1/FCER1G/MYL9/ENTPD1/SERPINE1/FBLN1/F2R/PLAUR/SERPING1/CD40/F13A1/COMP/PDGFRA/PLAT/CAV1/TFPI/ANXA8/ANXA2/PLEK/F3/SERPINB2/APOE/SAA1	31
BP	GO:0007599	hemostasis	31/558	231/18903	1.86045e-12	9.72469e-11	6.35433e-11	COL3A1/PLAU/FN1/FAP/AXL/PDPN/FLNA/EMILIN1/THBS1/FCER1G/MYL9/ENTPD1/SERPINE1/FBLN1/F2R/PLAUR/SERPING1/CD40/F13A1/COMP/PDGFRA/PLAT/CAV1/TFPI/ANXA8/ANXA2/PLEK/F3/SERPINB2/APOE/SAA1	31
BP	GO:0061041	regulation of wound healing	24/558	137/18903	1.89929e-12	9.81226e-11	6.41156e-11	PLAU/FAP/CCN4/ACTA2/EMILIN1/ANXA1/THBS1/DDR2/SERPINE1/F2R/PLAUR/SERPING1/CLEC7A/PDGFRA/PLAT/CAV1/MYLK/TFPI/ANXA2/CLDN1/CXCR4/F3/SERPINB2/APOE	24
BP	GO:0071559	response to transforming growth factor beta	34/558	277/18903	2.05331e-12	1.0486e-10	6.85181e-11	CTSK/COL1A2/COL3A1/FBN1/COL1A1/MXRA5/LOX/ZFP36L1/EMILIN1/LTBP1/TGFB1I1/THBS1/HTRA3/COL4A2/CHST11/NREP/ASPN/TGFB3/DDR2/LTBP2/ITGB5/ZEB1/HTRA1/CILP/WNT2/SPI1/CAV1/CAV2/ITGB6/WNT5A/CLDN1/PMEPA1/TGFB2/WNT10A	34
BP	GO:0050764	regulation of phagocytosis	21/558	103/18903	2.19901e-12	1.11025e-10	7.25463e-11	RAB31/MFGE8/CNN2/FCER1G/FCGR2B/ITGAV/TGM2/SLC11A1/DOCK2/SPHK1/CLEC7A/CYBA/NCKAP1L/BTK/PTPRC/FCGR1A/TREM2/C3/CCL2/IL2RG/FCN1	21
BP	GO:0010466	negative regulation of peptidase activity	33/558	263/18903	2.36584e-12	1.18106e-10	7.71732e-11	COL6A3/SFRP2/SERPINH1/THBS1/TIMP3/IFI16/SERPINF1/SPOCK1/TIMP2/CTSB/SERPINE1/CST2/PLAUR/BIRC3/SERPING1/BST2/MMP9/TFPI/CST6/ANXA8/ANXA2/ANXA8L1/CST7/CST1/C3/RARRES1/ECM1/SFN/SERPINB2/COL7A1/SERPINB5/PI3/SERPINA3	33
BP	GO:0034341	response to interferon-gamma	24/558	140/18903	3.08805e-12	1.52447e-10	9.96123e-11	GBP1/VIM/CD74/IFITM3/SLC11A1/STAT1/CD40/KYNU/CCL18/AIF1/BST2/IFITM1/WNT5A/GBP5/HLA-DPA1/CLDN1/CCL5/CCL13/UBD/CCL2/CCL17/CCL19/CCL21/CCL20	24
BP	GO:0010810	regulation of cell-substrate adhesion	30/558	222/18903	3.55745e-12	1.73689e-10	1.13493e-10	MMP14/PLAU/COL1A1/FN1/THY1/COL8A1/EFEMP2/PDPN/ITGA5/CCDC80/FLNA/FBLN2/EMILIN1/THBS1/GREM1/GBP1/SPOCK1/SERPINE1/NID1/FBLN1/CCN1/RAC2/TACSTD2/MMP12/UNC13D/CD3E/CEACAM6/APOD/CCL21/OLFM4	30
BP	GO:1903131	mononuclear cell differentiation	45/558	473/18903	4.83498e-12	2.33498e-10	1.52573e-10	MMP14/CTSK/LGALS1/AXL/ZFP36L1/RUNX1/ANXA1/INHBA/LEF1/FCER1G/B2M/IFI16/FCGR2B/GPR68/ZEB1/HLA-DRA/CD74/SLAMF8/CD86/LILRB4/DOCK2/VCAM1/CD4/GPR183/SPI1/IL2RA/RSAD2/IL18/NCKAP1L/ITGB6/BTK/HLA-DRB1/PTPRC/CSF1R/IL7R/TREM2/SASH3/HLA-DOA/UBD/ADAM8/CD3E/LY6D/IL2RG/CCL19/CD79A	45
BP	GO:0043588	skin development	35/558	302/18903	5.13927e-12	2.45524e-10	1.60431e-10	COL5A2/COL1A2/COL3A1/COL5A1/COL1A1/ZFP36L1/ANXA1/INHBA/CLIC4/ADAMTS2/PALLD/IGFBP5/KRT17/COMP/IL18/ITGB6/CDH3/KRT7/WNT5A/CLDN1/FGF7/TGFB2/KRT6A/KRT16/KRT5/GJB3/DKK1/SCEL/SFN/KRT6B/WNT10A/LTB/ITGB4/SPRR1B/SPRR3	35
BP	GO:0071560	cellular response to transforming growth factor beta stimulus	33/558	271/18903	5.44336e-12	2.57286e-10	1.68116e-10	CTSK/COL1A2/COL3A1/FBN1/COL1A1/LOX/ZFP36L1/EMILIN1/LTBP1/TGFB1I1/THBS1/HTRA3/COL4A2/CHST11/NREP/ASPN/TGFB3/DDR2/LTBP2/ITGB5/ZEB1/HTRA1/CILP/WNT2/SPI1/CAV1/CAV2/ITGB6/WNT5A/CLDN1/PMEPA1/TGFB2/WNT10A	33
BP	GO:1902107	positive regulation of leukocyte differentiation	27/558	184/18903	6.13953e-12	2.84145e-10	1.85667e-10	MMP14/AXL/ZFP36L1/RUNX1/ANXA1/LEF1/GPR68/HLA-DRA/CD74/CD86/TYROBP/LILRB4/CD4/IL2RA/IL18/EVI2B/NCKAP1L/BTK/HLA-DRB1/PTPRC/HCLS1/IL7R/TREM2/SASH3/ADAM8/IL2RG/CCL19	27
BP	GO:1903708	positive regulation of hemopoiesis	27/558	184/18903	6.13953e-12	2.84145e-10	1.85667e-10	MMP14/AXL/ZFP36L1/RUNX1/ANXA1/LEF1/GPR68/HLA-DRA/CD74/CD86/TYROBP/LILRB4/CD4/IL2RA/IL18/EVI2B/NCKAP1L/BTK/HLA-DRB1/PTPRC/HCLS1/IL7R/TREM2/SASH3/ADAM8/IL2RG/CCL19	27
BP	GO:0044409	entry into host	25/558	158/18903	6.87133e-12	3.14735e-10	2.05655e-10	LGALS1/AXL/ITGA5/ICAM1/CTSB/ITGB5/ITGAV/CD74/TRIM22/CD86/IFITM3/CD4/CAV1/IFITM1/CAV2/CXCL8/LY6E/ITGB6/HLA-DRB1/SELPLG/CLDN1/CXCR4/KRT6A/TMPRSS4/FCN1	25
BP	GO:0050878	regulation of body fluid levels	40/558	390/18903	7.58592e-12	3.43921e-10	2.24726e-10	COL3A1/PLAU/FN1/FAP/AXL/PDPN/FLNA/EMILIN1/THBS1/FCER1G/MYL9/ENTPD1/SERPINE1/FBLN1/F2R/PLAUR/SERPING1/CD40/F13A1/COMP/PDGFRA/ANO1/PLAT/CAV1/IL18/CYBA/TFPI/ANXA8/ANXA2/PLEK/CLDN1/OAS2/KRT16/F3/SFN/KCNN4/SERPINB2/APOE/SAA1/AQP5	40
BP	GO:0050671	positive regulation of lymphocyte proliferation	24/558	146/18903	7.85123e-12	3.52354e-10	2.30236e-10	ANXA1/HAVCR2/FCGR3A/CD74/CD86/CD40/HLA-DMB/VCAM1/AIF1/GPR183/IL2RA/IL18/NCKAP1L/BTK/PTPRC/HLA-DPA1/HLA-DPB1/SASH3/CCL5/CORO1A/CD3E/IGF2/IGF1/CCL19	24
BP	GO:0044403	biological process involved in symbiotic interaction	35/558	307/18903	8.23883e-12	3.66051e-10	2.39186e-10	LGALS1/FN1/AXL/ITGA5/LEF1/ICAM1/CTSB/ITGB5/ITGAV/CD74/APOL1/TRIM22/TREM1/CD86/IFITM3/CD4/CAV1/IFITM1/CAV2/CXCL8/LY6E/ITGB6/HLA-DRB1/IFI27/CSF1R/SELPLG/CLDN1/CXCR4/LRRC15/KRT6A/CCL5/TMPRSS4/CXCL6/APOE/FCN1	35
BP	GO:0016064	immunoglobulin mediated immune response	29/558	215/18903	8.58719e-12	3.77751e-10	2.46831e-10	C1S/C1R/FCER1G/B2M/FCGR2B/FCGR3A/HLA-DRA/CD74/SERPING1/CD40/HLA-DMB/C1QC/C1QA/HLA-DMA/C1QB/BTK/HLA-DRB1/PTPRC/HLA-DPA1/FCGR1A/HLA-DPB1/TREM2/HLA-DQA1/HLA-DOA/HLA-DQB2/C3/HLA-DQA2/IGLL5/HLA-DRB5	29
MF	GO:1901681	sulfur compound binding	33/561	270/18432	1.10211e-11	3.90277e-10	3.18691e-10	COL5A1/FBN1/FN1/FSTL1/EFEMP2/THBS2/CCN4/POSTN/CCDC80/GPNMB/THBS1/DPYSL3/PCOLCE/NRP2/COL11A1/LTBP2/CRISPLD2/CFH/COMP/CCN2/CCN1/CXCL8/PTPRC/LAMC2/CXCL10/FGF7/PRELP/PTGES/CXCL6/APOE/SAA1/CXCL13/FGFBP1	33
BP	GO:0045766	positive regulation of angiogenesis	27/558	187/18903	9.04908e-12	3.9034e-10	2.55057e-10	SFRP2/ADAM12/ITGA5/RUNX1/EMILIN1/THBS1/GREM1/SERPINE1/HMOX1/ITGAX/ETS1/CD40/SPHK1/TWIST1/CYP1B1/CYBB/CXCL8/WNT5A/CXCR4/C3AR1/PTGIS/CHI3L1/C3/ANXA3/F3/ECM1/ANGPTL4	27
BP	GO:1904018	positive regulation of vasculature development	27/558	187/18903	9.04908e-12	3.9034e-10	2.55057e-10	SFRP2/ADAM12/ITGA5/RUNX1/EMILIN1/THBS1/GREM1/SERPINE1/HMOX1/ITGAX/ETS1/CD40/SPHK1/TWIST1/CYP1B1/CYBB/CXCL8/WNT5A/CXCR4/C3AR1/PTGIS/CHI3L1/C3/ANXA3/F3/ECM1/ANGPTL4	27
BP	GO:0002699	positive regulation of immune effector process	32/558	261/18903	9.56639e-12	4.08687e-10	2.67045e-10	ANXA1/ITGB2/B2M/LAPTM5/SPON2/IL1R1/HMOX1/HLA-DRA/CD74/CD86/TYROBP/CD40/HLA-DMB/CLEC7A/SPI1/SEMA7A/RSAD2/IL18/RAC2/BTK/HLA-DRB1/WNT5A/PTPRC/FCGR1A/TREM2/SASH3/C3/UNC13D/FCN1/KLK7/CCL19/MZB1	32
BP	GO:0071675	regulation of mononuclear cell migration	22/558	123/18903	1.04147e-11	4.40693e-10	2.87959e-10	MSN/THBS1/GREM1/SERPINE1/SLAMF8/AIF1/SPI1/WNT5A/CSF1R/CXCL10/C3AR1/CCL5/CORO1A/DUSP1/ADAM8/ECM1/CCL2/APOD/CXCL13/CCL21/CCL20/S100A14	22
BP	GO:0002237	response to molecule of bacterial origin	38/558	360/18903	1.08667e-11	4.5548e-10	2.97621e-10	AXL/B2M/LOXL1/FCGR2B/VIM/SPON2/LY96/SERPINE1/HAVCR2/DIO2/CD86/F2R/GJB2/SLC11A1/FMO1/VCAM1/CD68/SPI1/AKAP12/IL18/LY86/CXCL8/BTK/ACP5/WNT5A/CLDN1/CXCL10/TREM2/S100A9/CCL5/CXCL9/S100A8/CXCL5/CCL2/CXCL6/CXCL1/CXCL13/S100A14	38
BP	GO:0019724	B cell mediated immunity	29/558	218/18903	1.21584e-11	5.0486e-10	3.29887e-10	C1S/C1R/FCER1G/B2M/FCGR2B/FCGR3A/HLA-DRA/CD74/SERPING1/CD40/HLA-DMB/C1QC/C1QA/HLA-DMA/C1QB/BTK/HLA-DRB1/PTPRC/HLA-DPA1/FCGR1A/HLA-DPB1/TREM2/HLA-DQA1/HLA-DOA/HLA-DQB2/C3/HLA-DQA2/IGLL5/HLA-DRB5	29
BP	GO:0032946	positive regulation of mononuclear cell proliferation	24/558	149/18903	1.22914e-11	5.05654e-10	3.30406e-10	ANXA1/HAVCR2/FCGR3A/CD74/CD86/CD40/HLA-DMB/VCAM1/AIF1/GPR183/IL2RA/IL18/NCKAP1L/BTK/PTPRC/HLA-DPA1/HLA-DPB1/SASH3/CCL5/CORO1A/CD3E/IGF2/IGF1/CCL19	24
BP	GO:0002253	activation of immune response	40/558	397/18903	1.32437e-11	5.39833e-10	3.52739e-10	CMTM3/THY1/C1S/C1R/GBP1/FCER1G/IFI16/LAPTM5/RFTN1/PLPP4/FCGR2B/TYROBP/LILRB4/CFH/SERPING1/CLEC7A/FPR3/THEMIS2/LCP2/C1QC/C1QA/FPR1/NCKAP1L/C1QB/MNDA/BTK/HLA-DRB1/VSIG4/PTPRC/HLA-DPB1/FYB1/C3AR1/TREM2/MFAP4/C3/CD3E/KCNN4/IGLL5/FCN1/CD79A	40
MF	GO:0004252	serine-type endopeptidase activity	26/561	174/18432	1.94588e-11	6.29867e-10	5.14334e-10	MMP14/CTSK/PLAU/FAP/MMP2/C1S/C1R/BMP1/HTRA3/PRSS23/MMP11/HTRA1/CTSC/MMP19/MMP7/PLAT/MMP9/MMP12/ADAM8/KLK6/F3/TMPRSS4/KLK7/KLK10/KLK8/MMP1	26
MF	GO:0140375	immune receptor activity	24/561	148/18432	1.98795e-11	6.29867e-10	5.14334e-10	OSMR/FCER1G/FCGR2B/IL1R1/FCGR3A/HLA-DRA/CD74/FPR3/CD4/FPR1/CSF2RA/IL2RA/HLA-DRB1/HLA-DPA1/FCGR1A/IL7R/CXCR4/C3AR1/HLA-DQA1/HLA-DOA/HLA-DQB2/F3/HLA-DQA2/IL2RG	24
BP	GO:0032102	negative regulation of response to external stimulus	42/558	436/18903	1.71879e-11	6.94235e-10	4.53629e-10	PLAU/FAP/TNFAIP6/THBS1/GREM1/IFI16/SERPINF1/FCGR2B/SEMA3C/SERPINE1/HTRA1/HAVCR2/SLAMF8/PLAUR/C1QTNF3/SERPING1/AIF1/PDGFRA/SEMA7A/PLAT/IL2RA/TFPI/HLA-DRB1/ANXA2/VSIG4/ACP5/WNT5A/PTPRC/TREM2/PTGIS/CST7/ISG15/MMP12/DUSP1/SPP1/CCL2/SERPINB2/APOE/IGF1/SAA1/CXCL13/KLK8	42
BP	GO:0010951	negative regulation of endopeptidase activity	31/558	252/18903	1.86044e-11	7.44679e-10	4.8659e-10	COL6A3/SFRP2/SERPINH1/THBS1/TIMP3/IFI16/SERPINF1/SPOCK1/TIMP2/SERPINE1/CST2/PLAUR/BIRC3/SERPING1/BST2/MMP9/TFPI/CST6/ANXA8/ANXA2/ANXA8L1/CST7/CST1/C3/RARRES1/SFN/SERPINB2/COL7A1/SERPINB5/PI3/SERPINA3	31
BP	GO:0002688	regulation of leukocyte chemotaxis	22/558	127/18903	2.01705e-11	8.00156e-10	5.2284e-10	TNFAIP6/THBS1/GREM1/SERPINE1/CD74/SLAMF8/AIF1/SPI1/NCKAP1L/RAC2/CXCL8/WNT5A/CSF1R/CXCL10/C3AR1/CCL5/DUSP1/CCL2/CCL19/CXCL13/CCL21/S100A14	22
BP	GO:0022617	extracellular matrix disassembly	16/558	62/18903	2.09165e-11	8.22406e-10	5.37379e-10	MMP14/CTSK/FAP/MMP2/PDPN/MMP11/DDR2/MMP19/MMP7/MMP9/FSCN1/MMP12/LCP1/ADAM8/KLK7/MMP1	16
BP	GO:1900046	regulation of hemostasis	17/558	72/18903	2.32181e-11	9.04895e-10	5.91279e-10	PLAU/FAP/EMILIN1/THBS1/SERPINE1/F2R/PLAUR/SERPING1/COMP/PDGFRA/PLAT/CAV1/TFPI/ANXA2/F3/SERPINB2/APOE	17
BP	GO:0019058	viral life cycle	35/558	319/18903	2.45213e-11	9.47374e-10	6.19036e-10	LGALS1/AXL/ITGA5/IFI16/ICAM1/CTSB/ITGB5/ITGAV/CD74/TRIM22/CD86/IFITM3/CD4/CAV1/RSAD2/BST2/IFITM1/CAV2/CXCL8/LY6E/ITGB6/HLA-DRB1/IFI27/SELPLG/CLDN1/OAS2/CXCR4/LRRC15/ISG15/CCL5/MX1/CCL2/TMPRSS4/APOE/FCN1	35
CC	GO:0042581	specific granule	24/579	160/19869	4.51047e-11	9.52504e-10	6.22807e-10	PLAU/ITGB2/CNN2/B2M/TIMP2/ITGAV/OLR1/LAIR1/CD53/PLAUR/DOCK2/SLC2A3/CYBB/CYBA/C3AR1/CHI3L1/ANXA3/ADAM8/MCEMP1/LCN2/CXCL1/RETN/TCN1/OLFM4	24
BP	GO:0051346	negative regulation of hydrolase activity	38/558	373/18903	3.14872e-11	1.20601e-09	7.88037e-10	COL6A3/SFRP2/SERPINH1/ANXA1/THBS1/TIMP3/IFI16/SERPINF1/SPOCK1/TIMP2/CTSB/SERPINE1/CST2/PLAUR/BIRC3/SERPING1/NCKAP1L/BST2/MMP9/TFPI/CST6/ANXA8/ANXA2/ANXA8L1/CST7/TGFB2/CST1/C3/APOC1/RARRES1/ECM1/SFN/SERPINB2/COL7A1/SERPINB5/ANGPTL4/PI3/SERPINA3	38
BP	GO:0032496	response to lipopolysaccharide	36/558	339/18903	3.24129e-11	1.23086e-09	8.04272e-10	AXL/LOXL1/VIM/SPON2/LY96/SERPINE1/HAVCR2/DIO2/CD86/F2R/GJB2/SLC11A1/FMO1/VCAM1/CD68/SPI1/AKAP12/IL18/LY86/CXCL8/BTK/ACP5/WNT5A/CLDN1/CXCL10/TREM2/S100A9/CCL5/CXCL9/S100A8/CXCL5/CCL2/CXCL6/CXCL1/CXCL13/S100A14	36
BP	GO:0050766	positive regulation of phagocytosis	17/558	74/18903	3.72009e-11	1.40071e-09	9.15255e-10	RAB31/MFGE8/FCER1G/FCGR2B/SLC11A1/DOCK2/CLEC7A/CYBA/NCKAP1L/BTK/PTPRC/FCGR1A/TREM2/C3/CCL2/IL2RG/FCN1	17
BP	GO:0050921	positive regulation of chemotaxis	23/558	144/18903	3.94153e-11	1.47161e-09	9.61586e-10	PDGFRB/TMSB4X/THBS1/SERPINE1/CD74/AIF1/SPI1/NCKAP1L/RAC2/CXCL8/WNT5A/IL16/CSF1R/CXCL10/CXCR4/C3AR1/TREM2/CCL5/F3/CCL19/CXCL13/CCL21/S100A14	23
CC	GO:0070820	tertiary granule	24/579	164/19869	7.66647e-11	1.52903e-09	9.99779e-10	PLAU/TNFAIP6/ITGB2/CNN2/FCER1G/B2M/TIMP2/OLR1/LAIR1/CD53/ITGAX/SLC11A1/SLC2A3/FPR1/CYBB/CYBA/NCKAP1L/MMP9/ADAM8/MCEMP1/CDA/CXCL1/TCN1/OLFM4	24
BP	GO:0002367	cytokine production involved in immune response	21/558	120/18903	4.74182e-11	1.75566e-09	1.14719e-09	AXL/B2M/TGFB3/LAPTM5/SPON2/IL1R1/HMOX1/CD74/TREM1/LILRB4/TWIST1/CLEC7A/SEMA7A/RSAD2/IL18/BST2/BTK/ACP5/WNT5A/SASH3/TGFB2	21
BP	GO:0002700	regulation of production of molecular mediator of immune response	26/558	187/18903	5.23386e-11	1.92182e-09	1.25576e-09	AXL/B2M/TGFB3/LAPTM5/FCGR2B/SPON2/IL1R1/HMOX1/CD74/CD86/LILRB4/CD40/TWIST1/CLEC7A/SEMA7A/RSAD2/IL18/BST2/BTK/ACP5/WNT5A/PTPRC/SASH3/TGFB2/KLK7/MZB1	26
BP	GO:1990868	response to chemokine	19/558	98/18903	6.26181e-11	2.26189e-09	1.47797e-09	LOX/CCL18/CXCL8/CXCL10/CXCR4/TREM2/CCL5/CXCL9/DUSP1/CCL13/CXCL5/CCL2/CCL17/CXCL6/CXCL1/CCL19/CXCL13/CCL21/CCL20	19
BP	GO:1990869	cellular response to chemokine	19/558	98/18903	6.26181e-11	2.26189e-09	1.47797e-09	LOX/CCL18/CXCL8/CXCL10/CXCR4/TREM2/CCL5/CXCL9/DUSP1/CCL13/CXCL5/CCL2/CCL17/CXCL6/CXCL1/CCL19/CXCL13/CCL21/CCL20	19
BP	GO:0002573	myeloid leukocyte differentiation	28/558	218/18903	6.41615e-11	2.29895e-09	1.50219e-09	FBN1/TNFAIP6/CCN4/ZFP36L1/RUNX1/INHBA/LEF1/IFI16/GPR68/CD74/TYROBP/RASSF2/FSTL3/LILRB4/C1QC/CD4/GPR183/SPI1/EVI2B/MMP9/ITGB6/HLA-DRB1/ANXA2/CSF1R/HCLS1/TREM2/UBD/CCL19	28
BP	GO:0002468	dendritic cell antigen processing and presentation	9/558	15/18903	6.82321e-11	2.42524e-09	1.58471e-09	THBS1/FCGR2B/HLA-DRA/CD74/SLC11A1/CD68/HLA-DRB1/CCL19/CCL21	9
BP	GO:0050866	negative regulation of cell activation	28/558	221/18903	8.88702e-11	3.13373e-09	2.04765e-09	AXL/RUNX1/EMILIN1/ANXA1/GPNMB/INHBA/LAPTM5/FCGR2B/HAVCR2/HMOX1/CD74/CD86/TYROBP/SAMSN1/LILRB4/PDGFRA/SPI1/IL2RA/NCKAP1L/LST1/MNDA/BTK/HLA-DRB1/VSIG4/PTPRC/TREM2/CST7/APOE	28
MF	GO:0048407	platelet-derived growth factor binding	8/561	11/18432	1.06726e-10	3.21246e-09	2.62322e-09	COL1A2/COL3A1/COL5A1/COL1A1/PDGFRB/COL4A1/COL6A1/PDGFRA	8
BP	GO:0045861	negative regulation of proteolysis	36/558	352/18903	9.45779e-11	3.30874e-09	2.162e-09	COL6A3/PLAU/SFRP2/SERPINH1/THBS1/TIMP3/IFI16/SERPINF1/SPOCK1/TIMP2/GAS1/CTSB/SERPINE1/CST2/PLAUR/BIRC3/SERPING1/PLAT/BST2/MMP9/TFPI/CST6/ANXA8/ANXA2/ANXA8L1/CST7/CST1/C3/RARRES1/ECM1/SFN/SERPINB2/COL7A1/SERPINB5/PI3/SERPINA3	36
MF	GO:0061134	peptidase regulator activity	29/561	232/18432	1.16074e-10	3.32747e-09	2.71713e-09	COL6A3/FN1/SFRP2/SERPINH1/TIMP3/PCOLCE/SERPINF1/SPOCK1/TIMP2/SERPINE1/CTSC/FBLN1/CST2/BIRC3/SERPING1/CAV1/BST2/TFPI/CST6/ANXA2/CST7/CST1/C3/RARRES1/SERPINB2/COL7A1/SERPINB5/PI3/SERPINA3	29
BP	GO:0046718	viral entry into host cell	23/558	151/18903	1.06071e-10	3.68183e-09	2.40579e-09	LGALS1/AXL/ITGA5/ICAM1/CTSB/ITGB5/ITGAV/CD74/TRIM22/CD86/IFITM3/CD4/CAV1/IFITM1/CAV2/LY6E/ITGB6/HLA-DRB1/SELPLG/CLDN1/CXCR4/TMPRSS4/FCN1	23
BP	GO:0007229	integrin-mediated signaling pathway	20/558	113/18903	1.11127e-10	3.81501e-09	2.49282e-09	COL3A1/FN1/THY1/ITGA5/FLNA/ITGB2/ITGB5/ITGAV/NID1/ITGA11/ITGAX/SEMA7A/LAMA2/CCN2/ITGBL1/ITGB6/PLEK/FYB1/ISG15/ITGB4	20
BP	GO:0048771	tissue remodeling	25/558	179/18903	1.11726e-10	3.81501e-09	2.49282e-09	MMP14/CTSK/EDNRA/CTHRC1/MMP2/AXL/FLNA/RUNX1/GPNMB/GREM1/TGFB3/DDR2/SEMA3C/IGFBP5/NOX4/F2R/RASSF2/TMEM119/CAV1/IL18/GJA1/ACP5/CSF1R/ADAM8/SPP1	25
BP	GO:0043903	regulation of biological process involved in symbiotic interaction	15/558	59/18903	1.12484e-10	3.81501e-09	2.49282e-09	LGALS1/ITGAV/CD74/TRIM22/IFITM3/CD4/CAV1/IFITM1/CXCL8/LY6E/HLA-DRB1/KRT6A/TMPRSS4/CXCL6/FCN1	15
BP	GO:0032964	collagen biosynthetic process	14/558	50/18903	1.14513e-10	3.85439e-09	2.51855e-09	COL5A1/COL1A1/PDGFRB/SERPINH1/RUNX1/EMILIN1/INHBA/PCOLCE/TGFB3/DDR2/VIM/F2R/RCN3/CCN2	14
BP	GO:0007178	transmembrane receptor protein serine/threonine kinase signaling pathway	38/558	390/18903	1.17195e-10	3.91501e-09	2.55816e-09	COL1A2/COL3A1/SULF1/FBN1/FSTL1/SFRP2/TNFAIP6/LOX/EMILIN1/LTBP1/TGFB1I1/INHBA/THBS1/HTRA3/CHST11/LEF1/GREM1/NREP/ASPN/TGFB3/VIM/LTBP2/ITGB5/ZEB1/HTRA1/SFRP4/FSTL3/CILP/COMP/SPI1/CAV1/CCN1/CAV2/ITGB6/WNT5A/PMEPA1/TGFB2/DKK1	38
BP	GO:0002062	chondrocyte differentiation	20/558	114/18903	1.31121e-10	4.34755e-09	2.84079e-09	COL3A1/SULF1/SFRP2/SERPINH1/CCN4/ADAMTS12/RUNX1/SNAI2/CHST11/GREM1/SULF2/TSKU/COL11A1/LOXL2/EFEMP1/TGFBI/COMP/CCN2/PTHLH/ECM1	20
BP	GO:0007369	gastrulation	26/558	196/18903	1.51372e-10	4.98181e-09	3.25523e-09	MMP14/COL5A2/COL5A1/FN1/MMP2/COL8A1/SFRP2/COL12A1/ITGA5/ITGB2/INHBA/COL4A2/LEF1/COL6A1/COL11A1/ITGB5/ITGAV/MMP9/GJA1/WNT5A/IL1RN/DUSP1/LAMB3/DKK1/COL7A1/ITGB4	26
BP	GO:0030193	regulation of blood coagulation	16/558	70/18903	1.52538e-10	4.98327e-09	3.25618e-09	PLAU/FAP/EMILIN1/THBS1/SERPINE1/F2R/PLAUR/SERPING1/PDGFRA/PLAT/CAV1/TFPI/ANXA2/F3/SERPINB2/APOE	16
MF	GO:0008236	serine-type peptidase activity	26/561	192/18432	1.8303e-10	5.00837e-09	4.08971e-09	MMP14/CTSK/PLAU/FAP/MMP2/C1S/C1R/BMP1/HTRA3/PRSS23/MMP11/HTRA1/CTSC/MMP19/MMP7/PLAT/MMP9/MMP12/ADAM8/KLK6/F3/TMPRSS4/KLK7/KLK10/KLK8/MMP1	26
BP	GO:0042098	T cell proliferation	27/558	212/18903	1.71615e-10	5.56558e-09	3.63668e-09	MSN/ANXA1/GPNMB/HAVCR2/CD86/SLC11A1/LILRB4/DOCK2/HLA-DMB/VCAM1/AIF1/IL2RA/IL18/NCKAP1L/RAC2/HLA-DRB1/VSIG4/PTPRC/HLA-DPA1/HLA-DPB1/SASH3/CCL5/CORO1A/CD3E/IGF2/IGF1/CCL19	27
BP	GO:0044000	movement in host	25/558	183/18903	1.81047e-10	5.82891e-09	3.80874e-09	LGALS1/AXL/ITGA5/ICAM1/CTSB/ITGB5/ITGAV/CD74/TRIM22/CD86/IFITM3/CD4/CAV1/IFITM1/CAV2/CXCL8/LY6E/ITGB6/HLA-DRB1/SELPLG/CLDN1/CXCR4/KRT6A/TMPRSS4/FCN1	25
BP	GO:0002548	monocyte chemotaxis	16/558	71/18903	1.91609e-10	6.12461e-09	4.00196e-09	ANXA1/GREM1/SERPINE1/SLAMF8/CCL18/AIF1/CXCL10/CCL5/DUSP1/CCL13/CCL2/CCL17/CCL19/CCL21/CCL20/S100A14	16
BP	GO:0002366	leukocyte activation involved in immune response	32/558	293/18903	2.00918e-10	6.37628e-09	4.16641e-09	LGALS1/ANXA1/ITGB2/LEF1/FCER1G/FCGR2B/ICAM1/HAVCR2/FCGR3A/HMOX1/HLA-DRA/CD74/CD86/TYROBP/SLC11A1/CD40/DOCK2/HLA-DMB/GPR183/SPI1/IL18/NCKAP1L/RAC2/BTK/HLA-DRB1/PTPRC/TREM2/ANXA3/UNC13D/CORO1A/LCP1/CCL19	32
BP	GO:0001667	ameboidal-type cell migration	43/558	492/18903	2.24057e-10	7.06017e-09	4.61328e-09	EDNRA/FN1/FAP/SRPX2/FSTL1/CD248/SPARC/ACTA2/TMSB4X/ANXA1/SNAI2/THBS1/GREM1/GLIPR2/SERPINF1/NRP2/DDR2/DCN/SEMA3C/LOXL2/HMOX1/ARHGDIB/ETS1/CD40/TWIST1/SEMA7A/AKAP12/CYP1B1/MMP9/GJA1/WNT5A/FGF7/TGFB2/KRT16/ANXA3/TACSTD2/CORO1A/S100A2/APOE/ITGB4/CXCL13/FGFBP1/S100P	43
MF	GO:0017171	serine hydrolase activity	26/561	196/18432	2.90038e-10	7.59143e-09	6.19898e-09	MMP14/CTSK/PLAU/FAP/MMP2/C1S/C1R/BMP1/HTRA3/PRSS23/MMP11/HTRA1/CTSC/MMP19/MMP7/PLAT/MMP9/MMP12/ADAM8/KLK6/F3/TMPRSS4/KLK7/KLK10/KLK8/MMP1	26
BP	GO:0002718	regulation of cytokine production involved in immune response	20/558	118/18903	2.49582e-10	7.80911e-09	5.10265e-09	AXL/B2M/TGFB3/LAPTM5/SPON2/IL1R1/HMOX1/CD74/LILRB4/TWIST1/CLEC7A/SEMA7A/RSAD2/IL18/BST2/BTK/ACP5/WNT5A/SASH3/TGFB2	20
BP	GO:0040013	negative regulation of locomotion	39/558	419/18903	2.57398e-10	7.99733e-09	5.22564e-09	COL3A1/SULF1/THY1/SFRP2/TNFAIP6/EMILIN1/THBS1/GREM1/CNN2/DPYSL3/CLIC4/SERPINF1/DCN/SEMA3C/SERPINE1/HMOX1/CD74/SLAMF8/FBLN1/ARHGDIB/IGFBP5/IGFBP3/TPM1/AIF1/SEMA7A/CYP1B1/PODN/BST2/GJA1/IFITM1/WNT5A/KRT16/TACSTD2/DUSP1/CCL2/APOD/APOE/CXCL13/CCL21	39
BP	GO:0042102	positive regulation of T cell proliferation	19/558	106/18903	2.59508e-10	8.00691e-09	5.2319e-09	ANXA1/HAVCR2/CD86/HLA-DMB/VCAM1/AIF1/IL2RA/IL18/NCKAP1L/PTPRC/HLA-DPA1/HLA-DPB1/SASH3/CCL5/CORO1A/CD3E/IGF2/IGF1/CCL19	19
BP	GO:0052372	modulation by symbiont of entry into host	14/558	53/18903	2.70558e-10	8.29027e-09	5.41705e-09	LGALS1/ITGAV/CD74/TRIM22/IFITM3/CD4/CAV1/IFITM1/CXCL8/LY6E/HLA-DRB1/KRT6A/TMPRSS4/FCN1	14
BP	GO:0002263	cell activation involved in immune response	32/558	297/18903	2.84637e-10	8.66192e-09	5.6599e-09	LGALS1/ANXA1/ITGB2/LEF1/FCER1G/FCGR2B/ICAM1/HAVCR2/FCGR3A/HMOX1/HLA-DRA/CD74/CD86/TYROBP/SLC11A1/CD40/DOCK2/HLA-DMB/GPR183/SPI1/IL18/NCKAP1L/RAC2/BTK/HLA-DRB1/PTPRC/TREM2/ANXA3/UNC13D/CORO1A/LCP1/CCL19	32
MF	GO:0043394	proteoglycan binding	12/561	36/18432	3.61348e-10	9.06382e-09	7.4013e-09	CTSK/COL5A1/FN1/GPNMB/THBS1/CTSB/NID1/CFH/COMP/TNC/PTPRC/APOE	12
BP	GO:0051701	biological process involved in interaction with host	26/558	203/18903	3.30937e-10	1.00024e-08	6.53579e-09	LGALS1/AXL/ITGA5/ICAM1/CTSB/ITGB5/ITGAV/CD74/TRIM22/CD86/IFITM3/CD4/CAV1/IFITM1/CAV2/CXCL8/LY6E/ITGB6/HLA-DRB1/SELPLG/CLDN1/CXCR4/LRRC15/KRT6A/TMPRSS4/FCN1	26
BP	GO:0030574	collagen catabolic process	13/558	45/18903	3.45548e-10	1.03735e-08	6.77825e-09	MMP14/CTSK/FAP/MMP2/MMP11/CTSB/ADAMTS2/MMP19/MMP7/MMP9/MMP12/KLK6/MMP1	13
CC	GO:0045121	membrane raft	33/579	326/19869	5.61746e-10	1.06141e-08	6.94014e-09	SULF1/THY1/SERPINH1/PDPN/CAVIN1/ITGB2/RFTN1/ICAM1/MYOF/HMOX1/OLR1/F2R/BIRC3/LCP2/CD4/ANO1/CAV1/BST2/GJA1/CAV2/TFPI/BTK/ANXA2/MS4A4A/PTPRC/SELPLG/TREM2/PTGIS/PROM2/MALL/CD48/SLC2A1/CD79A	33
BP	GO:0071706	tumor necrosis factor superfamily cytokine production	25/558	189/18903	3.64022e-10	1.07823e-08	7.04543e-09	AXL/GPNMB/THBS1/SPON2/LY96/HAVCR2/FCGR3A/CD86/TYROBP/LILRB4/TWIST1/CLEC7A/AKAP12/CYBB/CYBA/BTK/ACP5/WNT5A/PTPRC/OAS2/TREM2/SASH3/ADAM8/IGF1/CCL19	25
BP	GO:1903555	regulation of tumor necrosis factor superfamily cytokine production	25/558	189/18903	3.64022e-10	1.07823e-08	7.04543e-09	AXL/GPNMB/THBS1/SPON2/LY96/HAVCR2/FCGR3A/CD86/TYROBP/LILRB4/TWIST1/CLEC7A/AKAP12/CYBB/CYBA/BTK/ACP5/WNT5A/PTPRC/OAS2/TREM2/SASH3/ADAM8/IGF1/CCL19	25
CC	GO:0098857	membrane microdomain	33/579	327/19869	6.08019e-10	1.09139e-08	7.13622e-09	SULF1/THY1/SERPINH1/PDPN/CAVIN1/ITGB2/RFTN1/ICAM1/MYOF/HMOX1/OLR1/F2R/BIRC3/LCP2/CD4/ANO1/CAV1/BST2/GJA1/CAV2/TFPI/BTK/ANXA2/MS4A4A/PTPRC/SELPLG/TREM2/PTGIS/PROM2/MALL/CD48/SLC2A1/CD79A	33
BP	GO:0048660	regulation of smooth muscle cell proliferation	24/558	175/18903	3.8713e-10	1.13909e-08	7.44305e-09	MMP2/EFEMP2/PDGFRB/CCN4/THBS1/TGFB3/DDR2/HMOX1/NOTCH3/IGFBP5/IGFBP3/ELN/STAT1/TPM1/AIF1/IL18/CYBA/MMP9/GJA1/CNN1/CCL5/APOD/APOE/IGF1	24
BP	GO:1903557	positive regulation of tumor necrosis factor superfamily cytokine production	19/558	109/18903	4.27114e-10	1.24847e-08	8.15777e-09	THBS1/SPON2/LY96/HAVCR2/FCGR3A/CD86/TYROBP/TWIST1/CLEC7A/AKAP12/CYBB/CYBA/BTK/WNT5A/PTPRC/OAS2/SASH3/ADAM8/CCL19	19
BP	GO:0050818	regulation of coagulation	16/558	75/18903	4.58783e-10	1.33227e-08	8.70536e-09	PLAU/FAP/EMILIN1/THBS1/SERPINE1/F2R/PLAUR/SERPING1/PDGFRA/PLAT/CAV1/TFPI/ANXA2/F3/SERPINB2/APOE	16
CC	GO:0030667	secretory granule membrane	32/579	313/19869	8.01971e-10	1.37099e-08	8.96439e-09	RAB31/PLAU/SPARC/ITGB2/MFGE8/FCER1G/GLIPR1/ITGAV/MOXD1/PCDH7/OLR1/FCGR2A/LAIR1/TYROBP/CD53/PLAUR/ITGAX/SLC11A1/CD68/SLC2A3/FPR1/CYBB/CAV1/CYBA/NCKAP1L/BST2/CAV2/PTPRC/C3AR1/ADAM8/MCEMP1/CEACAM6	32
BP	GO:0052548	regulation of endopeptidase activity	39/558	428/18903	4.78967e-10	1.38185e-08	9.02934e-09	COL6A3/SFRP2/SERPINH1/THBS1/TIMP3/IFI16/SERPINF1/SPOCK1/LAPTM5/TIMP2/SERPINE1/CST2/F2R/PLAUR/BIRC3/SERPING1/CLEC7A/CCN2/CCN1/BST2/MMP9/TFPI/CST6/ANXA8/ANXA2/ANXA8L1/S100A9/CST7/CST1/C3/F3/RARRES1/S100A8/SFN/SERPINB2/COL7A1/SERPINB5/PI3/SERPINA3	39
BP	GO:0048659	smooth muscle cell proliferation	24/558	179/18903	6.20045e-10	1.77425e-08	1.15933e-08	MMP2/EFEMP2/PDGFRB/CCN4/THBS1/TGFB3/DDR2/HMOX1/NOTCH3/IGFBP5/IGFBP3/ELN/STAT1/TPM1/AIF1/IL18/CYBA/MMP9/GJA1/CNN1/CCL5/APOD/APOE/IGF1	24
BP	GO:0072676	lymphocyte migration	20/558	124/18903	6.22964e-10	1.77425e-08	1.15933e-08	MSN/ICAM1/CCL18/AIF1/GPR183/WNT5A/CXCL10/CCL5/CORO1A/CCL13/ADAM8/ECM1/CCL2/APOD/CCL17/SAA1/CCL19/CXCL13/CCL21/CCL20	20
BP	GO:0050678	regulation of epithelial cell proliferation	38/558	414/18903	6.55016e-10	1.85365e-08	1.21122e-08	SULF1/SPARC/SFRP2/ZFP36L1/SNAI2/THBS1/B2M/SERPINF1/NRP2/ZEB1/HTRA1/HMOX1/STAT1/TWIST1/WNT2/CAV1/CYBA/CAV2/BTK/CDH3/WNT5A/CLDN1/FGF7/NUPR1/TGFB2/JAML/TACSTD2/MMP12/F3/ECM1/AREG/SFN/CCL2/IGF2/SERPINB5/APOE/IGF1/FGFBP1	38
BP	GO:0002703	regulation of leukocyte mediated immunity	28/558	241/18903	6.76145e-10	1.90134e-08	1.24238e-08	ITGB2/B2M/FCGR2B/ICAM1/IL1R1/HAVCR2/HMOX1/HLA-DRA/TYROBP/LILRB4/CD40/CLEC7A/SPI1/RSAD2/IL18/NCKAP1L/BST2/RAC2/BTK/HLA-DRB1/PTPRC/FCGR1A/IL7R/TREM2/SASH3/C3/UNC13D/CXCL6	28
BP	GO:0007162	negative regulation of cell adhesion	32/558	308/18903	7.17787e-10	2.00574e-08	1.3106e-08	MMP14/COL1A1/MMP2/RUNX1/ANXA1/SNAI2/GPNMB/THBS1/GBP1/SPOCK1/LAPTM5/FCGR2B/SERPINE1/HAVCR2/CD74/FBLN1/CD86/TGFBI/LILRB4/SPI1/IL2RA/CYP1B1/NCKAP1L/HLA-DRB1/VSIG4/PTPRC/IL1RN/TACSTD2/MMP12/DUSP1/APOD/CCL21	32
BP	GO:0008544	epidermis development	35/558	362/18903	7.96227e-10	2.21102e-08	1.44473e-08	ZFP36L1/ANXA1/INHBA/CLIC4/PALLD/IGFBP5/KRT17/SFRP4/EMP1/CCN2/CST6/HLA-DRB1/CDH3/KRT7/WNT5A/LAMC2/FGF7/TGFB2/KRT6A/KRT16/PTHLH/KRT5/LAMB3/CRABP2/DKK1/SCEL/SFN/KRT6B/COL7A1/WNT10A/GJB5/KLK7/COL17A1/SPRR1B/SPRR3	35
BP	GO:0042129	regulation of T cell proliferation	24/558	182/18903	8.74807e-10	2.41414e-08	1.57745e-08	ANXA1/GPNMB/HAVCR2/CD86/LILRB4/HLA-DMB/VCAM1/AIF1/IL2RA/IL18/NCKAP1L/RAC2/HLA-DRB1/VSIG4/PTPRC/HLA-DPA1/HLA-DPB1/SASH3/CCL5/CORO1A/CD3E/IGF2/IGF1/CCL19	24
BP	GO:0030098	lymphocyte differentiation	38/558	419/18903	9.20464e-10	2.52446e-08	1.64954e-08	MMP14/LGALS1/AXL/ZFP36L1/RUNX1/ANXA1/INHBA/LEF1/FCER1G/B2M/FCGR2B/ZEB1/HLA-DRA/CD74/SLAMF8/CD86/LILRB4/DOCK2/VCAM1/CD4/GPR183/SPI1/IL2RA/RSAD2/IL18/NCKAP1L/BTK/HLA-DRB1/PTPRC/IL7R/SASH3/HLA-DOA/ADAM8/CD3E/LY6D/IL2RG/CCL19/CD79A	38
BP	GO:0002526	acute inflammatory response	19/558	114/18903	9.43548e-10	2.57189e-08	1.68053e-08	FN1/OSMR/FCGR2B/ALOX5AP/FCGR3A/TREM1/VCAM1/CD163/BTK/FCGR1A/NUPR1/C3/ADAM8/F3/S100A8/PTGES/SAA1/SAA2/SERPINA3	19
BP	GO:0070098	chemokine-mediated signaling pathway	17/558	90/18903	9.77996e-10	2.63296e-08	1.72043e-08	CCL18/CXCL8/CXCL10/CXCR4/TREM2/CCL5/CXCL9/CCL13/CXCL5/CCL2/CCL17/CXCL6/CXCL1/CCL19/CXCL13/CCL21/CCL20	17
BP	GO:2000146	negative regulation of cell motility	36/558	383/18903	9.82289e-10	2.63296e-08	1.72043e-08	COL3A1/SULF1/THY1/SFRP2/TNFAIP6/EMILIN1/THBS1/GREM1/CNN2/DPYSL3/CLIC4/SERPINF1/DCN/SERPINE1/HMOX1/CD74/SLAMF8/FBLN1/ARHGDIB/IGFBP5/IGFBP3/TPM1/AIF1/CYP1B1/PODN/BST2/GJA1/IFITM1/KRT16/TACSTD2/DUSP1/CCL2/APOD/APOE/CXCL13/CCL21	36
BP	GO:0002819	regulation of adaptive immune response	25/558	198/18903	9.83729e-10	2.63296e-08	1.72043e-08	ANXA1/B2M/FCGR2B/IL1R1/HAVCR2/HLA-DRA/SAMSN1/SLC11A1/LILRB4/CD40/CLEC7A/CD4/RSAD2/IL18/NCKAP1L/BTK/HLA-DRB1/PTPRC/FCGR1A/IL7R/TREM2/SASH3/C3/CD48/CCL19	25
BP	GO:0016032	viral process	38/558	421/18903	1.05289e-09	2.80118e-08	1.83036e-08	LGALS1/AXL/ITGA5/LEF1/IFI16/ICAM1/CTSB/ITGB5/ITGAV/CD74/TRIM22/CD86/IFITM3/STAT1/CD4/CAV1/RSAD2/BST2/IFITM1/CAV2/CXCL8/LY6E/ITGB6/HLA-DRB1/IFI27/CSF1R/SELPLG/CLDN1/OAS2/CXCR4/LRRC15/ISG15/CCL5/MX1/CCL2/TMPRSS4/APOE/FCN1	38
BP	GO:0001649	osteoblast differentiation	28/558	246/18903	1.08373e-09	2.86607e-08	1.87275e-08	VCAN/COL1A1/CTHRC1/SFRP2/TNFAIP6/CCN4/LOX/SNAI2/LEF1/GREM1/DDR2/PDLIM7/COL6A1/IGFBP5/ITGA11/IGFBP3/RASSF2/TWIST1/TMEM119/SEMA7A/TNC/CCN1/IFITM1/PTHLH/SPP1/AREG/IGF2/IGF1	28
BP	GO:0033002	muscle cell proliferation	28/558	247/18903	1.18908e-09	3.12608e-08	2.04265e-08	MMP2/EFEMP2/PDGFRB/CCN4/RUNX1/THBS1/TGFB3/DDR2/HMOX1/NOTCH3/IGFBP5/IGFBP3/ELN/STAT1/TPM1/AIF1/WNT2/IL18/CYBA/MMP9/GJA1/CAV2/CNN1/TGFB2/CCL5/APOD/APOE/IGF1	28
CC	GO:0030669	clathrin-coated endocytic vesicle membrane	15/579	72/19869	1.93293e-09	3.15419e-08	2.06241e-08	HLA-DRA/CD74/CD4/HLA-DRB1/WNT5A/HLA-DPA1/FCGR1A/HLA-DPB1/IL7R/HLA-DQA1/HLA-DQB2/AREG/HLA-DQA2/APOE/HLA-DRB5	15
BP	GO:0030336	negative regulation of cell migration	35/558	368/18903	1.23482e-09	3.22723e-08	2.10875e-08	COL3A1/SULF1/THY1/SFRP2/TNFAIP6/EMILIN1/THBS1/GREM1/CNN2/DPYSL3/CLIC4/SERPINF1/DCN/SERPINE1/HMOX1/CD74/SLAMF8/ARHGDIB/IGFBP5/IGFBP3/TPM1/AIF1/CYP1B1/PODN/BST2/GJA1/IFITM1/KRT16/TACSTD2/DUSP1/CCL2/APOD/APOE/CXCL13/CCL21	35
BP	GO:0045621	positive regulation of lymphocyte differentiation	20/558	130/18903	1.47116e-09	3.82242e-08	2.49766e-08	MMP14/AXL/RUNX1/ANXA1/LEF1/HLA-DRA/CD74/CD86/LILRB4/IL2RA/IL18/NCKAP1L/BTK/HLA-DRB1/PTPRC/IL7R/SASH3/ADAM8/IL2RG/CCL19	20
BP	GO:0071356	cellular response to tumor necrosis factor	27/558	234/18903	1.5947e-09	4.11934e-08	2.69167e-08	CTSK/COL1A1/ADAMTS12/ZFP36L1/TMSB4X/THBS1/GBP1/LAPTM5/STAT1/BIRC3/CD40/SPHK1/VCAM1/CCL18/AKAP12/CYP1B1/CYBA/CXCL8/CLDN1/CHI3L1/CCL5/CCL13/CCL2/CCL17/CCL19/CCL21/CCL20	27
BP	GO:0090287	regulation of cellular response to growth factor stimulus	33/558	338/18903	1.91392e-09	4.8654e-08	3.17916e-08	SULF1/FBN1/FSTL1/SFRP2/TNFAIP6/ADAMTS12/LOX/ITGA5/EMILIN1/LTBP1/TGFB1I1/THBS1/HTRA3/CHST11/GREM1/NREP/ASPN/TGFB3/SULF2/DCN/ZEB1/HTRA1/SFRP4/FSTL3/DOK5/CAV1/CCN1/CAV2/WNT5A/PMEPA1/DKK1/CXCL13/FGFBP1	33
BP	GO:0043277	apoptotic cell clearance	13/558	51/18903	1.91637e-09	4.8654e-08	3.17916e-08	AXL/ANXA1/THBS1/MFGE8/ITGAV/TGM2/TYROBP/RAC2/TREM2/MARCO/C3/CCL2/FCN1	13
BP	GO:1900047	negative regulation of hemostasis	13/558	51/18903	1.91637e-09	4.8654e-08	3.17916e-08	PLAU/FAP/THBS1/SERPINE1/PLAUR/SERPING1/COMP/PDGFRA/PLAT/TFPI/ANXA2/SERPINB2/APOE	13
BP	GO:0002577	regulation of antigen processing and presentation	9/558	20/18903	2.00611e-09	5.06428e-08	3.30912e-08	THBS1/FCGR2B/CD74/SLC11A1/CD68/TREM2/HLA-DOA/CCL19/CCL21	9
BP	GO:0034612	response to tumor necrosis factor	28/558	254/18903	2.24431e-09	5.63361e-08	3.68113e-08	CTSK/COL1A1/ADAMTS12/ZFP36L1/TMSB4X/THBS1/GBP1/LAPTM5/STAT1/BIRC3/CD40/SPHK1/VCAM1/CCL18/AKAP12/CYP1B1/CYBA/CXCL8/CLDN1/CHI3L1/CCL5/CCL13/UBD/CCL2/CCL17/CCL19/CCL21/CCL20	28
MF	GO:0032395	MHC class II receptor activity	7/561	10/18432	2.58443e-09	6.19693e-08	5.06026e-08	HLA-DRA/HLA-DRB1/HLA-DPA1/HLA-DQA1/HLA-DOA/HLA-DQB2/HLA-DQA2	7
MF	GO:0019955	cytokine binding	21/561	144/18432	2.67641e-09	6.19693e-08	5.06026e-08	PDPN/LTBP1/THBS1/PXDN/GREM1/OSMR/GBP1/TGFB3/NRP2/TSKU/ITGAV/IL1R1/CD74/COMP/CD4/CSF2RA/IL2RA/IL1RN/CSF1R/CXCR4/IL2RG	21
BP	GO:0090303	positive regulation of wound healing	14/558	62/18903	2.56325e-09	6.39805e-08	4.18063e-08	PLAU/CCN4/EMILIN1/ANXA1/THBS1/DDR2/SERPINE1/F2R/CLEC7A/PLAT/MYLK/CLDN1/CXCR4/F3	14
BP	GO:0031349	positive regulation of defense response	31/558	307/18903	2.65888e-09	6.59967e-08	4.31238e-08	LGALS1/CCN4/EMILIN1/OSMR/IFI16/ALOX5AP/SERPINE1/CTSC/HAVCR2/TYROBP/ETS1/CLEC7A/SPI1/IL18/CYBA/MNDA/BTK/WNT5A/GBP5/FCGR1A/IL16/TREM2/S100A9/NUPR1/CCL5/C3/MMP12/ADAM8/S100A8/FCN1/KLK7	31
BP	GO:0072678	T cell migration	15/558	73/18903	2.80074e-09	6.91317e-08	4.51722e-08	MSN/ICAM1/AIF1/GPR183/WNT5A/CXCL10/CCL5/CORO1A/ADAM8/ECM1/CCL2/APOD/CXCL13/CCL21/CCL20	15
BP	GO:0002690	positive regulation of leukocyte chemotaxis	17/558	97/18903	3.26627e-09	8.01769e-08	5.23894e-08	THBS1/SERPINE1/CD74/AIF1/SPI1/NCKAP1L/RAC2/CXCL8/WNT5A/CSF1R/CXCL10/C3AR1/CCL5/CCL19/CXCL13/CCL21/S100A14	17
BP	GO:0045619	regulation of lymphocyte differentiation	25/558	210/18903	3.38216e-09	8.25656e-08	5.39503e-08	MMP14/AXL/ZFP36L1/RUNX1/ANXA1/INHBA/LEF1/ZEB1/HLA-DRA/CD74/SLAMF8/CD86/LILRB4/IL2RA/IL18/NCKAP1L/BTK/HLA-DRB1/PTPRC/IL7R/SASH3/HLA-DOA/ADAM8/IL2RG/CCL19	25
BP	GO:0002381	immunoglobulin production involved in immunoglobulin-mediated immune response	15/558	74/18903	3.4185e-09	8.29967e-08	5.42319e-08	B2M/HLA-DRA/CD40/HLA-DMB/HLA-DMA/BTK/HLA-DRB1/PTPRC/HLA-DPA1/HLA-DPB1/HLA-DQA1/HLA-DOA/HLA-DQB2/HLA-DQA2/HLA-DRB5	15
BP	GO:0060541	respiratory system development	25/558	211/18903	3.73259e-09	9.013e-08	5.8893e-08	MMP14/COL3A1/BASP1/PDGFRB/PDPN/LOX/LEF1/TGFB3/ALDH1A3/PTK7/HOPX/CRISPLD2/ADAMTS2/IGFBP5/RCN3/WNT2/PDGFRA/CCN2/HSD11B1/ITGB6/WNT5A/FGF7/CHI3L1/STRA6/MMP12	25
BP	GO:0018149	peptide cross-linking	11/558	36/18903	4.13544e-09	9.87836e-08	6.45474e-08	COL3A1/FN1/BGN/ANXA1/THBS1/DCN/TGM2/F13A1/SPRR1B/SPRR3/PI3	11
BP	GO:0071711	basement membrane organization	11/558	36/18903	4.13544e-09	9.87836e-08	6.45474e-08	COL3A1/PXDN/COL4A1/MMP11/NID2/NID1/HMCN1/LAMA2/CAV1/CAV2/LAMB3	11
CC	GO:0031093	platelet alpha granule lumen	14/579	67/19869	6.43557e-09	1.00451e-07	6.56811e-08	ISLR/FN1/SPARC/TMSB4X/THBS1/TGFB3/SERPINE1/SERPING1/F13A1/SRGN/TGFB2/IGF2/IGF1/SERPINA3	14
BP	GO:0002822	regulation of adaptive immune response based on somatic recombination of immune receptors built from immunoglobulin superfamily domains	23/558	182/18903	4.53917e-09	1.07848e-07	7.04702e-08	ANXA1/B2M/FCGR2B/IL1R1/HAVCR2/HLA-DRA/SLC11A1/LILRB4/CD40/CLEC7A/CD4/RSAD2/IL18/NCKAP1L/BTK/HLA-DRB1/PTPRC/FCGR1A/IL7R/TREM2/SASH3/C3/CCL19	23
MF	GO:0001664	G protein-coupled receptor binding	30/561	289/18432	5.04015e-09	1.12377e-07	9.17642e-08	CTHRC1/FLNA/STAT1/CCL18/WNT2/FPR1/CXCL8/WNT5A/CXCL10/MARCO/CCL5/C3/CXCL9/CXCL14/CCL13/CXCL5/CCL2/CCL17/WNT10A/CXCL6/CXCL1/FCN1/ITGB4/SAA1/CCL19/CXCL13/CCL21/CCL20/S100A14/DEFB1	30
CC	GO:0031091	platelet alpha granule	16/579	91/19869	7.58986e-09	1.13532e-07	7.42342e-08	ISLR/FN1/SPARC/THBS2/TMSB4X/THBS1/TGFB3/SERPINE1/PCDH7/SERPING1/F13A1/SRGN/TGFB2/IGF2/IGF1/SERPINA3	16
BP	GO:0002695	negative regulation of leukocyte activation	24/558	198/18903	4.8646e-09	1.14965e-07	7.51207e-08	AXL/RUNX1/ANXA1/GPNMB/INHBA/LAPTM5/FCGR2B/HAVCR2/HMOX1/CD74/CD86/TYROBP/SAMSN1/LILRB4/SPI1/IL2RA/NCKAP1L/LST1/MNDA/BTK/HLA-DRB1/VSIG4/PTPRC/CST7	24
MF	GO:0005126	cytokine receptor binding	29/561	273/18432	5.39311e-09	1.15952e-07	9.46835e-08	ITGA5/PXDN/GREM1/OSMR/TGFB3/STAT1/CCL18/IL18/CXCL8/IL1RN/CXCL10/TGFB2/CCL5/CXCL9/CXCL14/CCL13/ECM1/CXCL5/CCL2/CCL17/LTB/CXCL6/CXCL1/CCL19/CXCL13/CCL21/CCL20/S100A14/DEFB1	29
BP	GO:0048247	lymphocyte chemotaxis	14/558	65/18903	4.95606e-09	1.16507e-07	7.61281e-08	CCL18/GPR183/WNT5A/CXCL10/CCL5/CCL13/ADAM8/CCL2/CCL17/SAA1/CCL19/CXCL13/CCL21/CCL20	14
BP	GO:0045637	regulation of myeloid cell differentiation	25/558	214/18903	4.99828e-09	1.16881e-07	7.63725e-08	FBN1/TNFAIP6/LOX/ZFP36L1/RUNX1/INHBA/LEF1/B2M/GPR68/CD74/TYROBP/RASSF2/FSTL3/STAT1/LILRB4/ETS1/C1QC/CD4/SPI1/EVI2B/NCKAP1L/HLA-DRB1/HCLS1/TREM2/ISG15	25
MF	GO:0061135	endopeptidase regulator activity	24/561	194/18432	5.81089e-09	1.20626e-07	9.85004e-08	COL6A3/SFRP2/SERPINH1/TIMP3/SERPINF1/SPOCK1/TIMP2/SERPINE1/CST2/BIRC3/SERPING1/BST2/TFPI/CST6/ANXA2/CST7/CST1/C3/RARRES1/SERPINB2/COL7A1/SERPINB5/PI3/SERPINA3	24
BP	GO:0002604	regulation of dendritic cell antigen processing and presentation	7/558	11/18903	5.60324e-09	1.29281e-07	8.44754e-08	THBS1/FCGR2B/CD74/SLC11A1/CD68/CCL19/CCL21	7
BP	GO:0032640	tumor necrosis factor production	23/558	184/18903	5.61587e-09	1.29281e-07	8.44754e-08	AXL/GPNMB/THBS1/SPON2/LY96/HAVCR2/FCGR3A/TYROBP/LILRB4/TWIST1/CLEC7A/AKAP12/CYBB/CYBA/BTK/ACP5/WNT5A/PTPRC/OAS2/TREM2/SASH3/IGF1/CCL19	23
BP	GO:0032680	regulation of tumor necrosis factor production	23/558	184/18903	5.61587e-09	1.29281e-07	8.44754e-08	AXL/GPNMB/THBS1/SPON2/LY96/HAVCR2/FCGR3A/TYROBP/LILRB4/TWIST1/CLEC7A/AKAP12/CYBB/CYBA/BTK/ACP5/WNT5A/PTPRC/OAS2/TREM2/SASH3/IGF1/CCL19	23
MF	GO:0004866	endopeptidase inhibitor activity	23/561	180/18432	6.46331e-09	1.29697e-07	1.05908e-07	COL6A3/SERPINH1/TIMP3/SERPINF1/SPOCK1/TIMP2/SERPINE1/CST2/BIRC3/SERPING1/BST2/TFPI/CST6/ANXA2/CST7/CST1/C3/RARRES1/SERPINB2/COL7A1/SERPINB5/PI3/SERPINA3	23
BP	GO:1903036	positive regulation of response to wounding	15/558	77/18903	6.09372e-09	1.39559e-07	9.11909e-08	PLAU/CCN4/FLNA/EMILIN1/ANXA1/THBS1/DDR2/SERPINE1/F2R/CLEC7A/PLAT/MYLK/CLDN1/CXCR4/F3	15
BP	GO:0070555	response to interleukin-1	20/558	141/18903	6.26572e-09	1.42762e-07	9.32839e-08	MMP2/ADAMTS12/ANXA1/GBP1/IL1R1/CD40/CCL18/AKAP12/CYBA/CXCL8/IL1RN/PTGIS/CHI3L1/CCL5/CCL13/CCL2/CCL17/CCL19/CCL21/CCL20	20
CC	GO:0008305	integrin complex	10/579	31/19869	1.04406e-08	1.49927e-07	9.80317e-08	ITGA5/EMILIN1/ITGB2/ITGB5/ITGAV/ITGA11/ITGAX/ITGBL1/ITGB6/ITGB4	10
CC	GO:0001533	cornified envelope	13/579	59/19869	1.13184e-08	1.53975e-07	1.00678e-07	ANXA1/KRT17/CST6/ANXA2/KRT16/KLK6/SCEL/SERPINB2/SERPINB5/KLK7/SPRR1B/SPRR3/PI3	13
CC	GO:0005583	fibrillar collagen trimer	7/579	12/19869	1.20092e-08	1.53975e-07	1.00678e-07	COL5A2/COL1A2/COL3A1/COL5A1/COL1A1/LUM/COL11A1	7
CC	GO:0098643	banded collagen fibril	7/579	12/19869	1.20092e-08	1.53975e-07	1.00678e-07	COL5A2/COL1A2/COL3A1/COL5A1/COL1A1/LUM/COL11A1	7
BP	GO:0001906	cell killing	23/558	189/18903	9.43457e-09	2.13866e-07	1.39745e-07	B2M/FCGR2B/ICAM1/CTSC/HAVCR2/FCGR3A/HLA-DRA/TREM1/TYROBP/CFH/CLEC7A/SPI1/IL18/NCKAP1L/HLA-DRB1/PTPRC/FCGR1A/IL7R/C3/UNC13D/CORO1A/CCL13/CXCL6	23
BP	GO:0045730	respiratory burst	11/558	39/18903	1.06456e-08	2.40093e-07	1.56882e-07	NCF2/SLAMF8/SLC11A1/CLEC7A/CYBB/CYBA/RAC2/TREM2/CD52/NCF1/JCHAIN	11
BP	GO:0090092	regulation of transmembrane receptor protein serine/threonine kinase signaling pathway	29/558	290/18903	1.08514e-08	2.43499e-07	1.59108e-07	SULF1/FBN1/FSTL1/SFRP2/TNFAIP6/LOX/EMILIN1/LTBP1/TGFB1I1/INHBA/THBS1/HTRA3/CHST11/GREM1/NREP/ASPN/TGFB3/ZEB1/HTRA1/SFRP4/FSTL3/CILP/CAV1/CCN1/CAV2/WNT5A/PMEPA1/TGFB2/DKK1	29
BP	GO:0032760	positive regulation of tumor necrosis factor production	17/558	105/18903	1.1387e-08	2.54233e-07	1.66122e-07	THBS1/SPON2/LY96/HAVCR2/FCGR3A/TYROBP/TWIST1/CLEC7A/AKAP12/CYBB/CYBA/BTK/WNT5A/PTPRC/OAS2/SASH3/CCL19	17
BP	GO:0002285	lymphocyte activation involved in immune response	24/558	207/18903	1.1787e-08	2.61848e-07	1.71098e-07	LGALS1/ANXA1/LEF1/FCER1G/FCGR2B/ICAM1/HAVCR2/FCGR3A/HLA-DRA/CD74/CD86/SLC11A1/CD40/HLA-DMB/GPR183/SPI1/IL18/NCKAP1L/HLA-DRB1/PTPRC/UNC13D/CORO1A/LCP1/CCL19	24
MF	GO:0030414	peptidase inhibitor activity	23/561	187/18432	1.34965e-08	2.62094e-07	2.1402e-07	COL6A3/SERPINH1/TIMP3/SERPINF1/SPOCK1/TIMP2/SERPINE1/CST2/BIRC3/SERPING1/BST2/TFPI/CST6/ANXA2/CST7/CST1/C3/RARRES1/SERPINB2/COL7A1/SERPINB5/PI3/SERPINA3	23
BP	GO:0050792	regulation of viral process	21/558	162/18903	1.35215e-08	2.98886e-07	1.95299e-07	LGALS1/AXL/IFI16/CD74/TRIM22/IFITM3/STAT1/CD4/RSAD2/BST2/IFITM1/CXCL8/LY6E/HLA-DRB1/OAS2/CXCR4/ISG15/CCL5/MX1/TMPRSS4/FCN1	21
BP	GO:0001909	leukocyte mediated cytotoxicity	19/558	134/18903	1.50927e-08	3.31965e-07	2.16913e-07	B2M/FCGR2B/ICAM1/CTSC/HAVCR2/FCGR3A/HLA-DRA/TREM1/TYROBP/SPI1/IL18/NCKAP1L/HLA-DRB1/PTPRC/FCGR1A/IL7R/UNC13D/CORO1A/CXCL6	19
BP	GO:0060485	mesenchyme development	30/558	313/18903	1.60786e-08	3.51907e-07	2.29944e-07	EDNRA/COL1A1/FN1/SFRP2/BASP1/PDGFRB/PDPN/FLNA/ZFP36L1/ACTA2/SNAI2/TGFB1I1/LEF1/GREM1/GLIPR2/TGFB3/NRP2/SEMA3C/LOXL2/PTK7/STAT1/TWIST1/WNT2/SEMA7A/WNT5A/S100A4/TGFB2/ACTG2/WNT10A/IGF1	30
BP	GO:0030099	myeloid cell differentiation	35/558	407/18903	1.69002e-08	3.68057e-07	2.40497e-07	FBN1/TNFAIP6/CCN4/LOX/FLNA/ZFP36L1/RUNX1/INHBA/LEF1/B2M/IFI16/GPR68/CD74/TYROBP/RASSF2/FSTL3/STAT1/LILRB4/ETS1/C1QC/CD4/GPR183/SPI1/EVI2B/NCKAP1L/MMP9/ITGB6/HLA-DRB1/ANXA2/CSF1R/HCLS1/TREM2/ISG15/UBD/CCL19	35
BP	GO:0030195	negative regulation of blood coagulation	12/558	50/18903	1.69821e-08	3.68057e-07	2.40497e-07	PLAU/FAP/THBS1/SERPINE1/PLAUR/SERPING1/PDGFRA/PLAT/TFPI/ANXA2/SERPINB2/APOE	12
BP	GO:0042119	neutrophil activation	11/558	41/18903	1.90209e-08	4.09177e-07	2.67365e-07	ANXA1/ITGB2/FCER1G/FCGR2B/TYROBP/SPI1/IL18/CXCL8/CCL5/ANXA3/CXCL6	11
BP	GO:0002698	negative regulation of immune effector process	18/558	122/18903	1.91557e-08	4.09177e-07	2.67365e-07	AXL/ANXA1/TGFB3/FCGR2B/HAVCR2/HMOX1/SLAMF8/LILRB4/SERPING1/TWIST1/SPI1/NCKAP1L/BST2/VSIG4/ACP5/PTPRC/IL7R/TGFB2	18
BP	GO:0002761	regulation of myeloid leukocyte differentiation	18/558	122/18903	1.91557e-08	4.09177e-07	2.67365e-07	FBN1/TNFAIP6/ZFP36L1/RUNX1/INHBA/LEF1/GPR68/CD74/TYROBP/RASSF2/FSTL3/LILRB4/C1QC/CD4/EVI2B/HLA-DRB1/HCLS1/TREM2	18
BP	GO:0001818	negative regulation of cytokine production	33/558	371/18903	1.93442e-08	4.11226e-07	2.68705e-07	FN1/AXL/TMSB4X/ANXA1/GPNMB/INHBA/THBS1/LEF1/GBP1/TGFB3/LAPTM5/FCGR2B/TSKU/HAVCR2/HMOX1/TYROBP/SLC11A1/LILRB4/C1QTNF3/TWIST1/SRGN/NCKAP1L/BST2/BTK/HLA-DRB1/VSIG4/ACP5/CDH3/PTPRC/TREM2/TGFB2/APOD/IGF1	33
BP	GO:0042116	macrophage activation	17/558	109/18903	2.03259e-08	4.30038e-07	2.80997e-07	ITGB2/THBS1/FCGR2B/CTSC/HAVCR2/FCGR3A/CD74/TYROBP/SLC11A1/SPHK1/AIF1/C1QA/VSIG4/WNT5A/PTPRC/TREM2/CST7	17
BP	GO:0051604	protein maturation	31/558	336/18903	2.25743e-08	4.75344e-07	3.10601e-07	MMP14/PLAU/FN1/SERPINH1/C1R/FLNA/ADAM19/RUNX1/BMP1/THBS1/CPXM1/IFI16/CPZ/GAS1/SPON1/SERPINE1/ADAMTS2/FBLN1/PLAUR/F13A1/COMP/SRGN/PLAT/CPXM2/ANXA2/CST7/ADAM8/KLK6/F3/TMPRSS4/CTSE	31
BP	GO:0002063	chondrocyte development	10/558	33/18903	2.32753e-08	4.87793e-07	3.18735e-07	SULF1/SFRP2/SERPINH1/CHST11/SULF2/TSKU/COL11A1/COMP/PTHLH/ECM1	10
BP	GO:0090130	tissue migration	33/558	374/18903	2.35151e-08	4.90506e-07	3.20508e-07	FAP/SRPX2/FSTL1/SPARC/ACTA2/TMSB4X/ANXA1/SNAI2/THBS1/GREM1/GLIPR2/SERPINF1/NRP2/DCN/LOXL2/HMOX1/ETS1/CD40/CYP1B1/MMP9/WNT5A/FGF7/TGFB2/KRT16/ANXA3/TACSTD2/CORO1A/S100A2/ACTG2/APOE/CXCL13/FGFBP1/S100P	33
BP	GO:0071604	transforming growth factor beta production	11/558	42/18903	2.50894e-08	5.20898e-07	3.40367e-07	COL3A1/FN1/LUM/LTBP1/THBS1/TSKU/ITGAV/TYROBP/ITGB6/CDH3/TGFB2	11
BP	GO:0050730	regulation of peptidyl-tyrosine phosphorylation	27/558	266/18903	2.55491e-08	5.27974e-07	3.44991e-07	THY1/SFRP2/ITGA5/ITGB2/PDGFC/GREM1/CD74/NOX4/SAMSN1/LILRB4/CD40/CD4/CAV1/IL18/PTPRC/FCGR1A/CSF1R/HCLS1/TREM2/FGF7/CCL5/NCF1/GPRC5A/CD3E/AREG/IGF2/IGF1	27
BP	GO:0071347	cellular response to interleukin-1	17/558	111/18903	2.68807e-08	5.52921e-07	3.61291e-07	MMP2/ADAMTS12/GBP1/IL1R1/CD40/CCL18/AKAP12/CXCL8/IL1RN/PTGIS/CCL5/CCL13/CCL2/CCL17/CCL19/CCL21/CCL20	17
BP	GO:0048661	positive regulation of smooth muscle cell proliferation	16/558	98/18903	2.71631e-08	5.56154e-07	3.63404e-07	MMP2/PDGFRB/CCN4/THBS1/DDR2/HMOX1/NOTCH3/IGFBP5/STAT1/AIF1/IL18/CYBA/MMP9/GJA1/CCL5/IGF1	16
BP	GO:0016485	protein processing	26/558	250/18903	2.82414e-08	5.73136e-07	3.745e-07	MMP14/PLAU/C1R/ADAM19/RUNX1/BMP1/THBS1/CPXM1/IFI16/CPZ/GAS1/SPON1/SERPINE1/ADAMTS2/PLAUR/COMP/SRGN/PLAT/CPXM2/ANXA2/CST7/ADAM8/KLK6/F3/TMPRSS4/CTSE	26
BP	GO:0019730	antimicrobial humoral response	18/558	125/18903	2.82505e-08	5.73136e-07	3.745e-07	SPON2/SLC11A1/CXCL8/CXCL10/S100A9/RNASE6/KRT6A/CXCL9/CXCL14/CCL13/CXCL5/JCHAIN/CXCL6/CXCL1/KLK7/CXCL13/PI3/DEFB1	18
BP	GO:0007568	aging	21/558	169/18903	2.87632e-08	5.80886e-07	3.79564e-07	EDNRA/MMP2/PDGFRB/INHBA/COL4A2/TGFB3/SERPINF1/LOXL2/CTSC/IGFBP5/GJB2/SERPING1/VCAM1/COMP/CD68/C1QA/CCN2/CLDN1/KRT16/APOD/RETN	21
CC	GO:0045334	clathrin-coated endocytic vesicle	15/579	90/19869	4.72366e-08	5.84756e-07	3.8235e-07	HLA-DRA/CD74/CD4/HLA-DRB1/WNT5A/HLA-DPA1/FCGR1A/HLA-DPB1/IL7R/HLA-DQA1/HLA-DQB2/AREG/HLA-DQA2/APOE/HLA-DRB5	15
BP	GO:0032623	interleukin-2 production	13/558	63/18903	3.04534e-08	6.09479e-07	3.98248e-07	RUNX1/ANXA1/GBP1/LAPTM5/HAVCR2/CD86/LILRB4/CLEC7A/CD4/VSIG4/PTPRC/SASH3/CD3E	13
BP	GO:0032663	regulation of interleukin-2 production	13/558	63/18903	3.04534e-08	6.09479e-07	3.98248e-07	RUNX1/ANXA1/GBP1/LAPTM5/HAVCR2/CD86/LILRB4/CLEC7A/CD4/VSIG4/PTPRC/SASH3/CD3E	13
BP	GO:0032602	chemokine production	16/558	99/18903	3.15285e-08	6.28166e-07	4.10458e-07	SNAI2/HAVCR2/HMOX1/CD74/TREM1/LILRB4/C1QTNF3/TWIST1/CLEC7A/AIF1/IL18/WNT5A/CSF1R/TREM2/APOD/CXCL6	16
BP	GO:0002768	immune response-regulating cell surface receptor signaling pathway	31/558	341/18903	3.17716e-08	6.30184e-07	4.11776e-07	CMTM3/THY1/GBP1/FCER1G/LAPTM5/RFTN1/PLPP4/FCGR2B/FCGR3A/TYROBP/LILRB4/CD40/CLEC7A/FPR3/THEMIS2/LCP2/FPR1/NCKAP1L/MNDA/BTK/HLA-DRB1/PTPRC/FCGR1A/HLA-DPB1/FYB1/C3AR1/CD3E/KCNN4/IGLL5/FCN1/CD79A	31
BP	GO:0071622	regulation of granulocyte chemotaxis	12/558	53/18903	3.44252e-08	6.78418e-07	4.43294e-07	TNFAIP6/THBS1/CD74/NCKAP1L/RAC2/CXCL8/CSF1R/C3AR1/CCL5/CCL19/CCL21/S100A14	12
BP	GO:0018108	peptidyl-tyrosine phosphorylation	33/558	380/18903	3.45088e-08	6.78418e-07	4.43294e-07	THY1/AXL/SFRP2/PDGFRB/ITGA5/ITGB2/PDGFC/GREM1/DDR2/EFEMP1/CD74/NOX4/SAMSN1/LILRB4/CD40/PDGFRA/CD4/CAV1/IL18/BTK/PTPRC/FCGR1A/CSF1R/HCLS1/TREM2/FGF7/CCL5/NCF1/GPRC5A/CD3E/AREG/IGF2/IGF1	33
BP	GO:0030324	lung development	22/558	187/18903	3.67931e-08	7.2014e-07	4.70556e-07	MMP14/COL3A1/PDGFRB/PDPN/LOX/TGFB3/PTK7/HOPX/CRISPLD2/ADAMTS2/IGFBP5/RCN3/WNT2/PDGFRA/CCN2/HSD11B1/ITGB6/WNT5A/FGF7/CHI3L1/STRA6/MMP12	22
BP	GO:0018212	peptidyl-tyrosine modification	33/558	382/18903	3.91366e-08	7.59318e-07	4.96156e-07	THY1/AXL/SFRP2/PDGFRB/ITGA5/ITGB2/PDGFC/GREM1/DDR2/EFEMP1/CD74/NOX4/SAMSN1/LILRB4/CD40/PDGFRA/CD4/CAV1/IL18/BTK/PTPRC/FCGR1A/CSF1R/HCLS1/TREM2/FGF7/CCL5/NCF1/GPRC5A/CD3E/AREG/IGF2/IGF1	33
BP	GO:0042742	defense response to bacterium	33/558	382/18903	3.91366e-08	7.59318e-07	4.96156e-07	EMILIN1/FCER1G/SPON2/SERPINE1/COLEC12/HAVCR2/SLAMF8/TREM1/SLC11A1/CD4/IL18/CYBA/ACP5/FCGR1A/IL7R/OAS2/TREM2/S100A9/RNASE6/KRT6A/ISG15/ANXA3/S100A8/LCN2/JCHAIN/IGLL5/CXCL6/KLK7/CXCL13/CCL20/S100A14/PI3/DEFB1	33
BP	GO:1903900	regulation of viral life cycle	19/558	142/18903	3.94858e-08	7.62763e-07	4.98407e-07	LGALS1/AXL/IFI16/CD74/TRIM22/IFITM3/CD4/RSAD2/BST2/IFITM1/CXCL8/LY6E/HLA-DRB1/OAS2/ISG15/CCL5/MX1/TMPRSS4/FCN1	19
BP	GO:0050819	negative regulation of coagulation	12/558	54/18903	4.30862e-08	8.28711e-07	5.41498e-07	PLAU/FAP/THBS1/SERPINE1/PLAUR/SERPING1/PDGFRA/PLAT/TFPI/ANXA2/SERPINB2/APOE	12
BP	GO:0042730	fibrinolysis	9/558	27/18903	4.65299e-08	8.91088e-07	5.82257e-07	PLAU/FAP/THBS1/SERPINE1/PLAUR/SERPING1/PLAT/ANXA2/SERPINB2	9
BP	GO:0031214	biomineral tissue development	21/558	174/18903	4.80873e-08	9.16961e-07	5.99163e-07	COL1A2/COL1A1/LOX/GREM1/ASPN/TGFB3/DDR2/SLC20A1/TWIST1/COMP/SRGN/TMEM119/CCN1/ITGB6/OMD/ISG15/MGP/PTHLH/SPP1/ECM1/IGF1	21
CC	GO:0071556	integral component of lumenal side of endoplasmic reticulum membrane	9/579	29/19869	8.47255e-08	9.81176e-07	6.41555e-07	HLA-DRA/CD74/HLA-DRB1/HLA-DPA1/HLA-DPB1/HLA-DQA1/HLA-DQB2/HLA-DQA2/HLA-DRB5	9
CC	GO:0098553	lumenal side of endoplasmic reticulum membrane	9/579	29/19869	8.47255e-08	9.81176e-07	6.41555e-07	HLA-DRA/CD74/HLA-DRB1/HLA-DPA1/HLA-DPB1/HLA-DQA1/HLA-DQB2/HLA-DQA2/HLA-DRB5	9
BP	GO:0030323	respiratory tube development	22/558	191/18903	5.40064e-08	1.02543e-06	6.70039e-07	MMP14/COL3A1/PDGFRB/PDPN/LOX/TGFB3/PTK7/HOPX/CRISPLD2/ADAMTS2/IGFBP5/RCN3/WNT2/PDGFRA/CCN2/HSD11B1/ITGB6/WNT5A/FGF7/CHI3L1/STRA6/MMP12	22
BP	GO:0010712	regulation of collagen metabolic process	11/558	45/18903	5.49046e-08	1.03805e-06	6.78284e-07	FAP/PDGFRB/RUNX1/EMILIN1/INHBA/TGFB3/DDR2/VIM/F2R/CCN2/MFAP4	11
BP	GO:0045639	positive regulation of myeloid cell differentiation	16/558	103/18903	5.61597e-08	1.05728e-06	6.9085e-07	ZFP36L1/RUNX1/INHBA/LEF1/GPR68/CD74/TYROBP/STAT1/ETS1/CD4/EVI2B/NCKAP1L/HLA-DRB1/HCLS1/TREM2/ISG15	16
BP	GO:0045582	positive regulation of T cell differentiation	17/558	117/18903	5.98731e-08	1.12243e-06	7.33423e-07	RUNX1/ANXA1/LEF1/HLA-DRA/CD74/CD86/LILRB4/IL2RA/IL18/NCKAP1L/HLA-DRB1/PTPRC/IL7R/SASH3/ADAM8/IL2RG/CCL19	17
BP	GO:0030217	T cell differentiation	28/558	296/18903	6.42543e-08	1.1995e-06	7.83783e-07	ZFP36L1/RUNX1/ANXA1/LEF1/FCER1G/B2M/ZEB1/HLA-DRA/CD74/CD86/LILRB4/DOCK2/CD4/GPR183/SPI1/IL2RA/RSAD2/IL18/NCKAP1L/HLA-DRB1/PTPRC/IL7R/SASH3/HLA-DOA/ADAM8/CD3E/IL2RG/CCL19	28
BP	GO:0071216	cellular response to biotic stimulus	26/558	261/18903	6.7783e-08	1.26008e-06	8.23368e-07	AXL/FCGR2B/VIM/SPON2/LY96/SERPINE1/HAVCR2/CD86/CLEC7A/CD68/SPI1/IL18/LY86/CXCL8/BTK/WNT5A/CXCL10/TREM2/CCL5/CXCL9/CXCL5/CCL2/CDA/CXCL6/CXCL1/CXCL13	26
BP	GO:0002286	T cell activation involved in immune response	17/558	118/18903	6.80678e-08	1.2601e-06	8.23381e-07	ANXA1/LEF1/FCER1G/FCGR2B/ICAM1/HAVCR2/HLA-DRA/CD74/CD86/SLC11A1/HLA-DMB/GPR183/IL18/NCKAP1L/HLA-DRB1/LCP1/CCL19	17
BP	GO:0010934	macrophage cytokine production	10/558	37/18903	7.87504e-08	1.44582e-06	9.44731e-07	AXL/TGFB3/LAPTM5/SPON2/CD74/TWIST1/SEMA7A/ACP5/WNT5A/TGFB2	10
BP	GO:0010935	regulation of macrophage cytokine production	10/558	37/18903	7.87504e-08	1.44582e-06	9.44731e-07	AXL/TGFB3/LAPTM5/SPON2/CD74/TWIST1/SEMA7A/ACP5/WNT5A/TGFB2	10
BP	GO:0036230	granulocyte activation	11/558	47/18903	8.93008e-08	1.62608e-06	1.06252e-06	ANXA1/ITGB2/FCER1G/FCGR2B/TYROBP/SPI1/IL18/CXCL8/CCL5/ANXA3/CXCL6	11
BP	GO:1902622	regulation of neutrophil migration	11/558	47/18903	8.93008e-08	1.62608e-06	1.06252e-06	TNFAIP6/IL1R1/CD74/SLAMF8/NCKAP1L/RAC2/CXCL8/C3AR1/ADAM8/CCL19/CCL21	11
BP	GO:0110148	biomineralization	21/558	181/18903	9.55706e-08	1.72698e-06	1.12845e-06	COL1A2/COL1A1/LOX/GREM1/ASPN/TGFB3/DDR2/SLC20A1/TWIST1/COMP/SRGN/TMEM119/CCN1/ITGB6/OMD/ISG15/MGP/PTHLH/SPP1/ECM1/IGF1	21
BP	GO:2000401	regulation of lymphocyte migration	13/558	69/18903	9.56194e-08	1.72698e-06	1.12845e-06	MSN/AIF1/WNT5A/CXCL10/CCL5/CORO1A/ADAM8/ECM1/CCL2/APOD/CXCL13/CCL21/CCL20	13
BP	GO:0061844	antimicrobial humoral immune response mediated by antimicrobial peptide	14/558	81/18903	9.6017e-08	1.72714e-06	1.12855e-06	CXCL8/CXCL10/S100A9/RNASE6/KRT6A/CXCL9/CXCL14/CCL13/CXCL5/CXCL6/CXCL1/KLK7/CXCL13/DEFB1	14
BP	GO:0051250	negative regulation of lymphocyte activation	20/558	166/18903	1.03167e-07	1.84828e-06	1.20771e-06	AXL/RUNX1/ANXA1/GPNMB/INHBA/LAPTM5/FCGR2B/HAVCR2/CD74/CD86/TYROBP/SAMSN1/LILRB4/IL2RA/NCKAP1L/LST1/MNDA/BTK/HLA-DRB1/VSIG4	20
CC	GO:0070821	tertiary granule membrane	13/579	73/19869	1.66069e-07	1.86309e-06	1.2182e-06	PLAU/ITGB2/FCER1G/OLR1/LAIR1/CD53/ITGAX/SLC11A1/SLC2A3/CYBB/CYBA/ADAM8/MCEMP1	13
BP	GO:0014812	muscle cell migration	16/558	108/18903	1.11093e-07	1.98227e-06	1.29526e-06	PLAU/PDGFRB/CCN4/ANXA1/DDR2/SERPINE1/IGFBP5/PLEKHO1/IGFBP3/TPM1/AIF1/PLAT/CYP1B1/S100A11/CCL5/IGF1	16
BP	GO:0007179	transforming growth factor beta receptor signaling pathway	23/558	216/18903	1.16102e-07	2.05553e-06	1.34313e-06	COL1A2/COL3A1/FBN1/LOX/EMILIN1/LTBP1/TGFB1I1/THBS1/HTRA3/CHST11/NREP/ASPN/TGFB3/LTBP2/ITGB5/ZEB1/HTRA1/SPI1/CAV1/CAV2/ITGB6/PMEPA1/TGFB2	23
BP	GO:0002831	regulation of response to biotic stimulus	31/558	361/18903	1.16124e-07	2.05553e-06	1.34313e-06	EMILIN1/IFI16/FCGR2B/LY96/HTRA1/HAVCR2/SLAMF8/TYROBP/STAT1/BIRC3/CFH/SERPING1/CLEC7A/SPI1/CYBA/LY86/MNDA/HLA-DRB1/VSIG4/WNT5A/GBP5/TREM2/ISG15/CCL5/NCF1/MMP12/ADAM8/CXCL6/APOE/FCN1/KLK7	31
BP	GO:0030282	bone mineralization	17/558	123/18903	1.26622e-07	2.23247e-06	1.45875e-06	COL1A2/LOX/GREM1/ASPN/TGFB3/DDR2/TWIST1/COMP/SRGN/TMEM119/CCN1/OMD/ISG15/MGP/PTHLH/ECM1/IGF1	17
MF	GO:0048020	CCR chemokine receptor binding	11/561	47/18432	1.21353e-07	2.28295e-06	1.86421e-06	STAT1/CCL18/CCL5/CCL13/CCL2/CCL17/CCL19/CXCL13/CCL21/CCL20/DEFB1	11
BP	GO:0071634	regulation of transforming growth factor beta production	10/558	39/18903	1.36288e-07	2.39339e-06	1.56389e-06	FN1/LUM/LTBP1/THBS1/TSKU/ITGAV/TYROBP/ITGB6/CDH3/TGFB2	10
BP	GO:0033628	regulation of cell adhesion mediated by integrin	11/558	49/18903	1.41604e-07	2.46725e-06	1.61216e-06	PLAU/SFRP2/SNAI2/SERPINE1/CYP1B1/NCKAP1L/TGFB2/CCL5/CD3E/CXCL13/CCL21	11
BP	GO:2000404	regulation of T cell migration	11/558	49/18903	1.41604e-07	2.46725e-06	1.61216e-06	AIF1/WNT5A/CXCL10/CCL5/CORO1A/ADAM8/ECM1/APOD/CXCL13/CCL21/CCL20	11
BP	GO:1905517	macrophage migration	12/558	60/18903	1.49591e-07	2.59623e-06	1.69643e-06	MMP14/MMP2/EMILIN1/THBS1/CNN2/SLAMF8/CSF1R/C3AR1/TREM2/CCL5/CCL2/SAA1	12
BP	GO:0010631	epithelial cell migration	31/558	366/18903	1.57901e-07	2.72978e-06	1.7837e-06	FAP/SRPX2/FSTL1/SPARC/TMSB4X/ANXA1/SNAI2/THBS1/GREM1/GLIPR2/SERPINF1/NRP2/DCN/LOXL2/HMOX1/ETS1/CD40/CYP1B1/MMP9/WNT5A/FGF7/TGFB2/KRT16/ANXA3/TACSTD2/CORO1A/S100A2/APOE/CXCL13/FGFBP1/S100P	31
BP	GO:0061082	myeloid leukocyte cytokine production	11/558	50/18903	1.76754e-07	3.04387e-06	1.98894e-06	AXL/TGFB3/LAPTM5/SPON2/HMOX1/CD74/TWIST1/SEMA7A/ACP5/WNT5A/TGFB2	11
BP	GO:0032642	regulation of chemokine production	15/558	98/18903	1.78346e-07	3.05942e-06	1.99909e-06	SNAI2/HAVCR2/HMOX1/CD74/LILRB4/C1QTNF3/TWIST1/CLEC7A/AIF1/IL18/WNT5A/CSF1R/TREM2/APOD/CXCL6	15
BP	GO:0150146	cell junction disassembly	8/558	23/18903	1.81817e-07	3.10697e-06	2.03017e-06	SNAI2/TGFB3/C1QC/C1QA/C1QB/TREM2/C3/DKK1	8
BP	GO:0090132	epithelium migration	31/558	369/18903	1.89297e-07	3.2224e-06	2.10559e-06	FAP/SRPX2/FSTL1/SPARC/TMSB4X/ANXA1/SNAI2/THBS1/GREM1/GLIPR2/SERPINF1/NRP2/DCN/LOXL2/HMOX1/ETS1/CD40/CYP1B1/MMP9/WNT5A/FGF7/TGFB2/KRT16/ANXA3/TACSTD2/CORO1A/S100A2/APOE/CXCL13/FGFBP1/S100P	31
BP	GO:0046635	positive regulation of alpha-beta T cell activation	13/558	73/18903	1.91589e-07	3.23661e-06	2.11488e-06	RUNX1/ANXA1/HLA-DRA/CD86/LILRB4/IL18/NCKAP1L/HLA-DRB1/PTPRC/SASH3/CD3E/IL2RG/CCL19	13
BP	GO:0150076	neuroinflammatory response	13/558	73/18903	1.91589e-07	3.23661e-06	2.11488e-06	ITGB2/CTSC/TYROBP/SPHK1/AIF1/C1QA/IL18/MMP9/PTPRC/TREM2/CST7/NUPR1/IGF1	13
BP	GO:0002429	immune response-activating cell surface receptor signaling pathway	28/558	312/18903	1.93643e-07	3.24663e-06	2.12142e-06	CMTM3/THY1/GBP1/FCER1G/LAPTM5/RFTN1/PLPP4/FCGR2B/TYROBP/LILRB4/CLEC7A/FPR3/THEMIS2/LCP2/FPR1/NCKAP1L/MNDA/BTK/HLA-DRB1/PTPRC/HLA-DPB1/FYB1/C3AR1/CD3E/KCNN4/IGLL5/FCN1/CD79A	28
BP	GO:0002757	immune response-activating signal transduction	28/558	312/18903	1.93643e-07	3.24663e-06	2.12142e-06	CMTM3/THY1/GBP1/FCER1G/LAPTM5/RFTN1/PLPP4/FCGR2B/TYROBP/LILRB4/CLEC7A/FPR3/THEMIS2/LCP2/FPR1/NCKAP1L/MNDA/BTK/HLA-DRB1/PTPRC/HLA-DPB1/FYB1/C3AR1/CD3E/KCNN4/IGLL5/FCN1/CD79A	28
BP	GO:0060324	face development	11/558	51/18903	2.19417e-07	3.66492e-06	2.39474e-06	EDNRA/COL1A1/MMP2/LEF1/TGFB3/ALDH1A3/CRISPLD2/PDGFRA/WNT5A/STRA6/DKK1	11
BP	GO:0090101	negative regulation of transmembrane receptor protein serine/threonine kinase signaling pathway	19/558	158/18903	2.21334e-07	3.6831e-06	2.40662e-06	FBN1/SFRP2/TNFAIP6/EMILIN1/LTBP1/TGFB1I1/HTRA3/CHST11/GREM1/ASPN/TGFB3/HTRA1/FSTL3/CILP/CAV1/CAV2/WNT5A/PMEPA1/DKK1	19
BP	GO:0002824	positive regulation of adaptive immune response based on somatic recombination of immune receptors built from immunoglobulin superfamily domains	16/558	114/18903	2.39056e-07	3.96316e-06	2.58962e-06	B2M/IL1R1/HLA-DRA/SLC11A1/CD40/CLEC7A/CD4/RSAD2/IL18/BTK/HLA-DRB1/PTPRC/FCGR1A/TREM2/SASH3/C3	16
BP	GO:0048145	regulation of fibroblast proliferation	14/558	87/18903	2.42119e-07	3.99902e-06	2.61305e-06	FN1/CD248/PDGFRB/PDGFC/DDR2/CD74/IFI30/SPHK1/WNT2/PDGFRA/CAV1/WNT5A/NUPR1/IGF1	14
MF	GO:0003779	actin binding	35/561	439/18432	2.28246e-07	4.16377e-06	3.40003e-06	PPP1R18/MSN/ANTXR1/FLNA/PDLIM3/CALD1/TMSB4X/TAGLN/GBP1/CNN2/LSP1/PDLIM7/WIPF1/PALLD/CNN3/TPM2/TPM1/TMSB10/AIF1/NEXN/MYLK/ANXA8/PDLIM4/FSCN1/HCLS1/S100A4/CAPG/CXCR4/CNN1/CORO1A/FLNC/LCP1/MYH11/TNS4/EPS8L1	35
BP	GO:0031099	regeneration	21/558	192/18903	2.62156e-07	4.28544e-06	2.8002e-06	THY1/PRRX1/MMP2/AXL/FLNA/RUNX1/ANXA1/NREP/HMOX1/HOPX/NNMT/NINJ2/TNC/CLDN1/ANXA3/LCP1/KLK6/SPP1/APOD/IGF1/KLK8	21
BP	GO:0048251	elastic fiber assembly	6/558	11/18903	2.62354e-07	4.28544e-06	2.8002e-06	COL3A1/EFEMP2/LOX/EMILIN1/MFAP4/MYH11	6
BP	GO:0098883	synapse pruning	6/558	11/18903	2.62354e-07	4.28544e-06	2.8002e-06	C1QC/C1QA/C1QB/TREM2/C3/DKK1	6
BP	GO:0032612	interleukin-1 production	17/558	130/18903	2.86158e-07	4.64014e-06	3.03197e-06	ANXA1/IFI16/HAVCR2/F2R/TYROBP/LILRB4/SPHK1/CLEC7A/MNDA/ACP5/WNT5A/GBP5/IL16/TREM2/IGF1/SAA1/CCL19	17
BP	GO:0032652	regulation of interleukin-1 production	17/558	130/18903	2.86158e-07	4.64014e-06	3.03197e-06	ANXA1/IFI16/HAVCR2/F2R/TYROBP/LILRB4/SPHK1/CLEC7A/MNDA/ACP5/WNT5A/GBP5/IL16/TREM2/IGF1/SAA1/CCL19	17
CC	GO:0032432	actin filament bundle	13/579	79/19869	4.32998e-07	4.7105e-06	3.08002e-06	FLNA/PDLIM3/ACTA2/CNN2/PDLIM7/MYL9/PALLD/TPM1/CYBA/MYLK/PDLIM4/FSCN1/LCP1	13
BP	GO:0046638	positive regulation of alpha-beta T cell differentiation	11/558	53/18903	3.32891e-07	5.35882e-06	3.50157e-06	RUNX1/ANXA1/HLA-DRA/CD86/LILRB4/IL18/NCKAP1L/HLA-DRB1/SASH3/IL2RG/CCL19	11
BP	GO:0048146	positive regulation of fibroblast proliferation	11/558	53/18903	3.32891e-07	5.35882e-06	3.50157e-06	FN1/CD248/PDGFRB/PDGFC/DDR2/CD74/SPHK1/WNT2/PDGFRA/WNT5A/IGF1	11
CC	GO:0098576	lumenal side of membrane	9/579	35/19869	5.10957e-07	5.39511e-06	3.52766e-06	HLA-DRA/CD74/HLA-DRB1/HLA-DPA1/HLA-DPB1/HLA-DQA1/HLA-DQB2/HLA-DQA2/HLA-DRB5	9
BP	GO:0048144	fibroblast proliferation	15/558	103/18903	3.47946e-07	5.58096e-06	3.64672e-06	COL3A1/FN1/CD248/PDGFRB/PDGFC/DDR2/CD74/IFI30/SPHK1/WNT2/PDGFRA/CAV1/WNT5A/NUPR1/IGF1	15
BP	GO:0071346	cellular response to interferon-gamma	16/558	118/18903	3.87171e-07	6.18777e-06	4.04323e-06	GBP1/VIM/STAT1/CCL18/AIF1/WNT5A/GBP5/HLA-DPA1/CLDN1/CCL5/CCL13/CCL2/CCL17/CCL19/CCL21/CCL20	16
BP	GO:0002702	positive regulation of production of molecular mediator of immune response	17/558	133/18903	3.9877e-07	6.3503e-06	4.14943e-06	B2M/LAPTM5/SPON2/IL1R1/CD74/CD86/CD40/CLEC7A/SEMA7A/RSAD2/IL18/BTK/WNT5A/PTPRC/SASH3/KLK7/MZB1	17
BP	GO:1902624	positive regulation of neutrophil migration	9/558	34/18903	4.32966e-07	6.85845e-06	4.48147e-06	IL1R1/CD74/NCKAP1L/RAC2/CXCL8/C3AR1/ADAM8/CCL19/CCL21	9
BP	GO:0032609	interferon-gamma production	16/558	119/18903	4.3531e-07	6.85845e-06	4.48147e-06	AXL/INHBA/LAPTM5/IL1R1/HAVCR2/SLC11A1/LILRB4/CLEC7A/IL18/HLA-DRB1/WNT5A/HLA-DPA1/HLA-DPB1/SASH3/ISG15/CD3E	16
BP	GO:0032649	regulation of interferon-gamma production	16/558	119/18903	4.3531e-07	6.85845e-06	4.48147e-06	AXL/INHBA/LAPTM5/IL1R1/HAVCR2/SLC11A1/LILRB4/CLEC7A/IL18/HLA-DRB1/WNT5A/HLA-DPA1/HLA-DPB1/SASH3/ISG15/CD3E	16
BP	GO:0010755	regulation of plasminogen activation	7/558	18/18903	4.51145e-07	7.08282e-06	4.62807e-06	PLAU/RUNX1/THBS1/SERPINE1/PLAUR/PLAT/ANXA2	7
CC	GO:0001725	stress fiber	12/579	70/19869	7.62335e-07	7.60217e-06	4.97078e-06	PDLIM3/ACTA2/CNN2/PDLIM7/MYL9/PALLD/TPM1/CYBA/MYLK/PDLIM4/FSCN1/LCP1	12
CC	GO:0097517	contractile actin filament bundle	12/579	70/19869	7.62335e-07	7.60217e-06	4.97078e-06	PDLIM3/ACTA2/CNN2/PDLIM7/MYL9/PALLD/TPM1/CYBA/MYLK/PDLIM4/FSCN1/LCP1	12
BP	GO:0002821	positive regulation of adaptive immune response	16/558	120/18903	4.88803e-07	7.62019e-06	4.9792e-06	B2M/IL1R1/HLA-DRA/SLC11A1/CD40/CLEC7A/CD4/RSAD2/IL18/BTK/HLA-DRB1/PTPRC/FCGR1A/TREM2/SASH3/C3	16
BP	GO:0090288	negative regulation of cellular response to growth factor stimulus	16/558	120/18903	4.88803e-07	7.62019e-06	4.9792e-06	SULF1/FBN1/SFRP2/TNFAIP6/ADAMTS12/EMILIN1/THBS1/HTRA3/GREM1/SULF2/DCN/HTRA1/FSTL3/WNT5A/DKK1/CXCL13	16
BP	GO:0071219	cellular response to molecule of bacterial origin	23/558	234/18903	4.9159e-07	7.63683e-06	4.99008e-06	AXL/FCGR2B/VIM/SPON2/LY96/SERPINE1/HAVCR2/CD86/CD68/SPI1/IL18/LY86/CXCL8/WNT5A/CXCL10/TREM2/CCL5/CXCL9/CXCL5/CCL2/CXCL6/CXCL1/CXCL13	23
BP	GO:0048762	mesenchymal cell differentiation	24/558	252/18903	4.96078e-07	7.67969e-06	5.01809e-06	EDNRA/COL1A1/FN1/SFRP2/PDPN/FLNA/SNAI2/TGFB1I1/LEF1/GREM1/GLIPR2/TGFB3/NRP2/SEMA3C/LOXL2/STAT1/TWIST1/WNT2/SEMA7A/WNT5A/S100A4/TGFB2/WNT10A/IGF1	24
BP	GO:0070613	regulation of protein processing	12/558	67/18903	5.31193e-07	8.19475e-06	5.35464e-06	MMP14/PLAU/RUNX1/THBS1/GAS1/SPON1/SERPINE1/PLAUR/PLAT/ANXA2/CST7/ADAM8	12
CC	GO:0001527	microfibril	6/579	13/19869	8.60145e-07	8.34573e-06	5.45696e-06	MFAP2/FBN1/EFEMP2/MFAP5/LTBP1/MFAP4	6
BP	GO:0043372	positive regulation of CD4-positive, alpha-beta T cell differentiation	9/558	35/18903	5.67687e-07	8.66747e-06	5.66352e-06	ANXA1/HLA-DRA/CD86/IL18/NCKAP1L/HLA-DRB1/SASH3/IL2RG/CCL19	9
BP	GO:0048048	embryonic eye morphogenesis	9/558	35/18903	5.67687e-07	8.66747e-06	5.66352e-06	MFAP2/FBN1/MFAP5/ALDH1A3/ZEB1/EFEMP1/TWIST1/WNT5A/STRA6	9
BP	GO:2000406	positive regulation of T cell migration	9/558	35/18903	5.67687e-07	8.66747e-06	5.66352e-06	AIF1/WNT5A/CXCL10/CCL5/CORO1A/ADAM8/CXCL13/CCL21/CCL20	9
BP	GO:0002444	myeloid leukocyte mediated immunity	15/558	107/18903	5.76536e-07	8.77243e-06	5.73211e-06	ITGB2/FCGR2B/SPON2/FCGR3A/HMOX1/TREM1/TYROBP/SPI1/RAC2/BTK/FCGR1A/C3/ANXA3/UNC13D/CXCL6	15
BP	GO:0014068	positive regulation of phosphatidylinositol 3-kinase signaling	13/558	80/18903	5.79456e-07	8.78676e-06	5.74147e-06	FN1/PDGFRB/PDGFC/DCN/F2R/PDGFRA/IL18/HCLS1/TREM2/TGFB2/CCL5/NCF1/IGF1	13
BP	GO:2000516	positive regulation of CD4-positive, alpha-beta T cell activation	10/558	45/18903	5.83154e-07	8.81277e-06	5.75847e-06	ANXA1/HLA-DRA/CD86/IL18/NCKAP1L/HLA-DRB1/SASH3/CD3E/IL2RG/CCL19	10
BP	GO:1903035	negative regulation of response to wounding	14/558	94/18903	6.45534e-07	9.72239e-06	6.35283e-06	PLAU/FAP/THBS1/SERPINE1/PLAUR/SERPING1/PDGFRA/PLAT/TFPI/ANXA2/SPP1/SERPINB2/APOE/KLK8	14
MF	GO:0045236	CXCR chemokine receptor binding	7/561	18/18432	5.54042e-07	9.80981e-06	8.01046e-06	CXCL8/CXCL10/CXCL9/CXCL5/CXCL6/CXCL1/CXCL13	7
BP	GO:0022612	gland morphogenesis	16/558	123/18903	6.86868e-07	1.031e-05	6.73678e-06	SULF1/MMP2/MSN/SNAI2/TGFB3/SEMA3C/TGM2/IGFBP5/TNC/CAV1/WNT5A/CSF1R/FGF7/TGFB2/AREG/SERPINB5	16
BP	GO:0002544	chronic inflammatory response	7/558	19/18903	6.96163e-07	1.04143e-05	6.80495e-06	THBS1/VCAM1/S100A9/CCL5/UNC13D/S100A8/CXCL13	7
BP	GO:0050729	positive regulation of inflammatory response	18/558	154/18903	7.03687e-07	1.04915e-05	6.85542e-06	LGALS1/CCN4/OSMR/ALOX5AP/SERPINE1/CTSC/ETS1/IL18/BTK/WNT5A/FCGR1A/IL16/TREM2/S100A9/NUPR1/C3/ADAM8/S100A8	18
BP	GO:0006898	receptor-mediated endocytosis	24/558	257/18903	7.08813e-07	1.05326e-05	6.88226e-06	RAB31/ITGB2/GREM1/FCER1G/B2M/FCGR2B/PDLIM7/SERPINE1/ITGAV/SFRP4/LILRB4/MSR1/CAV1/CAV2/CXCL8/ANXA2/FCGR1A/MARCO/C3/APOC1/DKK1/APOE/CCL19/CCL21	24
BP	GO:0033674	positive regulation of kinase activity	36/558	496/18903	7.16135e-07	1.0606e-05	6.93018e-06	AXL/PDGFRB/THBS1/PDGFC/GREM1/DDR2/CD74/CD86/NOX4/RASSF2/SLC11A1/CD40/LCP2/PDGFRA/CD4/IL18/NCKAP1L/CCN1/HLA-DRB1/WNT5A/PTPRC/FCGR1A/CSF1R/TREM2/TGFB2/CHI3L1/CCL5/NCF1/GPRC5A/ADAM8/DKK1/AREG/IGF2/IGF1/CCL19/CCL21	36
BP	GO:1903053	regulation of extracellular matrix organization	11/558	57/18903	7.24145e-07	1.06401e-05	6.9525e-06	FAP/EFEMP2/ANTXR1/PDPN/AEBP1/RUNX1/EMILIN1/DDR2/NID1/LAMA2/FSCN1	11
BP	GO:0046596	regulation of viral entry into host cell	10/558	46/18903	7.25626e-07	1.06401e-05	6.9525e-06	LGALS1/CD74/TRIM22/IFITM3/CD4/IFITM1/LY6E/HLA-DRB1/TMPRSS4/FCN1	10
BP	GO:0085029	extracellular matrix assembly	10/558	46/18903	7.25626e-07	1.06401e-05	6.9525e-06	COL1A2/COL3A1/EFEMP2/ANTXR1/LOX/EMILIN1/PXDN/MFAP4/LAMB3/MYH11	10
BP	GO:0060249	anatomical structure homeostasis	28/558	333/18903	7.29822e-07	1.06664e-05	6.9697e-06	CTSK/COL3A1/LOX/B2M/NOX4/F2R/RCN3/COMP/TMEM119/LAMA2/CAV1/CCN2/GJA1/ITGB6/ACP5/CDH3/CSF1R/CLDN1/SASH3/CORO1A/ADAM8/SPP1/PLN/CALB2/JCHAIN/SLC2A1/MUC4/SERPINA3	28
BP	GO:0014909	smooth muscle cell migration	14/558	95/18903	7.36905e-07	1.07347e-05	7.01427e-06	PLAU/PDGFRB/CCN4/DDR2/SERPINE1/IGFBP5/IGFBP3/TPM1/AIF1/PLAT/CYP1B1/S100A11/CCL5/IGF1	14
BP	GO:0032967	positive regulation of collagen biosynthetic process	8/558	27/18903	7.41675e-07	1.07688e-05	7.0366e-06	PDGFRB/RUNX1/INHBA/TGFB3/DDR2/VIM/F2R/CCN2	8
CC	GO:0072562	blood microparticle	17/579	145/19869	1.1566e-06	1.09268e-05	7.14464e-06	FN1/MSN/C1S/C1R/APOL1/CFH/SERPING1/F13A1/C1QC/C1QB/C3/ACTG2/JCHAIN/SLC2A1/APOE/ANGPTL4/SERPINA3	17
BP	GO:1901654	response to ketone	21/558	205/18903	7.82843e-07	1.13295e-05	7.40299e-06	MSN/POSTN/THBS1/TGFB3/SERPINF1/FBXO32/FIBIN/IGFBP7/GJB2/PLAT/CYP1B1/CYBB/CAV1/CYBA/CLDN1/TGFB2/NCF1/SPP1/CDA/CCL19/CCL21	21
BP	GO:0002705	positive regulation of leukocyte mediated immunity	17/558	140/18903	8.33198e-07	1.20191e-05	7.85358e-06	ITGB2/B2M/IL1R1/HLA-DRA/TYROBP/CD40/CLEC7A/SPI1/RSAD2/IL18/BTK/HLA-DRB1/PTPRC/FCGR1A/TREM2/SASH3/C3	17
BP	GO:0045807	positive regulation of endocytosis	14/558	96/18903	8.39701e-07	1.20738e-05	7.88927e-06	RAB31/AXL/GREM1/B2M/SERPINE1/SFRP4/NCKAP1L/ANXA2/WNT5A/TREM2/C3/APOE/CCL19/CCL21	14
BP	GO:0010811	positive regulation of cell-substrate adhesion	16/558	125/18903	8.56522e-07	1.22759e-05	8.02135e-06	FN1/THY1/COL8A1/EFEMP2/ITGA5/CCDC80/FLNA/FBLN2/EMILIN1/NID1/CCN1/UNC13D/CD3E/CEACAM6/CCL21/OLFM4	16
BP	GO:0070482	response to oxygen levels	28/558	337/18903	9.26378e-07	1.32344e-05	8.64766e-06	MMP14/EDNRA/PLAU/COL1A1/MMP2/PDGFRB/PDPN/ZFP36L1/THBS1/TGFB3/DDR2/LOXL2/PLOD2/HMOX1/VCAM1/TWIST1/PLAT/CYBB/CAV1/CCN2/CYBA/CXCR4/TREM2/PTGIS/TGFB2/ADAM8/SLC2A1/ANGPTL4	28
CC	GO:0098637	protein complex involved in cell-matrix adhesion	6/579	14/19869	1.46816e-06	1.35146e-05	8.83671e-06	PLAU/EMILIN1/NID1/PLAUR/TNC/LAMA2	6
BP	GO:0010714	positive regulation of collagen metabolic process	8/558	28/18903	1.01163e-06	1.436e-05	9.38315e-06	PDGFRB/RUNX1/INHBA/TGFB3/DDR2/VIM/F2R/CCN2	8
BP	GO:0071624	positive regulation of granulocyte chemotaxis	8/558	28/18903	1.01163e-06	1.436e-05	9.38315e-06	CD74/NCKAP1L/RAC2/CXCL8/C3AR1/CCL19/CCL21/S100A14	8
MF	GO:0005520	insulin-like growth factor binding	7/561	19/18432	8.54254e-07	1.46932e-05	1.19981e-05	ITGAV/IGFBP5/IGFBP7/IGFBP3/IGFBP4/CCN2/ITGB4	7
BP	GO:0002763	positive regulation of myeloid leukocyte differentiation	11/558	59/18903	1.0413e-06	1.47341e-05	9.62761e-06	ZFP36L1/RUNX1/LEF1/GPR68/CD74/TYROBP/CD4/EVI2B/HLA-DRB1/HCLS1/TREM2	11
CC	GO:0012507	ER to Golgi transport vesicle membrane	11/579	63/19869	1.824e-06	1.63704e-05	1.0704e-05	B2M/HLA-DRA/CD74/HLA-DRB1/HLA-DPA1/HLA-DPB1/HLA-DQA1/HLA-DQB2/AREG/HLA-DQA2/HLA-DRB5	11
BP	GO:0002456	T cell mediated immunity	15/558	113/18903	1.17602e-06	1.65875e-05	1.08387e-05	B2M/RFTN1/FCGR2B/ICAM1/CTSC/IL1R1/HLA-DRA/LILRB4/RSAD2/IL18/NCKAP1L/HLA-DRB1/PTPRC/IL7R/SASH3	15
BP	GO:1903317	regulation of protein maturation	12/558	72/18903	1.18996e-06	1.6731e-05	1.09324e-05	MMP14/PLAU/RUNX1/THBS1/GAS1/SPON1/SERPINE1/PLAUR/PLAT/ANXA2/CST7/ADAM8	12
BP	GO:0051235	maintenance of location	28/558	342/18903	1.24063e-06	1.73456e-05	1.1334e-05	FBN1/THY1/FLNA/TMSB4X/LTBP1/ANXA1/ITGAV/F2R/TMSB10/MSR1/PLIN2/SRGN/CD4/CAV1/CYBA/PTPRC/CXCL10/TREM2/S100A9/C3/CXCL9/CORO1A/S100A8/PLN/LCN2/APOE/CCL19/CCL21	28
BP	GO:0002886	regulation of myeloid leukocyte mediated immunity	11/558	60/18903	1.24148e-06	1.73456e-05	1.1334e-05	ITGB2/FCGR2B/HMOX1/TYROBP/SPI1/RAC2/BTK/FCGR1A/C3/UNC13D/CXCL6	11
BP	GO:0090025	regulation of monocyte chemotaxis	8/558	29/18903	1.36108e-06	1.8957e-05	1.2387e-05	GREM1/SERPINE1/SLAMF8/AIF1/CXCL10/CCL5/DUSP1/S100A14	8
BP	GO:0061035	regulation of cartilage development	12/558	73/18903	1.38636e-06	1.91888e-05	1.25384e-05	CTSK/CCN4/ADAMTS12/SNAI2/BMP1/GREM1/LOXL2/EFEMP1/CCN2/CCN1/WNT5A/PTHLH	12
BP	GO:0071677	positive regulation of mononuclear cell migration	12/558	73/18903	1.38636e-06	1.91888e-05	1.25384e-05	SERPINE1/AIF1/SPI1/WNT5A/CXCL10/CCL5/CORO1A/ADAM8/CXCL13/CCL21/CCL20/S100A14	12
CC	GO:0042383	sarcolemma	16/579	136/19869	2.27209e-06	1.95368e-05	1.27744e-05	COL6A3/BGN/COL6A2/ANXA1/TGFB3/COL6A1/VCAM1/LAMA2/CAV1/AHNAK2/CAV2/ANXA2/FLNC/KRT19/SLC2A1/DES	16
CC	GO:0035579	specific granule membrane	13/579	91/19869	2.28564e-06	1.95368e-05	1.27744e-05	PLAU/ITGB2/ITGAV/OLR1/LAIR1/CD53/PLAUR/SLC2A3/CYBB/CYBA/C3AR1/ADAM8/MCEMP1	13
BP	GO:0035710	CD4-positive, alpha-beta T cell activation	15/558	115/18903	1.47515e-06	2.03543e-05	1.33e-05	RUNX1/ANXA1/LEF1/HLA-DRA/CD86/GPR183/IL2RA/RSAD2/IL18/NCKAP1L/HLA-DRB1/SASH3/CD3E/IL2RG/CCL19	15
CC	GO:0042641	actomyosin	12/579	78/19869	2.51777e-06	2.10204e-05	1.37445e-05	PDLIM3/ACTA2/CNN2/PDLIM7/MYL9/PALLD/TPM1/CYBA/MYLK/PDLIM4/FSCN1/LCP1	12
BP	GO:0045580	regulation of T cell differentiation	19/558	179/18903	1.531e-06	2.10595e-05	1.37608e-05	RUNX1/ANXA1/LEF1/ZEB1/HLA-DRA/CD74/CD86/LILRB4/IL2RA/IL18/NCKAP1L/HLA-DRB1/PTPRC/IL7R/SASH3/HLA-DOA/ADAM8/IL2RG/CCL19	19
BP	GO:0014910	regulation of smooth muscle cell migration	13/558	87/18903	1.55812e-06	2.13665e-05	1.39614e-05	PLAU/PDGFRB/CCN4/DDR2/SERPINE1/IGFBP5/IGFBP3/TPM1/AIF1/CYP1B1/S100A11/CCL5/IGF1	13
BP	GO:0007249	I-kappaB kinase/NF-kappaB signaling	25/558	288/18903	1.61075e-06	2.20201e-05	1.43885e-05	EDNRA/LGALS1/FLNA/HMOX1/CD74/TRIM22/SLC20A1/F2R/STAT1/BIRC3/LILRB4/CD40/CLEC7A/CD4/BST2/GJA1/BTK/HLA-DRB1/WNT5A/S100A4/TREM2/UBD/ECM1/CCL19/CCL21	25
BP	GO:0009615	response to virus	31/558	409/18903	1.74054e-06	2.36455e-05	1.54505e-05	ACTA2/GBP1/IFI16/SPON2/HTRA1/TRIM22/IFITM3/ITGAX/STAT1/BIRC3/CD40/IFI44/RSAD2/BST2/IFITM1/ITGB6/PTPRC/IFI27/CXCL10/OAS2/IFIT3/CXCR4/IFI44L/RNASE6/ISG15/CCL5/CXCL9/MMP12/UNC13D/MX1/CCL19	31
BP	GO:0042692	muscle cell differentiation	31/558	409/18903	1.74054e-06	2.36455e-05	1.54505e-05	MMP14/EDNRA/EFEMP2/ADAM12/PDGFRB/LOX/GREM1/MYL9/MYOF/ZEB1/NID1/HOPX/IGFBP5/NOX4/CD53/PLEKHO1/TPM1/DOCK2/COMP/TMEM119/PDGFRA/LAMA2/CAV2/CXCL10/CXCL9/FLNC/DKK1/KRT19/MYH11/IGF2/IGF1	31
BP	GO:0043030	regulation of macrophage activation	11/558	62/18903	1.74561e-06	2.36455e-05	1.54505e-05	THBS1/FCGR2B/CTSC/HAVCR2/CD74/SPHK1/VSIG4/WNT5A/PTPRC/TREM2/CST7	11
BP	GO:0031341	regulation of cell killing	14/558	102/18903	1.77404e-06	2.39577e-05	1.56545e-05	B2M/FCGR2B/ICAM1/HAVCR2/HLA-DRA/TYROBP/CFH/CLEC7A/SPI1/NCKAP1L/HLA-DRB1/PTPRC/IL7R/CXCL6	14
BP	GO:0043367	CD4-positive, alpha-beta T cell differentiation	13/558	88/18903	1.77962e-06	2.39602e-05	1.56562e-05	RUNX1/ANXA1/LEF1/HLA-DRA/CD86/GPR183/RSAD2/IL18/NCKAP1L/HLA-DRB1/SASH3/IL2RG/CCL19	13
BP	GO:0060325	face morphogenesis	8/558	30/18903	1.8083e-06	2.42728e-05	1.58604e-05	COL1A1/MMP2/LEF1/TGFB3/CRISPLD2/PDGFRA/STRA6/DKK1	8
MF	GO:0004222	metalloendopeptidase activity	15/561	112/18432	1.52751e-06	2.55433e-05	2.08581e-05	MMP14/MMP2/ADAM12/ADAMTS12/ADAM19/BMP1/MMP11/ADAMTS2/MMP19/MMP7/MMP9/MMP12/ADAM8/KLK7/MMP1	15
BP	GO:0001935	endothelial cell proliferation	20/558	199/18903	1.92712e-06	2.57158e-05	1.68033e-05	MMP14/SULF1/SPARC/THBS1/NRP2/LOXL2/HMOX1/STAT1/WNT2/CAV1/CYBA/CAV2/WNT5A/FGF7/F3/ECM1/CCL2/IGF2/APOE/FGFBP1	20
BP	GO:0032965	regulation of collagen biosynthetic process	9/558	40/18903	1.92738e-06	2.57158e-05	1.68033e-05	PDGFRB/RUNX1/EMILIN1/INHBA/TGFB3/DDR2/VIM/F2R/CCN2	9
BP	GO:0031960	response to corticosteroid	18/558	165/18903	1.9383e-06	2.57841e-05	1.68479e-05	COL1A1/ZFP36L1/ANXA1/SERPINF1/FBXO32/FIBIN/IGFBP7/GJB2/AIF1/PLAT/CYP1B1/CYBB/CCN2/CYBA/IL1RN/CLDN1/ANXA3/AREG	18
BP	GO:0042113	B cell activation	28/558	350/18903	1.95335e-06	2.59066e-05	1.6928e-05	MMP14/LGALS1/ZFP36L1/INHBA/LEF1/LAPTM5/FCGR2B/CD74/SLAMF8/CD86/TYROBP/SAMSN1/CD40/VCAM1/THEMIS2/GPR183/SPI1/NCKAP1L/BST2/MNDA/BTK/PTPRC/IL7R/SASH3/IGLL5/IL2RG/CD79A/MZB1	28
BP	GO:0048678	response to axon injury	13/558	89/18903	2.02867e-06	2.68255e-05	1.75284e-05	THY1/MMP2/AXL/FLNA/NREP/DPYSL3/TYROBP/AIF1/TNC/TREM2/SPP1/APOD/KLK8	13
BP	GO:0033630	positive regulation of cell adhesion mediated by integrin	7/558	22/18903	2.1813e-06	2.87582e-05	1.87913e-05	SFRP2/NCKAP1L/TGFB2/CCL5/CD3E/CXCL13/CCL21	7
BP	GO:0043122	regulation of I-kappaB kinase/NF-kappaB signaling	23/558	255/18903	2.19246e-06	2.88198e-05	1.88315e-05	LGALS1/FLNA/HMOX1/CD74/TRIM22/SLC20A1/F2R/STAT1/BIRC3/LILRB4/CD40/CLEC7A/CD4/BST2/GJA1/HLA-DRB1/WNT5A/S100A4/TREM2/UBD/ECM1/CCL19/CCL21	23
BP	GO:0042100	B cell proliferation	14/558	104/18903	2.24768e-06	2.94585e-05	1.92489e-05	LEF1/FCGR2B/CD74/TYROBP/CD40/GPR183/NCKAP1L/MNDA/BTK/PTPRC/IL7R/SASH3/CD79A/MZB1	14
CC	GO:0030134	COPII-coated ER to Golgi transport vesicle	13/579	95/19869	3.74058e-06	3.05197e-05	1.99557e-05	B2M/CTSC/HLA-DRA/CD74/HLA-DRB1/HLA-DPA1/HLA-DPB1/HLA-DQA1/HLA-DQB2/AREG/HLA-DQA2/COL7A1/HLA-DRB5	13
BP	GO:0001894	tissue homeostasis	24/558	275/18903	2.3651e-06	3.09063e-05	2.01949e-05	CTSK/COL3A1/B2M/NOX4/F2R/RCN3/COMP/TMEM119/LAMA2/CCN2/GJA1/ITGB6/ACP5/CDH3/CSF1R/CLDN1/SASH3/CORO1A/ADAM8/SPP1/JCHAIN/SLC2A1/MUC4/SERPINA3	24
BP	GO:0150077	regulation of neuroinflammatory response	9/558	41/18903	2.40536e-06	3.13402e-05	2.04784e-05	CTSC/SPHK1/IL18/MMP9/PTPRC/TREM2/CST7/NUPR1/IGF1	9
CC	GO:0005775	vacuolar lumen	18/579	176/19869	4.11648e-06	3.28404e-05	2.14731e-05	CTSK/VCAN/LUM/PDGFRB/BGN/DCN/CTSB/CTSC/CD74/IFI30/MNDA/ANXA2/OMD/C3/PRELP/UNC13D/RETN/SERPINA3	18
BP	GO:0001837	epithelial to mesenchymal transition	18/558	169/18903	2.73872e-06	3.55794e-05	2.32484e-05	EDNRA/COL1A1/SFRP2/PDPN/FLNA/SNAI2/TGFB1I1/LEF1/GREM1/GLIPR2/TGFB3/LOXL2/TWIST1/WNT2/WNT5A/S100A4/TGFB2/IGF1	18
BP	GO:0045088	regulation of innate immune response	22/558	240/18903	2.78954e-06	3.61339e-05	2.36107e-05	IFI16/FCGR2B/HAVCR2/SLAMF8/TYROBP/BIRC3/CFH/SERPING1/CLEC7A/SPI1/MNDA/VSIG4/WNT5A/GBP5/TREM2/ISG15/CCL5/NCF1/MMP12/ADAM8/APOE/FCN1	22
BP	GO:0050864	regulation of B cell activation	20/558	204/18903	2.83089e-06	3.6544e-05	2.38787e-05	MMP14/ZFP36L1/INHBA/LAPTM5/FCGR2B/CD74/SLAMF8/TYROBP/SAMSN1/CD40/THEMIS2/GPR183/NCKAP1L/MNDA/BTK/PTPRC/SASH3/IGLL5/IL2RG/MZB1	20
BP	GO:1905330	regulation of morphogenesis of an epithelium	11/558	65/18903	2.83765e-06	3.6544e-05	2.38787e-05	SULF1/ADAMTS12/SNAI2/GREM1/ITGAX/WNT2/GJA1/WNT5A/CXCL10/FGF7/TACSTD2	11
BP	GO:0071222	cellular response to lipopolysaccharide	21/558	222/18903	2.84726e-06	3.65618e-05	2.38903e-05	AXL/VIM/SPON2/LY96/SERPINE1/HAVCR2/CD86/CD68/SPI1/IL18/LY86/CXCL8/WNT5A/CXCL10/CCL5/CXCL9/CXCL5/CCL2/CXCL6/CXCL1/CXCL13	21
BP	GO:0061045	negative regulation of wound healing	12/558	78/18903	2.86405e-06	3.66714e-05	2.39619e-05	PLAU/FAP/THBS1/SERPINE1/PLAUR/SERPING1/PDGFRA/PLAT/TFPI/ANXA2/SERPINB2/APOE	12
BP	GO:2000403	positive regulation of lymphocyte migration	9/558	42/18903	2.98193e-06	3.8071e-05	2.48764e-05	AIF1/WNT5A/CXCL10/CCL5/CORO1A/ADAM8/CXCL13/CCL21/CCL20	9
BP	GO:0045860	positive regulation of protein kinase activity	31/558	420/18903	3.01998e-06	3.84463e-05	2.51217e-05	PDGFRB/THBS1/PDGFC/GREM1/DDR2/CD86/NOX4/RASSF2/SLC11A1/CD40/LCP2/CD4/IL18/NCKAP1L/CCN1/WNT5A/PTPRC/FCGR1A/CSF1R/TGFB2/CHI3L1/CCL5/NCF1/GPRC5A/ADAM8/DKK1/AREG/IGF2/IGF1/CCL19/CCL21	31
BP	GO:0030278	regulation of ossification	15/558	122/18903	3.13464e-06	3.9792e-05	2.6001e-05	GREM1/TGFB3/DDR2/TWIST1/COMP/SRGN/TMEM119/CCN1/WNT5A/OMD/TGFB2/ISG15/MGP/ECM1/DKK1	15
CC	GO:0044853	plasma membrane raft	14/579	113/19869	5.27346e-06	4.11559e-05	2.69103e-05	CAVIN1/ITGB2/MYOF/HMOX1/F2R/LCP2/CAV1/CAV2/TFPI/MS4A4A/SELPLG/TREM2/PTGIS/SLC2A1	14
BP	GO:2000514	regulation of CD4-positive, alpha-beta T cell activation	12/558	79/18903	3.28772e-06	4.16164e-05	2.71931e-05	RUNX1/ANXA1/HLA-DRA/CD86/IL2RA/IL18/NCKAP1L/HLA-DRB1/SASH3/CD3E/IL2RG/CCL19	12
BP	GO:0060537	muscle tissue development	31/558	422/18903	3.32991e-06	4.20307e-05	2.74638e-05	COL3A1/EDNRA/EFEMP2/PDGFRB/LOX/RUNX1/LEF1/GREM1/SEMA3C/COL11A1/HOPX/IGFBP5/NOX4/ELN/TPM1/TWIST1/WNT2/PDGFRA/CAV1/GJA1/CAV2/MYLK/WNT5A/NUPR1/TGFB2/STRA6/PLN/DKK1/MYH11/IGF2/IGF1	31
CC	GO:0043020	NADPH oxidase complex	6/579	17/19869	5.61468e-06	4.28866e-05	2.8042e-05	NCF2/NOX4/CYBB/CYBA/RAC2/NCF1	6
MF	GO:0030021	extracellular matrix structural constituent conferring compression resistance	7/561	22/18432	2.67017e-06	4.31461e-05	3.52321e-05	VCAN/LUM/BGN/ASPN/DCN/PODN/PRELP	7
MF	GO:0004175	endopeptidase activity	32/561	426/18432	2.72351e-06	4.31461e-05	3.52321e-05	MMP14/CTSK/PLAU/FAP/MMP2/ADAM12/C1S/ADAMTS12/C1R/ADAM19/BMP1/HTRA3/PRSS23/MMP11/CTSB/HTRA1/CTSC/ADAMTS2/MMP19/MMP7/PLAT/MMP9/MMP12/ADAM8/KLK6/F3/TMPRSS4/KLK7/KLK10/CTSE/KLK8/MMP1	32
BP	GO:0043542	endothelial cell migration	24/558	281/18903	3.44456e-06	4.33546e-05	2.83289e-05	FAP/SRPX2/FSTL1/SPARC/TMSB4X/ANXA1/SNAI2/THBS1/GREM1/SERPINF1/NRP2/DCN/LOXL2/HMOX1/ETS1/CD40/CYP1B1/WNT5A/ANXA3/S100A2/APOE/CXCL13/FGFBP1/S100P	24
BP	GO:0043123	positive regulation of I-kappaB kinase/NF-kappaB signaling	19/558	189/18903	3.45503e-06	4.33636e-05	2.83348e-05	LGALS1/FLNA/HMOX1/CD74/TRIM22/SLC20A1/F2R/BIRC3/CD40/CLEC7A/CD4/BST2/GJA1/HLA-DRB1/S100A4/UBD/ECM1/CCL19/CCL21	19
CC	GO:0005884	actin filament	14/579	114/19869	5.85361e-06	4.37801e-05	2.86262e-05	PDLIM3/ANXA1/DPYSL3/PDLIM7/WIPF1/PALLD/TPM2/TPM1/AIF1/RAC2/PDLIM4/HCLS1/CORO1A/LCP1	14
BP	GO:0042554	superoxide anion generation	9/558	43/18903	3.67343e-06	4.59747e-05	3.00409e-05	NCF2/ITGB2/NOX4/TYROBP/CLEC7A/CYBB/CYBA/ACP5/NCF1	9
BP	GO:0050777	negative regulation of immune response	19/558	190/18903	3.73551e-06	4.66204e-05	3.04629e-05	COL3A1/ANXA1/IFI16/FCGR2B/HAVCR2/HMOX1/SLAMF8/SAMSN1/LILRB4/SERPING1/SPI1/NCKAP1L/HLA-DRB1/VSIG4/PTPRC/IL7R/TREM2/ISG15/MMP12	19
BP	GO:0071230	cellular response to amino acid stimulus	12/558	80/18903	3.76565e-06	4.68649e-05	3.06226e-05	COL5A2/COL1A2/COL3A1/COL1A1/MMP2/PDGFC/COL4A1/COL6A1/ZEB1/PDGFRA/CYBB/CYBA	12
BP	GO:0030888	regulation of B cell proliferation	11/558	67/18903	3.86253e-06	4.79364e-05	3.13227e-05	FCGR2B/CD74/TYROBP/CD40/GPR183/NCKAP1L/MNDA/BTK/PTPRC/SASH3/MZB1	11
BP	GO:0048705	skeletal system morphogenesis	21/558	227/18903	4.05269e-06	5.01563e-05	3.27733e-05	MMP14/COL3A1/COL1A1/PRRX1/MMP2/SERPINH1/BMP1/CHST11/GREM1/TGFB3/TSKU/COL11A1/ZEB1/SFRP4/TWIST1/COMP/TMEM119/PDGFRA/CCN2/ACP5/MGP	21
CC	GO:0031252	cell leading edge	30/579	421/19869	6.88352e-06	5.04323e-05	3.29758e-05	THY1/FAP/ANTXR1/PDPN/ITGA5/ACTA2/DPYSL3/VIM/PDLIM7/WIPF1/ITGAV/PALLD/PLEKHO1/SAMSN1/LAMP5/TPM1/AIF1/RAC2/MYLK/PDLIM4/FSCN1/PLEK/CAPG/CXCR4/S100A11/CORO1A/LCP1/ACTG2/ITGB4/EPS8L1	30
BP	GO:0002686	negative regulation of leukocyte migration	10/558	55/18903	4.10137e-06	5.05085e-05	3.30034e-05	TNFAIP6/EMILIN1/GREM1/CNN2/HMOX1/SLAMF8/DUSP1/CCL2/APOD/CCL21	10
BP	GO:0030100	regulation of endocytosis	20/558	209/18903	4.10388e-06	5.05085e-05	3.30034e-05	RAB31/AXL/GREM1/B2M/SERPINE1/ITGAV/SFRP4/SPHK1/CAV1/NCKAP1L/ANXA2/WNT5A/TREM2/PROM2/C3/APOC1/DKK1/APOE/CCL19/CCL21	20
BP	GO:0046631	alpha-beta T cell activation	18/558	174/18903	4.15337e-06	5.09763e-05	3.33091e-05	RUNX1/ANXA1/LEF1/HLA-DRA/CD86/LILRB4/DOCK2/GPR183/IL2RA/RSAD2/IL18/NCKAP1L/HLA-DRB1/PTPRC/SASH3/CD3E/IL2RG/CCL19	18
CC	GO:0030665	clathrin-coated vesicle membrane	15/579	132/19869	7.21212e-06	5.1783e-05	3.3859e-05	HLA-DRA/CD74/CD4/HLA-DRB1/WNT5A/HLA-DPA1/FCGR1A/HLA-DPB1/IL7R/HLA-DQA1/HLA-DQB2/AREG/HLA-DQA2/APOE/HLA-DRB5	15
BP	GO:0051607	defense response to virus	25/558	304/18903	4.24943e-06	5.20116e-05	3.39855e-05	GBP1/IFI16/SPON2/HTRA1/TRIM22/IFITM3/ITGAX/STAT1/BIRC3/CD40/RSAD2/BST2/IFITM1/PTPRC/IFI27/CXCL10/OAS2/IFIT3/IFI44L/RNASE6/ISG15/CXCL9/MMP12/UNC13D/MX1	25
BP	GO:0045667	regulation of osteoblast differentiation	16/558	141/18903	4.28806e-06	5.23402e-05	3.42003e-05	CTHRC1/SFRP2/TNFAIP6/CCN4/SNAI2/GREM1/DDR2/PDLIM7/IGFBP5/RASSF2/TWIST1/TMEM119/CCN1/IFITM1/AREG/IGF1	16
BP	GO:0014911	positive regulation of smooth muscle cell migration	9/558	44/18903	4.49825e-06	5.45195e-05	3.56243e-05	PDGFRB/CCN4/DDR2/IGFBP5/AIF1/CYP1B1/S100A11/CCL5/IGF1	9
BP	GO:1905521	regulation of macrophage migration	9/558	44/18903	4.49825e-06	5.45195e-05	3.56243e-05	MMP14/EMILIN1/THBS1/CNN2/SLAMF8/CSF1R/C3AR1/TREM2/CCL5	9
BP	GO:0140546	defense response to symbiont	25/558	305/18903	4.50341e-06	5.45195e-05	3.56243e-05	GBP1/IFI16/SPON2/HTRA1/TRIM22/IFITM3/ITGAX/STAT1/BIRC3/CD40/RSAD2/BST2/IFITM1/PTPRC/IFI27/CXCL10/OAS2/IFIT3/IFI44L/RNASE6/ISG15/CXCL9/MMP12/UNC13D/MX1	25
BP	GO:0050731	positive regulation of peptidyl-tyrosine phosphorylation	19/558	193/18903	4.70484e-06	5.68032e-05	3.71165e-05	ITGA5/GREM1/CD74/NOX4/CD40/CD4/IL18/PTPRC/FCGR1A/CSF1R/HCLS1/TREM2/FGF7/CCL5/NCF1/CD3E/AREG/IGF2/IGF1	19
CC	GO:1904090	peptidase inhibitor complex	5/579	11/19869	8.24982e-06	5.80723e-05	3.79713e-05	PLAU/CTSB/SERPINE1/PLAT/KLK8	5
BP	GO:0070664	negative regulation of leukocyte proliferation	13/558	96/18903	4.82392e-06	5.80832e-05	3.79529e-05	GPNMB/GREM1/FCGR2B/HAVCR2/CD86/TYROBP/LILRB4/IL2RA/LST1/MNDA/BTK/HLA-DRB1/VSIG4	13
BP	GO:0043370	regulation of CD4-positive, alpha-beta T cell differentiation	10/558	56/18903	4.86249e-06	5.83893e-05	3.81529e-05	RUNX1/ANXA1/HLA-DRA/CD86/IL18/NCKAP1L/HLA-DRB1/SASH3/IL2RG/CCL19	10
BP	GO:0048592	eye morphogenesis	17/558	159/18903	4.89952e-06	5.86754e-05	3.83398e-05	COL5A2/COL5A1/MFAP2/FBN1/THY1/COL8A1/MFAP5/COL8A2/ALDH1A3/TSKU/ZEB1/EFEMP1/TWIST1/WNT2/WNT5A/STRA6/AQP5	17
BP	GO:0014066	regulation of phosphatidylinositol 3-kinase signaling	14/558	111/18903	4.91902e-06	5.87505e-05	3.83889e-05	FN1/PDGFRB/PDGFC/DCN/F2R/TWIST1/PDGFRA/IL18/HCLS1/TREM2/TGFB2/CCL5/NCF1/IGF1	14
BP	GO:0032743	positive regulation of interleukin-2 production	8/558	34/18903	5.05489e-06	6.00504e-05	3.92383e-05	RUNX1/ANXA1/CD86/CLEC7A/CD4/PTPRC/SASH3/CD3E	8
BP	GO:0090022	regulation of neutrophil chemotaxis	8/558	34/18903	5.05489e-06	6.00504e-05	3.92383e-05	TNFAIP6/CD74/NCKAP1L/RAC2/CXCL8/C3AR1/CCL19/CCL21	8
BP	GO:0045109	intermediate filament organization	11/558	69/18903	5.19734e-06	6.14143e-05	4.01295e-05	VIM/KRT17/KRT7/KRT6A/KRT16/KRT5/KRT19/KRT6B/KRT23/KRT13/DES	11
BP	GO:0050922	negative regulation of chemotaxis	11/558	69/18903	5.19734e-06	6.14143e-05	4.01295e-05	TNFAIP6/THBS1/GREM1/SEMA3C/SLAMF8/AIF1/SEMA7A/WNT5A/DUSP1/CCL2/CXCL13	11
BP	GO:0030500	regulation of bone mineralization	12/558	83/18903	5.58618e-06	6.58339e-05	4.30174e-05	GREM1/TGFB3/DDR2/TWIST1/COMP/SRGN/TMEM119/CCN1/OMD/ISG15/MGP/ECM1	12
BP	GO:0036293	response to decreased oxygen levels	25/558	309/18903	5.6641e-06	6.6555e-05	4.34886e-05	MMP14/EDNRA/PLAU/MMP2/ZFP36L1/THBS1/TGFB3/DDR2/LOXL2/PLOD2/HMOX1/VCAM1/TWIST1/PLAT/CYBB/CAV1/CCN2/CYBA/CXCR4/TREM2/PTGIS/TGFB2/ADAM8/SLC2A1/ANGPTL4	25
BP	GO:0031579	membrane raft organization	7/558	25/18903	5.69231e-06	6.6555e-05	4.34886e-05	RFTN1/COLEC12/DOCK2/CAV1/CAV2/ANXA2/PTPRC	7
BP	GO:0090023	positive regulation of neutrophil chemotaxis	7/558	25/18903	5.69231e-06	6.6555e-05	4.34886e-05	CD74/NCKAP1L/RAC2/CXCL8/C3AR1/CCL19/CCL21	7
BP	GO:0071772	response to BMP	18/558	178/18903	5.72694e-06	6.66094e-05	4.35241e-05	SULF1/FBN1/FSTL1/SFRP2/TNFAIP6/ADAMTS12/HTRA3/LEF1/GREM1/TGFB3/HTRA1/SFRP4/FSTL3/COMP/CCN1/WNT5A/TGFB2/DKK1	18
BP	GO:0071773	cellular response to BMP stimulus	18/558	178/18903	5.72694e-06	6.66094e-05	4.35241e-05	SULF1/FBN1/FSTL1/SFRP2/TNFAIP6/ADAMTS12/HTRA3/LEF1/GREM1/TGFB3/HTRA1/SFRP4/FSTL3/COMP/CCN1/WNT5A/TGFB2/DKK1	18
MF	GO:0004857	enzyme inhibitor activity	30/561	395/18432	4.48357e-06	6.92079e-05	5.65135e-05	COL6A3/SERPINH1/ANXA1/TIMP3/SERPINF1/SPOCK1/TIMP2/SERPINE1/CST2/BIRC3/LILRB4/SERPING1/BST2/TFPI/CST6/ANXA2/CST7/CST1/C3/ANXA3/APOC1/RARRES1/PLN/SFN/SERPINB2/COL7A1/SERPINB5/ANGPTL4/PI3/SERPINA3	30
BP	GO:0150063	visual system development	29/558	392/18903	6.01479e-06	6.97747e-05	4.55924e-05	COL5A2/COL5A1/MFAP2/FBN1/THY1/COL8A1/MFAP5/PDGFRB/INHBA/COL8A2/PXDN/COL4A1/CLIC4/SERPINF1/ALDH1A3/VIM/TSKU/ZEB1/EFEMP1/TWIST1/WNT2/PDGFRA/C1QA/CYP1B1/WNT5A/TGFB2/C3/STRA6/AQP5	29
BP	GO:0014065	phosphatidylinositol 3-kinase signaling	16/558	145/18903	6.17291e-06	7.14225e-05	4.66691e-05	FN1/PDGFRB/ZFP36L1/PDGFC/DCN/FCGR3A/F2R/TWIST1/PDGFRA/IL18/HCLS1/TREM2/TGFB2/CCL5/NCF1/IGF1	16
BP	GO:0002706	regulation of lymphocyte mediated immunity	18/558	179/18903	6.19605e-06	7.15041e-05	4.67224e-05	B2M/FCGR2B/IL1R1/HAVCR2/HLA-DRA/LILRB4/CD40/RSAD2/IL18/NCKAP1L/BTK/HLA-DRB1/PTPRC/FCGR1A/IL7R/TREM2/SASH3/C3	18
BP	GO:0002719	negative regulation of cytokine production involved in immune response	8/558	35/18903	6.38443e-06	7.34871e-05	4.80181e-05	AXL/TGFB3/HMOX1/LILRB4/TWIST1/BST2/ACP5/TGFB2	8
BP	GO:0002920	regulation of humoral immune response	9/558	46/18903	6.63277e-06	7.61484e-05	4.97571e-05	FCGR2B/CFH/SERPING1/VSIG4/PTPRC/TREM2/C3/KLK7/CXCL13	9
CC	GO:0035580	specific granule lumen	10/579	62/19869	1.12327e-05	7.75491e-05	5.07065e-05	CNN2/B2M/TIMP2/DOCK2/CHI3L1/LCN2/CXCL1/RETN/TCN1/OLFM4	10
BP	GO:0051146	striated muscle cell differentiation	24/558	293/18903	7.05398e-06	8.07754e-05	5.27805e-05	MMP14/ADAM12/PDGFRB/GREM1/MYL9/MYOF/HOPX/IGFBP5/NOX4/CD53/PLEKHO1/TPM1/DOCK2/TMEM119/PDGFRA/CAV2/CXCL10/CXCL9/FLNC/DKK1/KRT19/MYH11/IGF2/IGF1	24
MF	GO:0016175	superoxide-generating NAD(P)H oxidase activity	5/561	10/18432	5.69647e-06	8.36408e-05	6.82991e-05	NCF2/NOX4/CYBB/CYBA/NCF1	5
MF	GO:0042608	T cell receptor binding	5/561	10/18432	5.69647e-06	8.36408e-05	6.82991e-05	HLA-DRA/DOCK2/HLA-DRB1/CD3E/EPS8L1	5
BP	GO:0017015	regulation of transforming growth factor beta receptor signaling pathway	16/558	147/18903	7.36846e-06	8.41596e-05	5.49918e-05	FBN1/LOX/EMILIN1/LTBP1/TGFB1I1/THBS1/HTRA3/CHST11/NREP/ASPN/TGFB3/ZEB1/HTRA1/CAV1/CAV2/PMEPA1	16
BP	GO:0046634	regulation of alpha-beta T cell activation	14/558	115/18903	7.47679e-06	8.51779e-05	5.56572e-05	RUNX1/ANXA1/HLA-DRA/CD86/LILRB4/IL2RA/IL18/NCKAP1L/HLA-DRB1/PTPRC/SASH3/CD3E/IL2RG/CCL19	14
BP	GO:0042698	ovulation cycle	11/558	72/18903	7.95124e-06	9.01896e-05	5.89319e-05	MMP2/AXL/TNFAIP6/INHBA/TGFB3/SERPINF1/MMP19/PDGFRA/CYP1B1/TGFB2/RETN	11
BP	GO:0001774	microglial cell activation	9/558	47/18903	7.9911e-06	9.01896e-05	5.89319e-05	ITGB2/CTSC/TYROBP/SPHK1/AIF1/C1QA/PTPRC/TREM2/CST7	9
BP	GO:0002701	negative regulation of production of molecular mediator of immune response	9/558	47/18903	7.9911e-06	9.01896e-05	5.89319e-05	AXL/TGFB3/FCGR2B/HMOX1/LILRB4/TWIST1/BST2/ACP5/TGFB2	9
BP	GO:0060323	head morphogenesis	8/558	36/18903	7.99791e-06	9.01896e-05	5.89319e-05	COL1A1/MMP2/LEF1/TGFB3/CRISPLD2/PDGFRA/STRA6/DKK1	8
BP	GO:0048880	sensory system development	29/558	398/18903	8.05276e-06	9.05783e-05	5.91859e-05	COL5A2/COL5A1/MFAP2/FBN1/THY1/COL8A1/MFAP5/PDGFRB/INHBA/COL8A2/PXDN/COL4A1/CLIC4/SERPINF1/ALDH1A3/VIM/TSKU/ZEB1/EFEMP1/TWIST1/WNT2/PDGFRA/C1QA/CYP1B1/WNT5A/TGFB2/C3/STRA6/AQP5	29
CC	GO:0045335	phagocytic vesicle	15/579	139/19869	1.35579e-05	9.18355e-05	6.00478e-05	RAB31/NCF2/B2M/VIM/ITGB5/ITGAV/RAB34/SLC11A1/CYBB/CYBA/RAC2/ANXA3/NCF1/CORO1A/ADAM8	15
BP	GO:0001666	response to hypoxia	24/558	296/18903	8.37989e-06	9.40199e-05	6.14347e-05	MMP14/EDNRA/PLAU/MMP2/ZFP36L1/THBS1/TGFB3/DDR2/LOXL2/PLOD2/HMOX1/VCAM1/TWIST1/PLAT/CYBB/CAV1/CYBA/CXCR4/TREM2/PTGIS/TGFB2/ADAM8/SLC2A1/ANGPTL4	24
BP	GO:0001936	regulation of endothelial cell proliferation	18/558	183/18903	8.43778e-06	9.44308e-05	6.17033e-05	SULF1/SPARC/THBS1/NRP2/HMOX1/STAT1/WNT2/CAV1/CYBA/CAV2/WNT5A/FGF7/F3/ECM1/CCL2/IGF2/APOE/FGFBP1	18
BP	GO:0051917	regulation of fibrinolysis	6/558	18/18903	8.8337e-06	9.86134e-05	6.44363e-05	PLAU/FAP/THBS1/SERPINE1/PLAUR/PLAT	6
BP	GO:0046637	regulation of alpha-beta T cell differentiation	11/558	73/18903	9.11598e-06	0.000101333	6.62134e-05	RUNX1/ANXA1/HLA-DRA/CD86/LILRB4/IL18/NCKAP1L/HLA-DRB1/SASH3/IL2RG/CCL19	11
BP	GO:0001558	regulation of cell growth	30/558	422/18903	9.13028e-06	0.000101333	6.62134e-05	MMP14/FN1/SFRP2/INHBA/GREM1/SPOCK1/SEMA3C/IGFBP5/IGFBP7/KRT17/IGFBP3/SPHK1/IGFBP4/SEMA7A/TNC/CYBA/BST2/GJA1/DCBLD2/WNT5A/CXCR4/S100A9/TGFB2/CRABP2/SPP1/S100A8/SFN/CDA/APOE/IGF1	30
BP	GO:0046632	alpha-beta T cell differentiation	14/558	117/18903	9.15148e-06	0.000101333	6.62134e-05	RUNX1/ANXA1/LEF1/HLA-DRA/CD86/LILRB4/GPR183/RSAD2/IL18/NCKAP1L/HLA-DRB1/SASH3/IL2RG/CCL19	14
BP	GO:0001910	regulation of leukocyte mediated cytotoxicity	12/558	87/18903	9.19137e-06	0.000101333	6.62134e-05	B2M/FCGR2B/ICAM1/HAVCR2/HLA-DRA/TYROBP/SPI1/NCKAP1L/HLA-DRB1/PTPRC/IL7R/CXCL6	12
BP	GO:0050672	negative regulation of lymphocyte proliferation	12/558	87/18903	9.19137e-06	0.000101333	6.62134e-05	GPNMB/FCGR2B/HAVCR2/CD86/TYROBP/LILRB4/IL2RA/LST1/MNDA/BTK/HLA-DRB1/VSIG4	12
BP	GO:0030509	BMP signaling pathway	17/558	167/18903	9.48843e-06	0.000104349	6.81842e-05	SULF1/FBN1/FSTL1/SFRP2/TNFAIP6/HTRA3/LEF1/GREM1/TGFB3/HTRA1/SFRP4/FSTL3/COMP/CCN1/WNT5A/TGFB2/DKK1	17
BP	GO:1903844	regulation of cellular response to transforming growth factor beta stimulus	16/558	150/18903	9.55082e-06	0.000104776	6.84631e-05	FBN1/LOX/EMILIN1/LTBP1/TGFB1I1/THBS1/HTRA3/CHST11/NREP/ASPN/TGFB3/ZEB1/HTRA1/CAV1/CAV2/PMEPA1	16
BP	GO:0048545	response to steroid hormone	26/558	339/18903	9.64125e-06	0.000105508	6.8941e-05	COL1A1/LOX/ZFP36L1/ANXA1/THBS1/TGFB3/SERPINF1/FBXO32/FIBIN/IGFBP7/GJB2/AIF1/PLAT/CYP1B1/CYBB/CAV1/CCN2/CYBA/TFPI/IL1RN/CLDN1/PMEPA1/TGFB2/ANXA3/SPP1/AREG	26
BP	GO:0002407	dendritic cell chemotaxis	7/558	27/18903	9.98976e-06	0.000108786	7.10829e-05	SLAMF8/GPR183/SPI1/CXCR4/CCL5/CCL19/CCL21	7
BP	GO:0031639	plasminogen activation	7/558	27/18903	9.98976e-06	0.000108786	7.10829e-05	PLAU/RUNX1/THBS1/SERPINE1/PLAUR/PLAT/ANXA2	7
BP	GO:0032945	negative regulation of mononuclear cell proliferation	12/558	88/18903	1.03616e-05	0.000112559	7.35489e-05	GPNMB/FCGR2B/HAVCR2/CD86/TYROBP/LILRB4/IL2RA/LST1/MNDA/BTK/HLA-DRB1/VSIG4	12
BP	GO:0070167	regulation of biomineral tissue development	13/558	103/18903	1.05982e-05	0.000114849	7.50448e-05	GREM1/ASPN/TGFB3/DDR2/TWIST1/COMP/SRGN/TMEM119/CCN1/OMD/ISG15/MGP/ECM1	13
MF	GO:0004867	serine-type endopeptidase inhibitor activity	13/561	98/18432	8.43421e-06	0.00012089	9.87161e-05	COL6A3/SERPINH1/SERPINF1/SPOCK1/SERPINE1/SERPING1/TFPI/ANXA2/SERPINB2/COL7A1/SERPINB5/PI3/SERPINA3	13
CC	GO:0001726	ruffle	17/579	178/19869	1.87548e-05	0.000124685	8.15267e-05	FAP/PDPN/ITGA5/PDLIM7/WIPF1/ITGAV/PALLD/PLEKHO1/SAMSN1/TPM1/AIF1/FSCN1/PLEK/CAPG/S100A11/LCP1/EPS8L1	17
BP	GO:0050679	positive regulation of epithelial cell proliferation	20/558	224/18903	1.16232e-05	0.000125137	8.17673e-05	NRP2/HTRA1/HMOX1/TWIST1/WNT2/CYBA/CAV2/BTK/CDH3/WNT5A/CLDN1/FGF7/JAML/MMP12/F3/ECM1/AREG/IGF2/IGF1/FGFBP1	20
BP	GO:0002709	regulation of T cell mediated immunity	12/558	89/18903	1.16603e-05	0.000125137	8.17673e-05	B2M/FCGR2B/IL1R1/HLA-DRA/LILRB4/RSAD2/IL18/NCKAP1L/HLA-DRB1/PTPRC/IL7R/SASH3	12
BP	GO:0046849	bone remodeling	12/558	89/18903	1.16603e-05	0.000125137	8.17673e-05	CTSK/CTHRC1/GREM1/TGFB3/NOX4/RASSF2/TMEM119/GJA1/ACP5/CSF1R/ADAM8/SPP1	12
BP	GO:0071229	cellular response to acid chemical	12/558	89/18903	1.16603e-05	0.000125137	8.17673e-05	COL5A2/COL1A2/COL3A1/COL1A1/MMP2/PDGFC/COL4A1/COL6A1/ZEB1/PDGFRA/CYBB/CYBA	12
BP	GO:0002833	positive regulation of response to biotic stimulus	18/558	188/18903	1.22495e-05	0.000131143	8.56921e-05	EMILIN1/IFI16/LY96/HAVCR2/TYROBP/CLEC7A/SPI1/CYBA/LY86/MNDA/HLA-DRB1/WNT5A/GBP5/CCL5/MMP12/ADAM8/FCN1/KLK7	18
BP	GO:0030194	positive regulation of blood coagulation	7/558	28/18903	1.29825e-05	0.000138324	9.0384e-05	PLAU/EMILIN1/THBS1/SERPINE1/F2R/PLAT/F3	7
BP	GO:1900048	positive regulation of hemostasis	7/558	28/18903	1.29825e-05	0.000138324	9.0384e-05	PLAU/EMILIN1/THBS1/SERPINE1/F2R/PLAT/F3	7
BP	GO:0110149	regulation of biomineralization	13/558	105/18903	1.31006e-05	0.000139249	9.09884e-05	GREM1/ASPN/TGFB3/DDR2/TWIST1/COMP/SRGN/TMEM119/CCN1/OMD/ISG15/MGP/ECM1	13
BP	GO:0051651	maintenance of location in cell	20/558	226/18903	1.32517e-05	0.000140518	9.18178e-05	THY1/FLNA/TMSB4X/F2R/TMSB10/SRGN/CD4/CAV1/CYBA/PTPRC/CXCL10/S100A9/CXCL9/CORO1A/S100A8/PLN/LCN2/APOE/CCL19/CCL21	20
MF	GO:0019864	IgG binding	5/561	11/18432	1.01818e-05	0.000142546	0.0001164	FCER1G/FCGR2B/FCGR3A/FCGR2A/FCGR1A	5
CC	GO:1905286	serine-type peptidase complex	5/579	13/19869	2.18929e-05	0.000142901	9.34375e-05	PLAU/PLAUR/CFH/F3/FCN1	5
BP	GO:0002269	leukocyte activation involved in inflammatory response	9/558	50/18903	1.35805e-05	0.000143663	9.38724e-05	ITGB2/CTSC/TYROBP/SPHK1/AIF1/C1QA/PTPRC/TREM2/CST7	9
BP	GO:0010936	negative regulation of macrophage cytokine production	5/558	12/18903	1.46815e-05	0.000154669	0.000101064	AXL/TGFB3/TWIST1/ACP5/TGFB2	5
BP	GO:0048525	negative regulation of viral process	12/558	91/18903	1.46906e-05	0.000154669	0.000101064	IFI16/IFITM3/STAT1/RSAD2/BST2/IFITM1/LY6E/OAS2/ISG15/CCL5/MX1/FCN1	12
BP	GO:0007517	muscle organ development	26/558	348/18903	1.52738e-05	0.000160429	0.000104828	COL6A3/COL3A1/EDNRA/EFEMP2/BASP1/LOX/TAGLN/LEF1/COL11A1/ITGA11/ELN/TPM1/TWIST1/WNT2/LAMA2/CAV1/CAV2/MYLK/WNT5A/CXCL10/NUPR1/TGFB2/STRA6/IGF2/IGF1/DES	26
BP	GO:0032729	positive regulation of interferon-gamma production	11/558	77/18903	1.53884e-05	0.000161252	0.000105366	IL1R1/HAVCR2/SLC11A1/CLEC7A/IL18/WNT5A/HLA-DPA1/HLA-DPB1/SASH3/ISG15/CD3E	11
BP	GO:0060840	artery development	13/558	107/18903	1.6108e-05	0.000168395	0.000110033	COL3A1/EDNRA/PRRX1/EFEMP2/PDGFRB/LOX/LOXL1/NOTCH3/COMP/MYLK/TGFB2/STRA6/APOE	13
BP	GO:0003094	glomerular filtration	7/558	29/18903	1.66802e-05	0.000173967	0.000113674	SULF1/EDNRA/KIRREL1/SULF2/F2R/CYBA/JCHAIN	7
CC	GO:1904724	tertiary granule lumen	9/579	55/19869	2.73878e-05	0.000175575	0.000114802	TNFAIP6/CNN2/B2M/TIMP2/MMP9/CDA/CXCL1/TCN1/OLFM4	9
BP	GO:0009612	response to mechanical stimulus	19/558	211/18903	1.69829e-05	0.00017671	0.000115466	MMP14/COL1A1/MMP2/THBS1/CNN2/DDR2/COL11A1/STAT1/CD40/CYBA/SLC1A3/CXCL10/CXCR4/CHI3L1/STRA6/KRT5/SCEL/SLC2A1/RETN	19
BP	GO:0002888	positive regulation of myeloid leukocyte mediated immunity	6/558	20/18903	1.75376e-05	0.000182055	0.000118959	ITGB2/TYROBP/SPI1/BTK/FCGR1A/C3	6
MF	GO:0008237	metallopeptidase activity	18/561	184/18432	1.37022e-05	0.000187471	0.000153084	MMP14/MMP2/ADAM12/ADAMTS12/ADAM19/BMP1/CPXM1/MMP11/CPZ/ADAMTS2/MMP19/MMP7/CPXM2/MMP9/MMP12/ADAM8/KLK7/MMP1	18
BP	GO:0048246	macrophage chemotaxis	8/558	40/18903	1.83203e-05	0.000189737	0.000123979	MMP2/THBS1/SLAMF8/CSF1R/C3AR1/CCL5/CCL2/SAA1	8
CC	GO:0101002	ficolin-1-rich granule	17/579	185/19869	3.08829e-05	0.000194508	0.000127182	TNFAIP6/ITGB2/FCER1G/TIMP2/CTSB/CRISPLD2/ITGAX/SLC11A1/SLC2A3/FPR1/NCKAP1L/MMP9/MNDA/HK3/ADAM8/CDA/FCN1	17
BP	GO:0050680	negative regulation of epithelial cell proliferation	17/558	176/18903	1.89606e-05	0.000195911	0.000128013	SULF1/SPARC/SFRP2/SNAI2/THBS1/B2M/SERPINF1/ZEB1/STAT1/CAV1/CAV2/WNT5A/NUPR1/TGFB2/SFN/CCL2/APOE	17
BP	GO:0002720	positive regulation of cytokine production involved in immune response	11/558	79/18903	1.97348e-05	0.000202498	0.000132317	B2M/LAPTM5/SPON2/IL1R1/CD74/CLEC7A/SEMA7A/RSAD2/IL18/WNT5A/SASH3	11
BP	GO:0043299	leukocyte degranulation	11/558	79/18903	1.97348e-05	0.000202498	0.000132317	ITGB2/FCGR2B/FCGR3A/HMOX1/SPI1/NCKAP1L/RAC2/BTK/ANXA3/UNC13D/CORO1A	11
BP	GO:0048844	artery morphogenesis	11/558	79/18903	1.97348e-05	0.000202498	0.000132317	COL3A1/EDNRA/PRRX1/EFEMP2/PDGFRB/NOTCH3/COMP/MYLK/TGFB2/STRA6/APOE	11
BP	GO:0010977	negative regulation of neuron projection development	15/558	142/18903	2.02755e-05	0.000207567	0.000135629	THY1/FLNA/DPYSL3/B2M/PMP22/SPOCK1/VIM/TSKU/SEMA3C/SEMA7A/WNT5A/SPP1/DKK1/APOE/KLK8	15
BP	GO:0031348	negative regulation of defense response	22/558	272/18903	2.05515e-05	0.000209427	0.000136844	TNFAIP6/IFI16/SERPINF1/FCGR2B/HTRA1/HAVCR2/SLAMF8/C1QTNF3/SERPING1/IL2RA/HLA-DRB1/VSIG4/ACP5/PTPRC/TREM2/PTGIS/CST7/ISG15/MMP12/APOE/IGF1/SAA1	22
BP	GO:0090596	sensory organ morphogenesis	22/558	272/18903	2.05515e-05	0.000209427	0.000136844	COL5A2/EDNRA/COL5A1/MFAP2/FBN1/CTHRC1/THY1/PRRX1/COL8A1/MFAP5/COL8A2/ALDH1A3/TSKU/COL11A1/ZEB1/EFEMP1/PTK7/TWIST1/WNT2/WNT5A/STRA6/AQP5	22
BP	GO:0050820	positive regulation of coagulation	7/558	30/18903	2.12064e-05	0.000215556	0.000140849	PLAU/EMILIN1/THBS1/SERPINE1/F2R/PLAT/F3	7
BP	GO:0048732	gland development	30/558	441/18903	2.125e-05	0.000215556	0.000140849	SULF1/EDNRA/MMP2/MSN/ANXA1/SNAI2/LEF1/TGFB3/SERPINF1/ALDH1A3/SEMA3C/TGM2/HMOX1/IGFBP5/WNT2/PDGFRA/TNC/CYP1B1/CAV1/WNT5A/CSF1R/CLDN1/OAS2/FGF7/TGFB2/STRA6/AREG/IGF2/WNT10A/SERPINB5	30
BP	GO:0048015	phosphatidylinositol-mediated signaling	17/558	178/18903	2.19638e-05	0.000222289	0.000145249	FN1/PDGFRB/ZFP36L1/PDGFC/DCN/FCGR3A/F2R/TWIST1/PDGFRA/IL18/CSF1R/HCLS1/TREM2/TGFB2/CCL5/NCF1/IGF1	17
BP	GO:0010812	negative regulation of cell-substrate adhesion	10/558	66/18903	2.2116e-05	0.000223322	0.000145923	MMP14/COL1A1/THBS1/GBP1/SPOCK1/SERPINE1/FBLN1/TACSTD2/MMP12/APOD	10
BP	GO:0002524	hypersensitivity	5/558	13/18903	2.32784e-05	0.000233996	0.000152898	FCGR2B/FCGR3A/BTK/FCGR1A/C3	5
BP	GO:0043568	positive regulation of insulin-like growth factor receptor signaling pathway	5/558	13/18903	2.32784e-05	0.000233996	0.000152898	IGFBP5/IGFBP3/IGFBP4/CDH3/IGF1	5
BP	GO:0006911	phagocytosis, engulfment	14/558	127/18903	2.35407e-05	0.000236098	0.000154272	RAB31/ITGB2/THBS1/MFGE8/FCGR2B/MSR1/AIF1/NCKAP1L/RAC2/FCGR1A/TREM2/MARCO/C3/IGLL5	14
BP	GO:0030510	regulation of BMP signaling pathway	13/558	111/18903	2.39872e-05	0.000238958	0.00015614	SULF1/FBN1/FSTL1/SFRP2/TNFAIP6/HTRA3/GREM1/HTRA1/SFRP4/FSTL3/CCN1/WNT5A/DKK1	13
BP	GO:0032611	interleukin-1 beta production	13/558	111/18903	2.39872e-05	0.000238958	0.00015614	IFI16/F2R/TYROBP/LILRB4/SPHK1/CLEC7A/MNDA/ACP5/WNT5A/GBP5/TREM2/IGF1/CCL19	13
BP	GO:0032651	regulation of interleukin-1 beta production	13/558	111/18903	2.39872e-05	0.000238958	0.00015614	IFI16/F2R/TYROBP/LILRB4/SPHK1/CLEC7A/MNDA/ACP5/WNT5A/GBP5/TREM2/IGF1/CCL19	13
BP	GO:0031638	zymogen activation	10/558	67/18903	2.53184e-05	0.000251251	0.000164173	MMP14/PLAU/C1R/RUNX1/THBS1/IFI16/SERPINE1/PLAUR/PLAT/ANXA2	10
BP	GO:0048872	homeostasis of number of cells	23/558	296/18903	2.54192e-05	0.000251251	0.000164173	FSTL1/AXL/ZFP36L1/ANXA1/INHBA/B2M/HMOX1/CD74/F2R/RASSF2/STAT1/ETS1/GPR183/SPI1/IL2RA/NCKAP1L/BTK/HCLS1/IL7R/SASH3/ISG15/CORO1A/CXCL6	23
BP	GO:0002275	myeloid cell activation involved in immune response	12/558	96/18903	2.54475e-05	0.000251251	0.000164173	ITGB2/FCER1G/HAVCR2/HMOX1/TYROBP/DOCK2/SPI1/RAC2/BTK/TREM2/ANXA3/UNC13D	12
BP	GO:0061097	regulation of protein tyrosine kinase activity	12/558	96/18903	2.54475e-05	0.000251251	0.000164173	THY1/GREM1/NOX4/LILRB4/CAV1/PTPRC/FCGR1A/CSF1R/CCL5/NCF1/GPRC5A/AREG	12
CC	GO:0001772	immunological synapse	8/579	45/19869	4.12463e-05	0.0002553	0.000166932	ICAM1/HAVCR2/HLA-DRA/CD53/HLA-DRB1/CD37/CORO1A/CD3E	8
BP	GO:0061900	glial cell activation	9/558	54/18903	2.59559e-05	0.000255703	0.000167082	ITGB2/CTSC/TYROBP/SPHK1/AIF1/C1QA/PTPRC/TREM2/CST7	9
BP	GO:0097205	renal filtration	7/558	31/18903	2.6699e-05	0.000262442	0.000171485	SULF1/EDNRA/KIRREL1/SULF2/F2R/CYBA/JCHAIN	7
BP	GO:0043491	protein kinase B signaling	19/558	218/18903	2.68188e-05	0.000263038	0.000171875	AXL/LOX/ZFP36L1/THBS1/IGFBP5/NOX4/RCN3/CD40/IL18/HCLS1/CHI3L1/CCL5/ADAM8/F3/CCL2/IGF2/IGF1/CCL19/CCL21	19
BP	GO:0014706	striated muscle tissue development	21/558	257/18903	2.71101e-05	0.000265308	0.000173359	EDNRA/PDGFRB/LOX/RUNX1/LEF1/GREM1/SEMA3C/COL11A1/HOPX/NOX4/TPM1/TWIST1/WNT2/PDGFRA/GJA1/WNT5A/TGFB2/PLN/DKK1/MYH11/IGF1	21
MF	GO:0001618	virus receptor activity	11/561	77/18432	2.03945e-05	0.000272833	0.000222789	AXL/ITGA5/ICAM1/ITGB5/ITGAV/CD86/CD4/ITGB6/SELPLG/CLDN1/CXCR4	11
BP	GO:0002377	immunoglobulin production	19/558	219/18903	2.85771e-05	0.000279051	0.000182338	B2M/FCGR2B/HLA-DRA/CD86/CD40/HLA-DMB/HLA-DMA/BTK/HLA-DRB1/PTPRC/HLA-DPA1/HLA-DPB1/HLA-DQA1/SASH3/HLA-DOA/HLA-DQB2/HLA-DQA2/HLA-DRB5/MZB1	19
BP	GO:0016049	cell growth	32/558	493/18903	2.8714e-05	0.000279772	0.00018281	MMP14/EDNRA/FN1/SFRP2/INHBA/GREM1/SPOCK1/NRP2/SEMA3C/IGFBP5/IGFBP7/KRT17/IGFBP3/SPHK1/IGFBP4/SEMA7A/TNC/CYBA/BST2/GJA1/DCBLD2/WNT5A/CXCR4/S100A9/TGFB2/CRABP2/SPP1/S100A8/SFN/CDA/APOE/IGF1	32
BP	GO:0048017	inositol lipid-mediated signaling	17/558	182/18903	2.92672e-05	0.000284538	0.000185924	FN1/PDGFRB/ZFP36L1/PDGFC/DCN/FCGR3A/F2R/TWIST1/PDGFRA/IL18/CSF1R/HCLS1/TREM2/TGFB2/CCL5/NCF1/IGF1	17
MF	GO:0002020	protease binding	15/561	139/18432	2.23544e-05	0.000292551	0.00023889	COL1A2/COL3A1/COL1A1/FN1/FAP/TIMP3/TIMP2/SERPINE1/ITGAV/IL1R1/COMP/ADAMTSL4/ANXA2/F3/ECM1	15
BP	GO:1904645	response to amyloid-beta	9/558	55/18903	3.02318e-05	0.000293274	0.000191632	MMP2/FCGR2B/ICAM1/VCAM1/MMP9/GJA1/TREM2/MMP12/IGF1	9
MF	GO:0140272	exogenous protein binding	11/561	78/18432	2.31005e-05	0.000295883	0.000241611	AXL/ITGA5/ICAM1/ITGB5/ITGAV/CD86/CD4/ITGB6/SELPLG/CLDN1/CXCR4	11
BP	GO:0032970	regulation of actin filament-based process	28/558	406/18903	3.1235e-05	0.000302347	0.00019756	FRMD6/PDGFRB/PDPN/FLNA/ACTA2/KIRREL1/TMSB4X/CNN2/TGFB3/ARHGDIB/ELN/TPM1/TMSB10/PDGFRA/CAV1/CCN2/NCKAP1L/BST2/RAC2/FSCN1/CSF1R/HCLS1/PLEK/CAPG/TACSTD2/CORO1A/PLN/CCL21	28
BP	GO:0044344	cellular response to fibroblast growth factor stimulus	13/558	114/18903	3.1935e-05	0.00030845	0.000201548	SULF1/COL1A1/ZFP36L1/THBS1/SULF2/CCN2/CXCL8/WNT5A/FGF7/CCL5/CCL2/CXCL13/FGFBP1	13
BP	GO:0035456	response to interferon-beta	7/558	32/18903	3.3311e-05	0.000320348	0.000209322	IFI16/IFITM3/STAT1/XAF1/BST2/IFITM1/MNDA	7
BP	GO:0061037	negative regulation of cartilage development	7/558	32/18903	3.3311e-05	0.000320348	0.000209322	CTSK/CCN4/ADAMTS12/SNAI2/GREM1/EFEMP1/PTHLH	7
BP	GO:0030512	negative regulation of transforming growth factor beta receptor signaling pathway	12/558	99/18903	3.47568e-05	0.00033353	0.000217936	FBN1/EMILIN1/LTBP1/TGFB1I1/HTRA3/CHST11/ASPN/TGFB3/HTRA1/CAV1/CAV2/PMEPA1	12
BP	GO:0010718	positive regulation of epithelial to mesenchymal transition	9/558	56/18903	3.50897e-05	0.000335999	0.000219549	COL1A1/PDPN/TGFB1I1/LEF1/GLIPR2/TGFB3/LOXL2/TWIST1/TGFB2	9
BP	GO:0072503	cellular divalent inorganic cation homeostasis	24/558	323/18903	3.52498e-05	0.000336153	0.00021965	EDNRA/THY1/FLNA/TGM2/F2R/SLC11A1/CD40/CAV1/CYBA/CAV2/WNT5A/PTPRC/CXCL10/S100A9/CCL5/CXCL9/CORO1A/CCL13/S100A8/PLN/CALB2/APOE/CCL19/CCL21	24
BP	GO:0046598	positive regulation of viral entry into host cell	5/558	14/18903	3.53327e-05	0.000336153	0.00021965	LGALS1/CD74/CD4/HLA-DRB1/TMPRSS4	5
BP	GO:0075294	positive regulation by symbiont of entry into host	5/558	14/18903	3.53327e-05	0.000336153	0.00021965	LGALS1/CD74/CD4/HLA-DRB1/TMPRSS4	5
MF	GO:0031994	insulin-like growth factor I binding	5/561	13/18432	2.69616e-05	0.000338144	0.00027612	ITGAV/IGFBP5/IGFBP3/IGFBP4/ITGB4	5
BP	GO:0001959	regulation of cytokine-mediated signaling pathway	16/558	167/18903	3.66288e-05	0.000347739	0.000227221	AXL/PXDN/LAPTM5/IL1R1/CD74/SPHK1/CAV1/WNT5A/PTPRC/IL1RN/CXCR4/TREM2/ISG15/CCL5/MMP12/ECM1	16
BP	GO:0000302	response to reactive oxygen species	18/558	204/18903	3.68991e-05	0.000349168	0.000228155	COL1A1/MMP2/AXL/PDGFRB/ANXA1/DDR2/HMOX1/STAT1/TPM1/SPHK1/PDGFRA/CYP1B1/MMP9/BTK/NCF1/AREG/APOD/APOE	18
BP	GO:0001654	eye development	27/558	388/18903	3.69365e-05	0.000349168	0.000228155	COL5A2/COL5A1/MFAP2/FBN1/THY1/COL8A1/MFAP5/PDGFRB/INHBA/COL8A2/PXDN/COL4A1/CLIC4/SERPINF1/ALDH1A3/VIM/TSKU/ZEB1/EFEMP1/TWIST1/WNT2/PDGFRA/CYP1B1/WNT5A/TGFB2/STRA6/AQP5	27
BP	GO:0001776	leukocyte homeostasis	12/558	100/18903	3.84557e-05	0.000361989	0.000236532	AXL/ANXA1/CD74/F2R/GPR183/IL2RA/NCKAP1L/BTK/IL7R/SASH3/CORO1A/CXCL6	12
BP	GO:0030316	osteoclast differentiation	12/558	100/18903	3.84557e-05	0.000361989	0.000236532	FBN1/TNFAIP6/CCN4/GPR68/TYROBP/RASSF2/FSTL3/LILRB4/GPR183/ANXA2/CSF1R/TREM2	12
CC	GO:0005796	Golgi lumen	12/579	106/19869	6.09032e-05	0.00037058	0.000242309	MMP14/VCAN/LUM/BGN/MMP11/DCN/WNT5A/MUC16/OMD/PRELP/MUC4/DEFB1	12
BP	GO:0030168	platelet activation	14/558	133/18903	3.9575e-05	0.000371737	0.000242902	COL3A1/FN1/AXL/PDPN/FLNA/FCER1G/MYL9/F2R/CD40/COMP/PDGFRA/PLEK/APOE/SAA1	14
BP	GO:0045071	negative regulation of viral genome replication	9/558	57/18903	4.05922e-05	0.000380488	0.000248619	IFI16/IFITM3/RSAD2/BST2/IFITM1/OAS2/ISG15/CCL5/MX1	9
BP	GO:0045577	regulation of B cell differentiation	7/558	33/18903	4.12112e-05	0.000385476	0.000251879	MMP14/ZFP36L1/INHBA/SLAMF8/NCKAP1L/BTK/IL2RG	7
BP	GO:0030216	keratinocyte differentiation	16/558	170/18903	4.55135e-05	0.000424824	0.00027759	ZFP36L1/ANXA1/CLIC4/PALLD/KRT17/CDH3/KRT7/WNT5A/KRT6A/KRT16/KRT5/SCEL/SFN/KRT6B/SPRR1B/SPRR3	16
BP	GO:0043200	response to amino acid	13/558	118/18903	4.60516e-05	0.000428946	0.000280283	COL5A2/COL1A2/COL3A1/COL1A1/MMP2/PDGFC/COL4A1/COL6A1/ZEB1/PDGFRA/CYBB/CCN2/CYBA	13
BP	GO:0042476	odontogenesis	14/558	135/18903	4.67217e-05	0.000434158	0.000283689	COL1A2/COL1A1/INHBA/LEF1/ASPN/TGFB3/SERPINE1/HTRA1/TWIST1/PDGFRA/ITGB6/TGFB2/WNT10A/AQP5	14
BP	GO:0031529	ruffle organization	9/558	58/18903	4.68066e-05	0.000434158	0.000283689	ICAM1/TPM1/AIF1/CAV1/CSF1R/PLEK/TACSTD2/EPS8L1/CCL21	9
CC	GO:0030662	coated vesicle membrane	17/579	198/19869	7.27879e-05	0.000435514	0.000284767	B2M/HLA-DRA/CD74/COPZ2/CD4/HLA-DRB1/WNT5A/HLA-DPA1/FCGR1A/HLA-DPB1/IL7R/HLA-DQA1/HLA-DQB2/AREG/HLA-DQA2/APOE/HLA-DRB5	17
BP	GO:0007565	female pregnancy	17/558	189/18903	4.73474e-05	0.000438259	0.000286368	MMP2/ITGA5/TGFB3/CTSB/HAVCR2/FBLN1/ARHGDIB/IGFBP5/IGFBP7/GJB2/MMP9/GJA1/PTHLH/SPP1/EPYC/SLC2A1/ITGB4	17
BP	GO:0019722	calcium-mediated signaling	18/558	208/18903	4.76673e-05	0.000440303	0.000287704	GBP1/FCGR3A/LMCD1/SPHK1/VCAM1/CLEC7A/CD4/CXCL8/BTK/PTPRC/PLEK/CXCR4/TREM2/CD3E/PLN/IGF1/CCL20/DEFB1	18
BP	GO:0002708	positive regulation of lymphocyte mediated immunity	13/558	119/18903	5.0332e-05	0.000463953	0.000303157	B2M/IL1R1/HLA-DRA/CD40/RSAD2/IL18/BTK/HLA-DRB1/PTPRC/FCGR1A/TREM2/SASH3/C3	13
BP	GO:0036336	dendritic cell migration	7/558	34/18903	5.0585e-05	0.000465319	0.00030405	SLAMF8/GPR183/SPI1/CXCR4/CCL5/CCL19/CCL21	7
BP	GO:0099024	plasma membrane invagination	14/558	136/18903	5.07005e-05	0.000465418	0.000304115	RAB31/ITGB2/THBS1/MFGE8/FCGR2B/MSR1/AIF1/NCKAP1L/RAC2/FCGR1A/TREM2/MARCO/C3/IGLL5	14
BP	GO:0001771	immunological synapse formation	5/558	15/18903	5.17146e-05	0.000472774	0.000308921	MSN/HAVCR2/DOCK2/CCL19/CCL21	5
BP	GO:0032905	transforming growth factor beta1 production	5/558	15/18903	5.17146e-05	0.000472774	0.000308921	COL3A1/LUM/THBS1/TSKU/TYROBP	5
CC	GO:0005902	microvillus	11/579	93/19869	8.21117e-05	0.000483247	0.000315978	MSN/PDPN/CLIC4/ITGAV/AOC3/VCAM1/PDGFRA/FSCN1/PROM2/S100P/AQP5	11
BP	GO:0042088	T-helper 1 type immune response	8/558	46/18903	5.32037e-05	0.000485388	0.000317164	ANXA1/LEF1/IL1R1/HAVCR2/SLC11A1/IL18/HLA-DRB1/CCL19	8
BP	GO:0051897	positive regulation of protein kinase B signaling	13/558	120/18903	5.49543e-05	0.000499309	0.00032626	AXL/THBS1/IGFBP5/NOX4/IL18/HCLS1/CHI3L1/ADAM8/F3/IGF2/IGF1/CCL19/CCL21	13
BP	GO:0071774	response to fibroblast growth factor	13/558	120/18903	5.49543e-05	0.000499309	0.00032626	SULF1/COL1A1/ZFP36L1/THBS1/SULF2/CCN2/CXCL8/WNT5A/FGF7/CCL5/CCL2/CXCL13/FGFBP1	13
BP	GO:1903902	positive regulation of viral life cycle	6/558	24/18903	5.50709e-05	0.000499347	0.000326284	LGALS1/AXL/CD74/CD4/HLA-DRB1/TMPRSS4	6
MF	GO:0005161	platelet-derived growth factor receptor binding	5/561	14/18432	4.08917e-05	0.000502383	0.000410234	PDGFRB/ITGA5/PDGFC/IL1R1/PDGFRA	5
BP	GO:0006875	cellular metal ion homeostasis	28/558	420/18903	5.67395e-05	0.000513429	0.000335486	EDNRA/THY1/FLNA/TGM2/HMOX1/CYBRD1/F2R/SLC11A1/CD40/CAV1/CYBA/CAV2/WNT5A/PTPRC/SLC1A3/CXCL10/S100A9/CCL5/CXCL9/CORO1A/CCL13/S100A8/PLN/LCN2/CALB2/APOE/CCL19/CCL21	28
BP	GO:0032732	positive regulation of interleukin-1 production	10/558	74/18903	6.09742e-05	0.00054951	0.000359062	IFI16/HAVCR2/TYROBP/CLEC7A/MNDA/WNT5A/GBP5/IL16/SAA1/CCL19	10
BP	GO:0048662	negative regulation of smooth muscle cell proliferation	10/558	74/18903	6.09742e-05	0.00054951	0.000359062	EFEMP2/TGFB3/HMOX1/IGFBP5/IGFBP3/TPM1/AIF1/CNN1/APOD/APOE	10
BP	GO:0045104	intermediate filament cytoskeleton organization	11/558	89/18903	6.11471e-05	0.000549953	0.000359352	VIM/KRT17/KRT7/KRT6A/KRT16/KRT5/KRT19/KRT6B/KRT23/KRT13/DES	11
BP	GO:0072507	divalent inorganic cation homeostasis	25/558	356/18903	6.1485e-05	0.000550996	0.000360033	EDNRA/THY1/FLNA/TGM2/F2R/SLC11A1/CD40/CAV1/CYBA/CAV2/WNT5A/PTPRC/CXCL10/S100A9/CCL5/CXCL9/CORO1A/CCL13/S100A8/PLN/CALB2/APOE/CCL19/CCL21/S100A14	25
BP	GO:0032633	interleukin-4 production	7/558	35/18903	6.16352e-05	0.000550996	0.000360033	LEF1/FCER1G/HAVCR2/CD86/HLA-DRB1/SASH3/CD3E	7
BP	GO:0032673	regulation of interleukin-4 production	7/558	35/18903	6.16352e-05	0.000550996	0.000360033	LEF1/FCER1G/HAVCR2/CD86/HLA-DRB1/SASH3/CD3E	7
BP	GO:0045646	regulation of erythrocyte differentiation	8/558	47/18903	6.24781e-05	0.00055741	0.000364224	ZFP36L1/INHBA/B2M/STAT1/ETS1/SPI1/NCKAP1L/ISG15	8
BP	GO:0050851	antigen receptor-mediated signaling pathway	20/558	252/18903	6.30661e-05	0.000561528	0.000366915	CMTM3/THY1/GBP1/LAPTM5/RFTN1/FCGR2B/LILRB4/THEMIS2/LCP2/NCKAP1L/MNDA/BTK/HLA-DRB1/PTPRC/HLA-DPB1/FYB1/CD3E/KCNN4/IGLL5/CD79A	20
BP	GO:0031345	negative regulation of cell projection organization	17/558	194/18903	6.57242e-05	0.000584025	0.000381615	THY1/FLNA/DPYSL3/B2M/PMP22/SPOCK1/VIM/TSKU/SEMA3C/SEMA7A/WNT5A/TACSTD2/SPP1/DKK1/APOE/CCL21/KLK8	17
BP	GO:0045103	intermediate filament-based process	11/558	90/18903	6.78374e-05	0.000600401	0.000392316	VIM/KRT17/KRT7/KRT6A/KRT16/KRT5/KRT19/KRT6B/KRT23/KRT13/DES	11
BP	GO:0060191	regulation of lipase activity	11/558	90/18903	6.78374e-05	0.000600401	0.000392316	EDNRA/PDGFRB/ANXA1/CD86/PDGFRA/CCN1/ANXA8/ANXA8L1/CCL5/APOC1/ANGPTL4	11
BP	GO:0010634	positive regulation of epithelial cell migration	16/558	176/18903	6.91466e-05	0.000608353	0.000397512	SRPX2/SPARC/TMSB4X/ANXA1/THBS1/GLIPR2/NRP2/HMOX1/ETS1/CD40/MMP9/WNT5A/FGF7/TGFB2/ANXA3/FGFBP1	16
BP	GO:0032635	interleukin-6 production	16/558	176/18903	6.91466e-05	0.000608353	0.000397512	SPON2/HAVCR2/CD74/F2R/TYROBP/LILRB4/C1QTNF3/TWIST1/CLEC7A/AIF1/CYBA/NCKAP1L/BTK/WNT5A/IL16/TREM2	16
BP	GO:0032675	regulation of interleukin-6 production	16/558	176/18903	6.91466e-05	0.000608353	0.000397512	SPON2/HAVCR2/CD74/F2R/TYROBP/LILRB4/C1QTNF3/TWIST1/CLEC7A/AIF1/CYBA/NCKAP1L/BTK/WNT5A/IL16/TREM2	16
BP	GO:0034113	heterotypic cell-cell adhesion	9/558	61/18903	7.04718e-05	0.000618033	0.000403837	THY1/ITGA5/ITGB2/ITGAV/ITGAX/VCAM1/PTPRC/IL1RN/CEACAM6	9
BP	GO:0032331	negative regulation of chondrocyte differentiation	6/558	25/18903	7.06641e-05	0.000618033	0.000403837	CCN4/ADAMTS12/SNAI2/GREM1/EFEMP1/PTHLH	6
BP	GO:0043567	regulation of insulin-like growth factor receptor signaling pathway	6/558	25/18903	7.06641e-05	0.000618033	0.000403837	IGFBP5/IGFBP3/CILP/IGFBP4/CDH3/IGF1	6
BP	GO:0002673	regulation of acute inflammatory response	8/558	48/18903	7.30576e-05	0.000636461	0.000415878	OSMR/FCGR2B/ALOX5AP/BTK/FCGR1A/C3/ADAM8/PTGES	8
BP	GO:0010171	body morphogenesis	8/558	48/18903	7.30576e-05	0.000636461	0.000415878	COL1A1/MMP2/LEF1/TGFB3/CRISPLD2/PDGFRA/STRA6/DKK1	8
BP	GO:0030852	regulation of granulocyte differentiation	5/558	16/18903	7.33996e-05	0.000638188	0.000417007	RUNX1/LEF1/C1QC/EVI2B/HCLS1	5
BP	GO:0001655	urogenital system development	25/558	360/18903	7.35716e-05	0.000638435	0.000417168	SULF1/EDNRA/FBN1/MMP2/BASP1/PDGFRB/ACTA2/ANXA1/GREM1/COL4A1/SULF2/SERPINF1/NID1/NOTCH3/PTK7/STAT1/BICC1/PDGFRA/TNC/MMP9/WNT5A/TGFB2/TACSTD2/STRA6/SERPINB5	25
BP	GO:0030224	monocyte differentiation	7/558	36/18903	7.45821e-05	0.000644685	0.000421252	ZFP36L1/IFI16/GPR68/CD74/CD4/HLA-DRB1/CSF1R	7
BP	GO:0050869	negative regulation of B cell activation	7/558	36/18903	7.45821e-05	0.000644685	0.000421252	INHBA/LAPTM5/FCGR2B/TYROBP/SAMSN1/MNDA/BTK	7
BP	GO:0031102	neuron projection regeneration	9/558	62/18903	8.03114e-05	0.000692861	0.000452731	THY1/PRRX1/MMP2/FLNA/NREP/TNC/SPP1/APOD/KLK8	9
BP	GO:0038061	NIK/NF-kappaB signaling	14/558	142/18903	8.13891e-05	0.000699442	0.000457032	TMSB4X/GREM1/LAPTM5/HAVCR2/CD86/RASSF2/BIRC3/C1QTNF3/SPHK1/SPI1/IL18/TREM2/CHI3L1/CCL19	14
BP	GO:0051384	response to glucocorticoid	14/558	142/18903	8.13891e-05	0.000699442	0.000457032	ZFP36L1/ANXA1/SERPINF1/FBXO32/FIBIN/IGFBP7/GJB2/AIF1/PLAT/CYP1B1/IL1RN/CLDN1/ANXA3/AREG	14
BP	GO:0032526	response to retinoic acid	12/558	108/18903	8.24698e-05	0.000707361	0.000462206	COL1A1/MMP2/PDGFRB/SERPINF1/PTK7/IGFBP7/GJB2/WNT2/WNT5A/STRA6/GJB3/DKK1	12
BP	GO:0060759	regulation of response to cytokine stimulus	16/558	179/18903	8.45768e-05	0.000724036	0.000473102	AXL/PXDN/LAPTM5/IL1R1/CD74/SPHK1/CAV1/WNT5A/PTPRC/IL1RN/CXCR4/TREM2/ISG15/CCL5/MMP12/ECM1	16
BP	GO:0010324	membrane invagination	14/558	143/18903	8.78292e-05	0.000750433	0.00049035	RAB31/ITGB2/THBS1/MFGE8/FCGR2B/MSR1/AIF1/NCKAP1L/RAC2/FCGR1A/TREM2/MARCO/C3/IGLL5	14
BP	GO:1905523	positive regulation of macrophage migration	6/558	26/18903	8.95857e-05	0.000763972	0.000499196	MMP14/THBS1/CSF1R/C3AR1/TREM2/CCL5	6
CC	GO:0043202	lysosomal lumen	11/579	98/19869	0.000132402	0.000766653	0.000501286	CTSK/VCAN/LUM/PDGFRB/BGN/DCN/CTSB/CD74/IFI30/OMD/PRELP	11
BP	GO:0030514	negative regulation of BMP signaling pathway	9/558	63/18903	9.12795e-05	0.000776925	0.000507661	FBN1/SFRP2/TNFAIP6/HTRA3/GREM1/HTRA1/FSTL3/WNT5A/DKK1	9
BP	GO:1904705	regulation of vascular associated smooth muscle cell proliferation	11/558	93/18903	9.17993e-05	0.000778367	0.000508603	MMP2/EFEMP2/TGFB3/DDR2/HMOX1/IGFBP5/TPM1/MMP9/GJA1/CNN1/IGF1	11
BP	GO:2000106	regulation of leukocyte apoptotic process	11/558	93/18903	9.17993e-05	0.000778367	0.000508603	AXL/ANXA1/CD74/BTK/WNT5A/HCLS1/IL7R/CCL5/ADAM8/CCL19/CCL21	11
MF	GO:0019865	immunoglobulin binding	6/561	24/18432	6.52408e-05	0.000785499	0.00064142	FCER1G/FCGR2B/FCGR3A/FCGR2A/FCGR1A/JCHAIN	6
BP	GO:0003012	muscle system process	29/558	455/18903	9.30931e-05	0.000787834	0.000514789	SULF1/EDNRA/FLNA/CALD1/ACTA2/SULF2/MYL9/MYOF/FBXO32/HMOX1/IGFBP5/F2R/LMCD1/TPM2/TPM1/SPHK1/COMP/AIF1/CAV1/CCN2/CYBA/GJA1/MYLK/CXCR4/CNN1/PLN/MYH11/IGF1/DES	29
BP	GO:0030177	positive regulation of Wnt signaling pathway	14/558	144/18903	9.4708e-05	0.000799976	0.000522723	SULF1/COL1A1/SFRP2/CCN4/LEF1/SULF2/PTK7/DACT1/SFRP4/CAV1/CDH3/WNT5A/DKK1/SCEL	14
BP	GO:0010819	regulation of T cell chemotaxis	5/558	17/18903	0.000101466	0.000852201	0.000556848	WNT5A/CXCL10/CCL5/CXCL13/CCL21	5
BP	GO:0038065	collagen-activated signaling pathway	5/558	17/18903	0.000101466	0.000852201	0.000556848	COL1A1/COL4A2/COL4A1/DDR2/ITGA11	5
BP	GO:0060192	negative regulation of lipase activity	5/558	17/18903	0.000101466	0.000852201	0.000556848	ANXA1/ANXA8/ANXA8L1/APOC1/ANGPTL4	5
BP	GO:0045927	positive regulation of growth	20/558	261/18903	0.000102317	0.000857722	0.000560455	MMP14/FN1/SFRP2/BASP1/RFTN1/HOPX/KRT17/SPHK1/WNT2/SEMA7A/CYBA/CXCR4/S100A9/SASH3/TGFB2/CRABP2/S100A8/SFN/IGF2/IGF1	20
BP	GO:0000768	syncytium formation by plasma membrane fusion	9/558	64/18903	0.000103477	0.000862567	0.000563621	ADAM12/MYOF/TYROBP/CD53/PLEKHO1/DOCK2/CXCL10/TREM2/CXCL9	9
BP	GO:0050918	positive chemotaxis	9/558	64/18903	0.000103477	0.000862567	0.000563621	GPNMB/CXCL8/WNT5A/IL16/CXCL10/FGF7/CCL5/CORO1A/F3	9
BP	GO:0140253	cell-cell fusion	9/558	64/18903	0.000103477	0.000862567	0.000563621	ADAM12/MYOF/TYROBP/CD53/PLEKHO1/DOCK2/CXCL10/TREM2/CXCL9	9
BP	GO:0098742	cell-cell adhesion via plasma-membrane adhesion molecules	21/558	282/18903	0.000103847	0.000864029	0.000564576	ITGA5/ITGB2/CDH11/ICAM1/SCARF2/PCDH7/PALLD/HMCN1/VCAM1/CLDN11/NEXN/CDH3/IL1RN/CLDN1/TGFB2/AMIGO2/JAML/MPZL2/SPARCL1/CEACAM6/CLDN10	21
BP	GO:0071692	protein localization to extracellular region	25/558	368/18903	0.000104313	0.000866289	0.000566053	FBN1/CAVIN1/LTBP1/ANXA1/TGFB3/C1QTNF5/GPR68/LTBP2/F2R/RCN3/C1QTNF3/COMP/ANO1/RSAD2/HLA-DRB1/IL1RN/PLEK/TREM2/TGFB2/CCL5/ADAM8/KCNN4/APOE/IGF1/SAA1	25
BP	GO:0002437	inflammatory response to antigenic stimulus	10/558	79/18903	0.000107184	0.000884216	0.000577767	FCGR2B/FCGR3A/CD68/IL2RA/BTK/HLA-DRB1/FCGR1A/IL1RN/TREM2/C3	10
BP	GO:0048706	embryonic skeletal system development	13/558	128/18903	0.000107214	0.000884216	0.000577767	MMP14/SULF1/EDNRA/COL1A1/PRRX1/CHST11/TGFB3/SULF2/COL11A1/ZEB1/TWIST1/PDGFRA/WNT5A	13
BP	GO:0050868	negative regulation of T cell activation	13/558	128/18903	0.000107214	0.000884216	0.000577767	RUNX1/ANXA1/GPNMB/LAPTM5/FCGR2B/HAVCR2/CD74/CD86/LILRB4/IL2RA/NCKAP1L/HLA-DRB1/VSIG4	13
BP	GO:0031532	actin cytoskeleton reorganization	12/558	111/18903	0.000107666	0.000884216	0.000577767	ANTXR1/FLNA/ANXA1/PTK7/ARHGDIB/HMCN1/PDGFRA/PDLIM4/CSF1R/HCLS1/PLEK/FGF7	12
BP	GO:0034446	substrate adhesion-dependent cell spreading	12/558	111/18903	0.000107666	0.000884216	0.000577767	FN1/AXL/ANTXR1/PDPN/FLNA/GBP1/ITGAV/FBLN1/TACSTD2/UNC13D/LAMB3/OLFM4	12
BP	GO:1901222	regulation of NIK/NF-kappaB signaling	12/558	111/18903	0.000107666	0.000884216	0.000577767	TMSB4X/GREM1/LAPTM5/HAVCR2/CD86/RASSF2/C1QTNF3/SPHK1/SPI1/IL18/TREM2/CCL19	12
CC	GO:0030136	clathrin-coated vesicle	17/579	211/19869	0.000158447	0.000902899	0.000590372	HLA-DRA/CD74/CD4/HLA-DRB1/WNT5A/HLA-DPA1/FCGR1A/HLA-DPB1/IL7R/HLA-DQA1/HLA-DQB2/MALL/UNC13D/AREG/HLA-DQA2/APOE/HLA-DRB5	17
BP	GO:1990874	vascular associated smooth muscle cell proliferation	11/558	95/18903	0.000111509	0.000914088	0.000597286	MMP2/EFEMP2/TGFB3/DDR2/HMOX1/IGFBP5/TPM1/MMP9/GJA1/CNN1/IGF1	11
BP	GO:1901623	regulation of lymphocyte chemotaxis	6/558	27/18903	0.000112327	0.000917409	0.000599456	WNT5A/CXCL10/CCL5/CCL2/CXCL13/CCL21	6
BP	GO:1903055	positive regulation of extracellular matrix organization	6/558	27/18903	0.000112327	0.000917409	0.000599456	EFEMP2/PDPN/RUNX1/EMILIN1/DDR2/FSCN1	6
BP	GO:0001913	T cell mediated cytotoxicity	8/558	51/18903	0.000114076	0.00092489	0.000604344	B2M/FCGR2B/CTSC/HLA-DRA/NCKAP1L/HLA-DRB1/PTPRC/IL7R	8
BP	GO:0007157	heterophilic cell-cell adhesion via plasma membrane cell adhesion molecules	8/558	51/18903	0.000114076	0.00092489	0.000604344	ITGA5/ICAM1/SCARF2/HMCN1/VCAM1/AMIGO2/JAML/CEACAM6	8
BP	GO:0022602	ovulation cycle process	8/558	51/18903	0.000114076	0.00092489	0.000604344	MMP2/TNFAIP6/INHBA/TGFB3/MMP19/PDGFRA/TGFB2/RETN	8
BP	GO:0030225	macrophage differentiation	8/558	51/18903	0.000114076	0.00092489	0.000604344	INHBA/C1QC/CD4/SPI1/MMP9/HLA-DRB1/CSF1R/HCLS1	8
BP	GO:0006874	cellular calcium ion homeostasis	21/558	284/18903	0.000114694	0.000928203	0.000606509	EDNRA/THY1/FLNA/TGM2/F2R/CD40/CAV1/CYBA/CAV2/WNT5A/PTPRC/CXCL10/CCL5/CXCL9/CORO1A/CCL13/PLN/CALB2/APOE/CCL19/CCL21	21
BP	GO:2000027	regulation of animal organ morphogenesis	13/558	129/18903	0.000116081	0.000937724	0.000612731	SULF1/CTHRC1/SFRP2/SNAI2/GREM1/PTK7/DACT1/WNT2/WNT5A/FGF7/TACSTD2/DKK1/WNT10A	13
BP	GO:0032613	interleukin-10 production	9/558	65/18903	0.000117011	0.000941808	0.000615399	FCGR2B/TYROBP/LILRB4/CLEC7A/BTK/HLA-DRB1/TREM2/SASH3/ISG15	9
BP	GO:0032653	regulation of interleukin-10 production	9/558	65/18903	0.000117011	0.000941808	0.000615399	FCGR2B/TYROBP/LILRB4/CLEC7A/BTK/HLA-DRB1/TREM2/SASH3/ISG15	9
BP	GO:1903038	negative regulation of leukocyte cell-cell adhesion	14/558	147/18903	0.000118229	0.000949892	0.000620682	RUNX1/ANXA1/GPNMB/LAPTM5/FCGR2B/HAVCR2/CD74/CD86/LILRB4/IL2RA/NCKAP1L/HLA-DRB1/VSIG4/CCL21	14
BP	GO:0048608	reproductive structure development	22/558	306/18903	0.000119548	0.000958758	0.000626474	MMP14/SULF1/MMP2/AXL/SFRP2/TNFAIP6/BASP1/PDGFRB/ANXA1/INHBA/SERPINF1/MMP19/PDGFRA/TNC/CYP1B1/WNT5A/NUPR1/TGFB2/C3/STRA6/SERPINB5/RETN	22
MF	GO:0008191	metalloendopeptidase inhibitor activity	5/561	16/18432	8.48174e-05	0.000963397	0.000786687	TIMP3/SPOCK1/TIMP2/BST2/RARRES1	5
MF	GO:0016641	oxidoreductase activity, acting on the CH-NH2 group of donors, oxygen as acceptor	5/561	16/18432	8.48174e-05	0.000963397	0.000786687	LOX/LOXL1/LOXL2/AOC3/VCAM1	5
MF	GO:0050664	oxidoreductase activity, acting on NAD(P)H, oxygen as acceptor	5/561	16/18432	8.48174e-05	0.000963397	0.000786687	NCF2/NOX4/CYBB/CYBA/NCF1	5
BP	GO:0010517	regulation of phospholipase activity	9/558	66/18903	0.000131994	0.00105666	0.000690449	EDNRA/PDGFRB/ANXA1/CD86/PDGFRA/CCN1/ANXA8/ANXA8L1/CCL5	9
BP	GO:0001765	membrane raft assembly	4/558	10/18903	0.000136901	0.0010877	0.000710725	RFTN1/CAV1/CAV2/ANXA2	4
BP	GO:0001915	negative regulation of T cell mediated cytotoxicity	4/558	10/18903	0.000136901	0.0010877	0.000710725	FCGR2B/NCKAP1L/PTPRC/IL7R	4
BP	GO:0045657	positive regulation of monocyte differentiation	4/558	10/18903	0.000136901	0.0010877	0.000710725	ZFP36L1/CD74/CD4/HLA-DRB1	4
BP	GO:2000425	regulation of apoptotic cell clearance	4/558	10/18903	0.000136901	0.0010877	0.000710725	TGM2/TREM2/C3/CCL2	4
BP	GO:0060263	regulation of respiratory burst	5/558	18/18903	0.000137094	0.0010877	0.000710725	SLAMF8/CLEC7A/RAC2/NCF1/JCHAIN	5
BP	GO:0055074	calcium ion homeostasis	22/558	309/18903	0.000137564	0.00108948	0.000711892	EDNRA/THY1/FLNA/TGM2/F2R/CD40/CAV1/CYBA/CAV2/WNT5A/PTPRC/CXCL10/CCL5/CXCL9/CORO1A/CCL13/PLN/CALB2/APOE/CCL19/CCL21/S100A14	22
BP	GO:1903707	negative regulation of hemopoiesis	12/558	114/18903	0.000139205	0.00109637	0.000716394	FBN1/TNFAIP6/RUNX1/ANXA1/SNAI2/INHBA/FCGR2B/GPR68/CD74/FSTL3/LILRB4/C1QC	12
BP	GO:0002675	positive regulation of acute inflammatory response	6/558	28/18903	0.000139421	0.00109637	0.000716394	OSMR/ALOX5AP/BTK/FCGR1A/C3/ADAM8	6
BP	GO:0010818	T cell chemotaxis	6/558	28/18903	0.000139421	0.00109637	0.000716394	GPR183/WNT5A/CXCL10/CCL5/CXCL13/CCL21	6
BP	GO:0032703	negative regulation of interleukin-2 production	6/558	28/18903	0.000139421	0.00109637	0.000716394	GBP1/LAPTM5/HAVCR2/LILRB4/VSIG4/PTPRC	6
CC	GO:0005614	interstitial matrix	4/579	11/19869	0.000200045	0.00110486	0.00072243	CCDC80/ADAMTSL4/TNC/COL14A1	4
CC	GO:1905370	serine-type endopeptidase complex	4/579	11/19869	0.000200045	0.00110486	0.00072243	PLAU/PLAUR/CFH/FCN1	4
BP	GO:0061458	reproductive system development	22/558	310/18903	0.000144083	0.00113103	0.000739039	MMP14/SULF1/MMP2/AXL/SFRP2/TNFAIP6/BASP1/PDGFRB/ANXA1/INHBA/SERPINF1/MMP19/PDGFRA/TNC/CYP1B1/WNT5A/NUPR1/TGFB2/C3/STRA6/SERPINB5/RETN	22
BP	GO:0006956	complement activation	13/558	132/18903	0.000146581	0.00114861	0.000750528	C1S/C1R/CFH/SERPING1/C1QC/C1QA/C1QB/VSIG4/TREM2/MFAP4/C3/IGLL5/FCN1	13
BP	GO:0060349	bone morphogenesis	11/558	98/18903	0.000147784	0.001156	0.000755355	MMP14/COL3A1/COL1A1/SERPINH1/TGFB3/TSKU/SFRP4/TWIST1/COMP/TMEM119/ACP5	11
BP	GO:0061138	morphogenesis of a branching epithelium	16/558	188/18903	0.000150407	0.00117444	0.000767406	MMP14/SULF1/EDNRA/SFRP2/SNAI2/LEF1/GREM1/COL4A1/CLIC4/SEMA3C/TGM2/WNT2/WNT5A/FGF7/TACSTD2/AREG	16
BP	GO:0048260	positive regulation of receptor-mediated endocytosis	8/558	53/18903	0.000150785	0.00117533	0.000767986	GREM1/B2M/SERPINE1/SFRP4/ANXA2/C3/CCL19/CCL21	8
BP	GO:0022604	regulation of cell morphogenesis	22/558	312/18903	0.000157947	0.00122861	0.000802803	FN1/SPARC/MSN/PDPN/FLNA/ANXA1/ITGB2/GBP1/FBLN1/PLEKHO1/TPM1/RAC2/LST1/WNT5A/CSF1R/CXCR4/TACSTD2/UNC13D/CORO1A/CCL13/CCL2/OLFM4	22
BP	GO:0001101	response to acid chemical	13/558	133/18903	0.000158174	0.00122861	0.000802803	COL5A2/COL1A2/COL3A1/COL1A1/MMP2/PDGFC/COL4A1/COL6A1/ZEB1/PDGFRA/CYBB/CCN2/CYBA	13
BP	GO:0032755	positive regulation of interleukin-6 production	11/558	99/18903	0.000161913	0.00125546	0.000820347	SPON2/CD74/F2R/TYROBP/TWIST1/CLEC7A/AIF1/CYBA/BTK/WNT5A/IL16	11
BP	GO:0044703	multi-organism reproductive process	17/558	209/18903	0.000163753	0.00126752	0.000828226	MMP2/ITGA5/TGFB3/CTSB/HAVCR2/FBLN1/ARHGDIB/IGFBP5/IGFBP7/GJB2/MMP9/GJA1/PTHLH/SPP1/EPYC/SLC2A1/ITGB4	17
BP	GO:0002704	negative regulation of leukocyte mediated immunity	9/558	68/18903	0.000166797	0.00128659	0.00084069	FCGR2B/HAVCR2/HMOX1/LILRB4/SPI1/NCKAP1L/BST2/PTPRC/IL7R	9
BP	GO:0006949	syncytium formation	9/558	68/18903	0.000166797	0.00128659	0.00084069	ADAM12/MYOF/TYROBP/CD53/PLEKHO1/DOCK2/CXCL10/TREM2/CXCL9	9
BP	GO:0030183	B cell differentiation	14/558	152/18903	0.000168733	0.0012975	0.000847817	MMP14/LGALS1/ZFP36L1/INHBA/FCGR2B/SLAMF8/VCAM1/GPR183/SPI1/NCKAP1L/BTK/PTPRC/IL2RG/CD79A	14
BP	GO:0010632	regulation of epithelial cell migration	21/558	292/18903	0.000168795	0.0012975	0.000847817	SRPX2/SPARC/TMSB4X/ANXA1/THBS1/GLIPR2/SERPINF1/NRP2/DCN/HMOX1/ETS1/CD40/MMP9/WNT5A/FGF7/TGFB2/ANXA3/TACSTD2/APOE/CXCL13/FGFBP1	21
BP	GO:0010955	negative regulation of protein processing	6/558	29/18903	0.000171441	0.0013133	0.000858138	PLAU/THBS1/GAS1/SERPINE1/PLAT/CST7	6
BP	GO:1903318	negative regulation of protein maturation	6/558	29/18903	0.000171441	0.0013133	0.000858138	PLAU/THBS1/GAS1/SERPINE1/PLAT/CST7	6
BP	GO:0032330	regulation of chondrocyte differentiation	8/558	54/18903	0.000172494	0.00131746	0.000860858	CCN4/ADAMTS12/SNAI2/GREM1/LOXL2/EFEMP1/CCN2/PTHLH	8
BP	GO:0008037	cell recognition	18/558	230/18903	0.000172577	0.00131746	0.000860858	VCAN/MSN/NTM/MFGE8/SPON2/COLEC12/HAVCR2/PALLD/DOCK2/CLEC7A/NEXN/FCGR1A/CXCR4/TREM2/IGLL5/FCN1/CCL19/CCL21	18
BP	GO:0048568	embryonic organ development	28/558	449/18903	0.000176287	0.00134347	0.000877853	MMP14/EDNRA/MFAP2/FBN1/CTHRC1/PRRX1/MFAP5/ZFP36L1/PDGFC/CHST11/LEF1/TGFB3/ALDH1A3/COL11A1/ZEB1/EFEMP1/PTK7/TWIST1/WNT2/PDGFRA/CCN1/CXCL8/WNT5A/TGFB2/STRA6/KRT19/IGF2/GJB5	28
BP	GO:0001914	regulation of T cell mediated cytotoxicity	7/558	41/18903	0.0001768	0.00134508	0.000878903	B2M/FCGR2B/HLA-DRA/NCKAP1L/HLA-DRB1/PTPRC/IL7R	7
BP	GO:0071887	leukocyte apoptotic process	12/558	117/18903	0.000178341	0.00135448	0.000885048	AXL/ANXA1/CD74/IL2RA/BTK/WNT5A/HCLS1/IL7R/CCL5/ADAM8/CCL19/CCL21	12
BP	GO:0031424	keratinization	10/558	84/18903	0.000180091	0.00136544	0.000892207	KRT17/CDH3/KRT7/KRT6A/KRT16/KRT5/SFN/KRT6B/SPRR1B/SPRR3	10
BP	GO:0002283	neutrophil activation involved in immune response	5/558	19/18903	0.00018156	0.00137189	0.000896425	ITGB2/FCER1G/TYROBP/SPI1/ANXA3	5
BP	GO:0061298	retina vasculature development in camera-type eye	5/558	19/18903	0.00018156	0.00137189	0.000896425	PDGFRB/COL4A1/CLIC4/PDGFRA/CYP1B1	5
CC	GO:0005765	lysosomal membrane	26/579	418/19869	0.000256044	0.00137194	0.00089706	GLIPR1/LAPTM5/COL6A1/HLA-DRA/CD74/IFITM3/CYBRD1/SLC15A3/LAMP5/HLA-DMB/CD68/FPR1/BST2/HLA-DMA/IFITM1/HLA-DRB1/ANXA2/HLA-DPA1/HLA-DPB1/C3AR1/HLA-DQA1/HLA-DOA/HLA-DQB2/CEACAM6/HLA-DQA2/HLA-DRB5	26
CC	GO:0098852	lytic vacuole membrane	26/579	418/19869	0.000256044	0.00137194	0.00089706	GLIPR1/LAPTM5/COL6A1/HLA-DRA/CD74/IFITM3/CYBRD1/SLC15A3/LAMP5/HLA-DMB/CD68/FPR1/BST2/HLA-DMA/IFITM1/HLA-DRB1/ANXA2/HLA-DPA1/HLA-DPB1/C3AR1/HLA-DQA1/HLA-DOA/HLA-DQB2/CEACAM6/HLA-DQA2/HLA-DRB5	26
BP	GO:0032835	glomerulus development	9/558	69/18903	0.000186877	0.00140967	0.000921109	SULF1/EDNRA/BASP1/PDGFRB/ACTA2/SULF2/NID1/NOTCH3/PDGFRA	9
MF	GO:0098631	cell adhesion mediator activity	9/561	64/18432	0.000130284	0.00143831	0.00117449	EMILIN1/ANXA1/PALLD/ITGA11/CNN3/TRIM29/NEXN/ANXA2/S100A11	9
MF	GO:0008083	growth factor activity	15/561	162/18432	0.000131407	0.00143831	0.00117449	BMP1/INHBA/PDGFC/TGFB3/EFEMP1/TYMP/CCN2/FGF7/TGFB2/DKK1/AREG/IGF2/CXCL1/IGF1/MIA	15
CC	GO:0043292	contractile fiber	18/579	242/19869	0.000277622	0.00146568	0.000958356	MMP2/FLNA/PDLIM3/CALD1/ACTA2/PDLIM7/MYL9/FBXO32/PALLD/TPM2/TPM1/NEXN/PDLIM4/FLNC/KRT19/MYH11/SLC2A1/DES	18
BP	GO:0043616	keratinocyte proliferation	8/558	55/18903	0.000196709	0.00148132	0.000967928	ZFP36L1/SNAI2/ZEB1/CDH3/FGF7/AREG/SFN/KLK8	8
BP	GO:0030003	cellular cation homeostasis	30/558	499/18903	0.000197882	0.00148763	0.000972051	EDNRA/THY1/FLNA/CLIC4/TGM2/HMOX1/SLAMF8/CYBRD1/F2R/SLC11A1/CD40/CAV1/CYBA/CAV2/WNT5A/PTPRC/SLC1A3/CXCL10/S100A9/CCL5/CXCL9/CORO1A/CCL13/S100A8/PLN/LCN2/CALB2/APOE/CCL19/CCL21	30
BP	GO:0032722	positive regulation of chemokine production	9/558	70/18903	0.000208928	0.00156327	0.00102148	HAVCR2/HMOX1/CD74/TWIST1/CLEC7A/AIF1/IL18/WNT5A/CSF1R	9
BP	GO:0002825	regulation of T-helper 1 type immune response	6/558	30/18903	0.000209	0.00156327	0.00102148	ANXA1/IL1R1/HAVCR2/SLC11A1/IL18/CCL19	6
BP	GO:0060142	regulation of syncytium formation by plasma membrane fusion	6/558	30/18903	0.000209	0.00156327	0.00102148	TYROBP/CD53/PLEKHO1/CXCL10/TREM2/CXCL9	6
BP	GO:0032060	bleb assembly	4/558	11/18903	0.000210114	0.00156372	0.00102177	EMP3/PMP22/EMP1/MYLK	4
BP	GO:0045060	negative thymic T cell selection	4/558	11/18903	0.000210114	0.00156372	0.00102177	CD74/DOCK2/PTPRC/CD3E	4
BP	GO:0060900	embryonic camera-type eye formation	4/558	11/18903	0.000210114	0.00156372	0.00102177	ALDH1A3/TWIST1/WNT5A/STRA6	4
BP	GO:1904019	epithelial cell apoptotic process	13/558	137/18903	0.000212775	0.00158087	0.00103298	EDNRA/CD248/ZFP36L1/THBS1/LEF1/ICAM1/SERPINE1/HMOX1/SFRP4/CD40/NUPR1/CCL2/ANGPTL4	13
BP	GO:0010952	positive regulation of peptidase activity	16/558	194/18903	0.00021591	0.00160149	0.00104645	FN1/SFRP2/ANTXR1/PCOLCE/IFI16/LAPTM5/FBLN1/F2R/RCN3/CLEC7A/CAV1/CCN2/CCN1/S100A9/F3/S100A8	16
BP	GO:0033077	T cell differentiation in thymus	10/558	86/18903	0.000219129	0.00162265	0.00106028	ZFP36L1/B2M/ZEB1/CD74/DOCK2/PTPRC/IL7R/ADAM8/CD3E/IL2RG	10
MF	GO:0050786	RAGE receptor binding	4/561	10/18432	0.000154044	0.00165597	0.00135223	FPR1/S100A4/S100A9/S100A8	4
BP	GO:2000116	regulation of cysteine-type endopeptidase activity	18/558	235/18903	0.000225257	0.00166525	0.00108811	SFRP2/THBS1/IFI16/LAPTM5/CST2/F2R/PLAUR/BIRC3/CLEC7A/CCN2/CCN1/MMP9/S100A9/CST7/CST1/F3/S100A8/SFN	18
MF	GO:0098641	cadherin binding involved in cell-cell adhesion	5/561	18/18432	0.000158178	0.00167058	0.00136416	ANXA1/CNN3/TRIM29/ANXA2/S100A11	5
CC	GO:0030135	coated vesicle	21/579	310/19869	0.000321912	0.00167487	0.00109514	B2M/CTSC/HLA-DRA/CD74/COPZ2/CD4/HLA-DRB1/WNT5A/HLA-DPA1/FCGR1A/HLA-DPB1/IL7R/HLA-DQA1/HLA-DQB2/MALL/UNC13D/AREG/HLA-DQA2/COL7A1/APOE/HLA-DRB5	21
BP	GO:0032677	regulation of interleukin-8 production	11/558	103/18903	0.000230465	0.00170092	0.00111142	TMSB4X/ANXA1/SERPINE1/CD74/F2R/CLEC7A/WNT5A/PTPRC/CHI3L1/F3/FCN1	11
MF	GO:0043236	laminin binding	6/561	28/18432	0.000164652	0.00170898	0.00139551	LGALS1/THBS1/PXDN/NID1/LRRC15/ECM1	6
BP	GO:0035455	response to interferon-alpha	5/558	20/18903	0.000236234	0.00173199	0.00113172	AXL/IFITM3/BST2/IFITM1/IFIT3	5
BP	GO:0045655	regulation of monocyte differentiation	5/558	20/18903	0.000236234	0.00173199	0.00113172	ZFP36L1/GPR68/CD74/CD4/HLA-DRB1	5
BP	GO:0055093	response to hyperoxia	5/558	20/18903	0.000236234	0.00173199	0.00113172	COL1A1/MMP2/PDGFRB/PDPN/CAV1	5
BP	GO:1903978	regulation of microglial cell activation	5/558	20/18903	0.000236234	0.00173199	0.00113172	CTSC/SPHK1/PTPRC/TREM2/CST7	5
MF	GO:0048306	calcium-dependent protein binding	10/561	81/18432	0.000169798	0.00173251	0.00141473	ANXA1/ANXA2/S100A4/S100A9/S100A11/ANXA3/S100A8/S100A2/S100A14/S100P	10
BP	GO:0071548	response to dexamethasone	7/558	43/18903	0.000240823	0.00176233	0.00115155	SERPINF1/FBXO32/FIBIN/GJB2/PLAT/CYP1B1/CLDN1	7
BP	GO:0045069	regulation of viral genome replication	10/558	87/18903	0.000241166	0.00176233	0.00115155	IFI16/IFITM3/RSAD2/BST2/IFITM1/CXCL8/OAS2/ISG15/CCL5/MX1	10
BP	GO:0003158	endothelium development	13/558	139/18903	0.000245656	0.00178926	0.00116914	EDNRA/FSTL1/MSN/ADAMTS12/PDPN/CLIC4/ICAM1/ZEB1/ITGAX/COL15A1/CLDN1/CXCL10/CXCR4	13
BP	GO:0050852	T cell receptor signaling pathway	13/558	139/18903	0.000245656	0.00178926	0.00116914	THY1/GBP1/LAPTM5/RFTN1/LILRB4/THEMIS2/LCP2/HLA-DRB1/PTPRC/HLA-DPB1/FYB1/CD3E/KCNN4	13
BP	GO:0032637	interleukin-8 production	11/558	104/18903	0.000250997	0.00182517	0.00119261	TMSB4X/ANXA1/SERPINE1/CD74/F2R/CLEC7A/WNT5A/PTPRC/CHI3L1/F3/FCN1	11
CC	GO:0101003	ficolin-1-rich granule membrane	8/579	61/19869	0.000374604	0.00192118	0.00125619	ITGB2/FCER1G/ITGAX/SLC11A1/SLC2A3/FPR1/NCKAP1L/ADAM8	8
BP	GO:0044706	multi-multicellular organism process	17/558	218/18903	0.000270392	0.00196299	0.00128267	MMP2/ITGA5/TGFB3/CTSB/HAVCR2/FBLN1/ARHGDIB/IGFBP5/IGFBP7/GJB2/MMP9/GJA1/PTHLH/SPP1/EPYC/SLC2A1/ITGB4	17
CC	GO:0030670	phagocytic vesicle membrane	9/579	77/19869	0.00039403	0.00199235	0.00130272	RAB31/B2M/RAB34/SLC11A1/CYBB/CYBA/RAC2/ANXA3/CORO1A	9
BP	GO:0002224	toll-like receptor signaling pathway	12/558	123/18903	0.000285332	0.00206807	0.00135133	RFTN1/LY96/COLEC12/HAVCR2/BIRC3/CD40/CAV1/RSAD2/CYBA/BTK/TREM2/S100A14	12
BP	GO:0001961	positive regulation of cytokine-mediated signaling pathway	8/558	58/18903	0.000286608	0.00207394	0.00135516	AXL/LAPTM5/IL1R1/CD74/WNT5A/CXCR4/TREM2/MMP12	8
BP	GO:0060415	muscle tissue morphogenesis	9/558	73/18903	0.000288431	0.00208373	0.00136156	COL3A1/EDNRA/EFEMP2/COL11A1/TPM1/WNT2/MYLK/WNT5A/TGFB2	9
CC	GO:0030018	Z disc	12/579	130/19869	0.000424412	0.00211617	0.00138368	FLNA/PDLIM3/PDLIM7/MYL9/FBXO32/PALLD/NEXN/PDLIM4/FLNC/KRT19/SLC2A1/DES	12
BP	GO:0060973	cell migration involved in heart development	5/558	21/18903	0.000302575	0.00217766	0.00142293	EDNRA/PDGFRB/SNAI2/SEMA3C/TWIST1	5
BP	GO:0090026	positive regulation of monocyte chemotaxis	5/558	21/18903	0.000302575	0.00217766	0.00142293	SERPINE1/AIF1/CXCL10/CCL5/S100A14	5
BP	GO:0007435	salivary gland morphogenesis	6/558	32/18903	0.000303392	0.00217766	0.00142293	SNAI2/TGFB3/SEMA3C/TGM2/FGF7/TGFB2	6
BP	GO:1990776	response to angiotensin	6/558	32/18903	0.000303392	0.00217766	0.00142293	COL3A1/INHBA/DDR2/CYBB/CAV1/CYBA	6
BP	GO:0045862	positive regulation of proteolysis	24/558	372/18903	0.000307516	0.00218481	0.00142761	MMP14/FN1/SFRP2/ANTXR1/PCOLCE/IFI16/LAPTM5/SPON1/CTSC/FBLN1/F2R/RCN3/CLEC7A/CAV1/CCN2/CCN1/ANXA2/TREM2/S100A9/NUPR1/ADAM8/F3/S100A8/APOE	24
BP	GO:0001553	luteinization	4/558	12/18903	0.000307831	0.00218481	0.00142761	MMP2/INHBA/PDGFRA/RETN	4
BP	GO:0032908	regulation of transforming growth factor beta1 production	4/558	12/18903	0.000307831	0.00218481	0.00142761	LUM/THBS1/TSKU/TYROBP	4
BP	GO:0038063	collagen-activated tyrosine kinase receptor signaling pathway	4/558	12/18903	0.000307831	0.00218481	0.00142761	COL1A1/COL4A2/COL4A1/DDR2	4
BP	GO:0043383	negative T cell selection	4/558	12/18903	0.000307831	0.00218481	0.00142761	CD74/DOCK2/PTPRC/CD3E	4
BP	GO:0060394	negative regulation of pathway-restricted SMAD protein phosphorylation	4/558	12/18903	0.000307831	0.00218481	0.00142761	EMILIN1/GREM1/PMEPA1/DKK1	4
BP	GO:0071635	negative regulation of transforming growth factor beta production	4/558	12/18903	0.000307831	0.00218481	0.00142761	FN1/TSKU/TYROBP/CDH3	4
CC	GO:0031225	anchored component of membrane	14/579	169/19869	0.000444376	0.00218536	0.00142892	THY1/NTM/GAS1/PLAUR/SEMA7A/BST2/TFPI/LY6E/CD52/CD48/CEACAM6/PSCA/MSLN/LY6D	14
BP	GO:0006029	proteoglycan metabolic process	10/558	90/18903	0.000318712	0.00225623	0.00147427	SULF1/BGN/ADAMTS12/CHST11/DSE/SULF2/DCN/COL11A1/BTK/IGF1	10
BP	GO:0006801	superoxide metabolic process	9/558	74/18903	0.000319924	0.00225623	0.00147427	NCF2/ITGB2/NOX4/TYROBP/CLEC7A/CYBB/CYBA/ACP5/NCF1	9
BP	GO:0035924	cellular response to vascular endothelial growth factor stimulus	9/558	74/18903	0.000319924	0.00225623	0.00147427	PDGFRB/ADAMTS12/ANXA1/NRP2/DCN/GAS1/SPHK1/VCAM1/PDGFRA	9
BP	GO:0045123	cellular extravasation	9/558	74/18903	0.000319924	0.00225623	0.00147427	THY1/ICAM1/IL1R1/VCAM1/SELPLG/JAML/ADAM8/CCL2/CCL21	9
BP	GO:0010717	regulation of epithelial to mesenchymal transition	11/558	107/18903	0.000322093	0.00226223	0.00147819	COL1A1/SFRP2/PDPN/TGFB1I1/LEF1/GREM1/GLIPR2/TGFB3/LOXL2/TWIST1/TGFB2	11
BP	GO:0030890	positive regulation of B cell proliferation	7/558	45/18903	0.000322303	0.00226223	0.00147819	CD74/CD40/GPR183/NCKAP1L/BTK/PTPRC/SASH3	7
BP	GO:0031295	T cell costimulation	7/558	45/18903	0.000322303	0.00226223	0.00147819	LGALS1/CD86/LILRB4/CAV1/CD3E/CCL19/CCL21	7
BP	GO:0007566	embryo implantation	8/558	59/18903	0.000323126	0.00226443	0.00147963	MMP2/FBLN1/ARHGDIB/IGFBP7/MMP9/GJA1/SPP1/ITGB4	8
CC	GO:0045177	apical part of cell	26/579	435/19869	0.000470318	0.00228168	0.00149191	CTSK/FN1/THY1/FAP/MSN/PDGFRB/PDPN/ANXA1/OSMR/CLIC4/DDR2/C1QTNF5/CTSB/CYBRD1/VCAM1/ANO1/PLAT/CYBA/BST2/GJA1/CLDN1/PROM2/SLC16A3/CEACAM6/SLC2A1/AQP5	26
BP	GO:0001952	regulation of cell-matrix adhesion	12/558	125/18903	0.000331361	0.00231848	0.00151495	MMP14/PLAU/THY1/EFEMP2/THBS1/GREM1/SERPINE1/MMP12/CD3E/CEACAM6/APOD/CCL21	12
MF	GO:0097493	structural molecule activity conferring elasticity	4/561	11/18432	0.000236251	0.00237039	0.0019356	FBN1/FBLN2/EMILIN1/ELN	4
BP	GO:0022408	negative regulation of cell-cell adhesion	16/558	202/18903	0.000340848	0.00238111	0.00155587	RUNX1/ANXA1/GPNMB/LAPTM5/FCGR2B/HAVCR2/CD74/CD86/LILRB4/SPI1/IL2RA/NCKAP1L/HLA-DRB1/VSIG4/IL1RN/CCL21	16
BP	GO:0060021	roof of mouth development	10/558	91/18903	0.000348782	0.00242847	0.00158682	PRRX1/SNAI2/INHBA/LEF1/TGFB3/TWIST1/PDGFRA/ITGB6/WNT5A/TGFB2	10
BP	GO:2000117	negative regulation of cysteine-type endopeptidase activity	10/558	91/18903	0.000348782	0.00242847	0.00158682	SFRP2/THBS1/IFI16/CST2/PLAUR/BIRC3/MMP9/CST7/CST1/SFN	10
BP	GO:1902106	negative regulation of leukocyte differentiation	11/558	108/18903	0.000349267	0.00242847	0.00158682	FBN1/TNFAIP6/RUNX1/ANXA1/INHBA/FCGR2B/GPR68/CD74/FSTL3/LILRB4/C1QC	11
BP	GO:0045669	positive regulation of osteoblast differentiation	9/558	75/18903	0.000354206	0.00245897	0.00160675	CTHRC1/SFRP2/CCN4/DDR2/PDLIM7/TMEM119/CCN1/IFITM1/IGF1	9
BP	GO:0001763	morphogenesis of a branching structure	16/558	203/18903	0.000360168	0.00249645	0.00163124	MMP14/SULF1/EDNRA/SFRP2/SNAI2/LEF1/GREM1/COL4A1/CLIC4/SEMA3C/TGM2/WNT2/WNT5A/FGF7/TACSTD2/AREG	16
BP	GO:0002828	regulation of type 2 immune response	6/558	33/18903	0.000361654	0.00249896	0.00163288	ANXA1/CD74/CD86/RSAD2/IL18/ECM1	6
BP	GO:0038094	Fc-gamma receptor signaling pathway	6/558	33/18903	0.000361654	0.00249896	0.00163288	FCER1G/PLPP4/FCGR2B/FCGR3A/PTPRC/FCGR1A	6
BP	GO:0002711	positive regulation of T cell mediated immunity	8/558	60/18903	0.000363351	0.00250678	0.00163799	B2M/IL1R1/HLA-DRA/RSAD2/IL18/HLA-DRB1/PTPRC/SASH3	8
CC	GO:0032587	ruffle membrane	10/579	97/19869	0.000528807	0.00253122	0.00165507	FAP/PDPN/ITGA5/ITGAV/PLEKHO1/TPM1/AIF1/PLEK/LCP1/EPS8L1	10
BP	GO:0010837	regulation of keratinocyte proliferation	7/558	46/18903	0.000370603	0.0025489	0.00166551	ZFP36L1/SNAI2/ZEB1/CDH3/FGF7/AREG/SFN	7
BP	GO:0035272	exocrine system development	7/558	46/18903	0.000370603	0.0025489	0.00166551	SNAI2/TGFB3/SEMA3C/TGM2/FGF7/TGFB2/IGF2	7
CC	GO:0034358	plasma lipoprotein particle	6/579	36/19869	0.000551862	0.00257297	0.00168237	APOL1/MSR1/APOC1/APOE/SAA1/SAA2	6
CC	GO:1990777	lipoprotein particle	6/579	36/19869	0.000551862	0.00257297	0.00168237	APOL1/MSR1/APOC1/APOE/SAA1/SAA2	6
BP	GO:0031032	actomyosin structure organization	16/558	204/18903	0.000380424	0.00260797	0.00170411	FRMD6/PDGFRB/CNN2/TGFB3/MYL9/ITGB5/CNN3/ELN/TPM1/PDGFRA/CCN2/CNN1/TACSTD2/FLNC/KRT19/MYH11	16
BP	GO:0050728	negative regulation of inflammatory response	15/558	184/18903	0.00038131	0.00260797	0.00170411	TNFAIP6/SERPINF1/FCGR2B/SLAMF8/C1QTNF3/IL2RA/HLA-DRB1/ACP5/PTPRC/TREM2/PTGIS/CST7/APOE/IGF1/SAA1	15
BP	GO:0030449	regulation of complement activation	5/558	22/18903	0.000382126	0.00260797	0.00170411	CFH/SERPING1/VSIG4/TREM2/C3	5
BP	GO:0030728	ovulation	5/558	22/18903	0.000382126	0.00260797	0.00170411	MMP2/TNFAIP6/INHBA/MMP19/PLAT	5
BP	GO:0032928	regulation of superoxide anion generation	5/558	22/18903	0.000382126	0.00260797	0.00170411	ITGB2/TYROBP/CLEC7A/CYBA/ACP5	5
MF	GO:0016638	oxidoreductase activity, acting on the CH-NH2 group of donors	5/561	20/18432	0.000272149	0.0026858	0.00219316	LOX/LOXL1/LOXL2/AOC3/VCAM1	5
BP	GO:1904035	regulation of epithelial cell apoptotic process	11/558	110/18903	0.000409422	0.00278997	0.00182303	CD248/ZFP36L1/THBS1/ICAM1/SERPINE1/HMOX1/SFRP4/CD40/NUPR1/CCL2/ANGPTL4	11
CC	GO:0005766	primary lysosome	13/579	155/19869	0.000625574	0.00282503	0.00184719	GLIPR1/CTSC/CD68/FPR1/BST2/MNDA/ANXA2/C3AR1/C3/UNC13D/CEACAM6/RETN/SERPINA3	13
CC	GO:0042582	azurophil granule	13/579	155/19869	0.000625574	0.00282503	0.00184719	GLIPR1/CTSC/CD68/FPR1/BST2/MNDA/ANXA2/C3AR1/C3/UNC13D/CEACAM6/RETN/SERPINA3	13
CC	GO:0005901	caveola	9/579	82/19869	0.000629534	0.00282503	0.00184719	CAVIN1/MYOF/HMOX1/F2R/CAV1/CAV2/TFPI/PTGIS/SLC2A1	9
BP	GO:0031294	lymphocyte costimulation	7/558	47/18903	0.000424525	0.00288404	0.0018845	LGALS1/CD86/LILRB4/CAV1/CD3E/CCL19/CCL21	7
BP	GO:0097028	dendritic cell differentiation	7/558	47/18903	0.000424525	0.00288404	0.0018845	AXL/FCGR2B/SPI1/ITGB6/TREM2/UBD/CCL19	7
BP	GO:0007431	salivary gland development	6/558	34/18903	0.000428312	0.00290533	0.00189841	SNAI2/TGFB3/SEMA3C/TGM2/FGF7/TGFB2	6
BP	GO:0033690	positive regulation of osteoblast proliferation	4/558	13/18903	0.000434299	0.00291479	0.00190459	CTHRC1/ITGAV/TMEM119/CCN1	4
BP	GO:0051918	negative regulation of fibrinolysis	4/558	13/18903	0.000434299	0.00291479	0.00190459	PLAU/THBS1/SERPINE1/PLAT	4
BP	GO:0060100	positive regulation of phagocytosis, engulfment	4/558	13/18903	0.000434299	0.00291479	0.00190459	RAB31/NCKAP1L/TREM2/C3	4
BP	GO:0070486	leukocyte aggregation	4/558	13/18903	0.000434299	0.00291479	0.00190459	MSN/RAC2/S100A9/S100A8	4
BP	GO:0072537	fibroblast activation	4/558	13/18903	0.000434299	0.00291479	0.00190459	PDGFRB/ACTA2/DDR2/AKAP12	4
BP	GO:0090177	establishment of planar polarity involved in neural tube closure	4/558	13/18903	0.000434299	0.00291479	0.00190459	CTHRC1/SFRP2/PTK7/WNT5A	4
BP	GO:1905155	positive regulation of membrane invagination	4/558	13/18903	0.000434299	0.00291479	0.00190459	RAB31/NCKAP1L/TREM2/C3	4
BP	GO:0030307	positive regulation of cell growth	14/558	167/18903	0.000446206	0.00299018	0.00195386	MMP14/FN1/SFRP2/KRT17/SPHK1/SEMA7A/CYBA/CXCR4/S100A9/TGFB2/CRABP2/S100A8/SFN/IGF1	14
BP	GO:0019932	second-messenger-mediated signaling	21/558	314/18903	0.000449181	0.0030026	0.00196197	THBS1/GBP1/FCGR3A/LMCD1/SPHK1/VCAM1/CLEC7A/CD4/FPR1/CXCL8/BTK/PTPRC/PLEK/CXCR4/TREM2/CD3E/PLN/APOE/IGF1/CCL20/DEFB1	21
BP	GO:0009306	protein secretion	23/558	359/18903	0.00044941	0.0030026	0.00196197	CAVIN1/ANXA1/TGFB3/C1QTNF5/GPR68/LTBP2/F2R/RCN3/C1QTNF3/COMP/ANO1/RSAD2/HLA-DRB1/IL1RN/PLEK/TREM2/TGFB2/CCL5/ADAM8/KCNN4/APOE/IGF1/SAA1	23
BP	GO:0032147	activation of protein kinase activity	13/558	148/18903	0.000452843	0.00302099	0.00197399	PDGFC/GREM1/CD86/SLC11A1/IL18/NCKAP1L/WNT5A/TGFB2/CHI3L1/CCL5/GPRC5A/AREG/IGF1	13
BP	GO:0035904	aorta development	8/558	62/18903	0.00045604	0.00303776	0.00198494	COL3A1/EDNRA/EFEMP2/PDGFRB/LOX/LOXL1/MYLK/TGFB2	8
BP	GO:0035592	establishment of protein localization to extracellular region	23/558	360/18903	0.000467154	0.00310714	0.00203027	CAVIN1/ANXA1/TGFB3/C1QTNF5/GPR68/LTBP2/F2R/RCN3/C1QTNF3/COMP/ANO1/RSAD2/HLA-DRB1/IL1RN/PLEK/TREM2/TGFB2/CCL5/ADAM8/KCNN4/APOE/IGF1/SAA1	23
BP	GO:0045216	cell-cell junction organization	16/558	208/18903	0.000471577	0.00313186	0.00204643	FLNA/KIRREL1/SNAI2/CDH11/TGFB3/HOPX/F2R/GJB2/CLDN11/CAV1/GJA1/FSCN1/CSF1R/CLDN1/TGFB2/CLDN10	16
BP	GO:0019079	viral genome replication	12/558	130/18903	0.000474704	0.00314792	0.00205693	IFI16/IFITM3/RSAD2/BST2/IFITM1/CXCL8/IFI27/OAS2/ISG15/CCL5/MX1/CCL2	12
BP	GO:0002689	negative regulation of leukocyte chemotaxis	5/558	23/18903	0.000476507	0.00315048	0.0020586	TNFAIP6/GREM1/SLAMF8/DUSP1/CCL2	5
BP	GO:0072677	eosinophil migration	5/558	23/18903	0.000476507	0.00315048	0.0020586	CCL5/CCL13/ADAM8/CCL2/CCL21	5
BP	GO:0048259	regulation of receptor-mediated endocytosis	11/558	112/18903	0.000478033	0.00315587	0.00206212	GREM1/B2M/SERPINE1/ITGAV/SFRP4/ANXA2/C3/APOC1/DKK1/CCL19/CCL21	11
BP	GO:0016525	negative regulation of angiogenesis	13/558	149/18903	0.000483073	0.00318441	0.00208077	SULF1/SPARC/THBS2/EMILIN1/THBS1/COL4A2/SERPINF1/DCN/ISM1/SERPINE1/STAT1/CXCL10/TGFB2	13
CC	GO:0032588	trans-Golgi network membrane	10/579	101/19869	0.000728421	0.00322843	0.00211095	RAB31/HLA-DRA/CD74/HLA-DRB1/HLA-DPA1/HLA-DPB1/HLA-DQA1/HLA-DQB2/HLA-DQA2/HLA-DRB5	10
BP	GO:0010595	positive regulation of endothelial cell migration	12/558	131/18903	0.000508886	0.00333616	0.00217992	SRPX2/SPARC/TMSB4X/ANXA1/THBS1/NRP2/HMOX1/ETS1/CD40/WNT5A/ANXA3/FGFBP1	12
BP	GO:0032615	interleukin-12 production	8/558	63/18903	0.000509096	0.00333616	0.00217992	THBS1/LAPTM5/CD40/CLEC7A/ACP5/IL16/LTB/CCL19	8
BP	GO:0032655	regulation of interleukin-12 production	8/558	63/18903	0.000509096	0.00333616	0.00217992	THBS1/LAPTM5/CD40/CLEC7A/ACP5/IL16/LTB/CCL19	8
BP	GO:0032757	positive regulation of interleukin-8 production	8/558	63/18903	0.000509096	0.00333616	0.00217992	SERPINE1/CD74/F2R/CLEC7A/WNT5A/CHI3L1/F3/FCN1	8
BP	GO:0001890	placenta development	13/558	150/18903	0.000514996	0.00336514	0.00219886	ADAM19/ZFP36L1/LEF1/CTSB/HTRA1/GJB2/WNT2/CCN1/GJB3/SPP1/KRT19/IGF2/GJB5	13
BP	GO:0006939	smooth muscle contraction	11/558	113/18903	0.00051579	0.00336514	0.00219886	SULF1/EDNRA/ACTA2/SULF2/F2R/SPHK1/COMP/CAV1/MYLK/CNN1/MYH11	11
BP	GO:1905954	positive regulation of lipid localization	11/558	113/18903	0.00051579	0.00336514	0.00219886	MSR1/PLIN2/CAV1/FABP3/ANXA2/TREM2/C3/SPP1/PTGES/APOE/RETN	11
BP	GO:0043010	camera-type eye development	22/558	340/18903	0.000519488	0.00338429	0.00221137	FBN1/THY1/COL8A1/PDGFRB/INHBA/COL8A2/COL4A1/CLIC4/SERPINF1/ALDH1A3/VIM/TSKU/ZEB1/EFEMP1/TWIST1/WNT2/PDGFRA/CYP1B1/WNT5A/TGFB2/STRA6/AQP5	22
BP	GO:0002292	T cell differentiation involved in immune response	9/558	79/18903	0.000523063	0.00340259	0.00222333	ANXA1/LEF1/FCER1G/HLA-DRA/CD86/GPR183/IL18/HLA-DRB1/CCL19	9
BP	GO:0072001	renal system development	21/558	318/18903	0.000530151	0.00344366	0.00225017	SULF1/EDNRA/FBN1/BASP1/PDGFRB/ACTA2/GREM1/COL4A1/SULF2/SERPINF1/NID1/NOTCH3/PTK7/STAT1/BICC1/PDGFRA/MMP9/WNT5A/TGFB2/TACSTD2/STRA6	21
BP	GO:0006979	response to oxidative stress	26/558	434/18903	0.00054616	0.00354246	0.00231473	MMP14/EDNRA/COL1A1/MMP2/AXL/PDGFRB/ANXA1/GPX8/PXDN/DDR2/MSRB3/HMOX1/GJB2/STAT1/TPM1/SPHK1/AIF1/PDGFRA/CYP1B1/MMP9/BTK/TREM2/NCF1/AREG/APOD/APOE	26
BP	GO:2000181	negative regulation of blood vessel morphogenesis	13/558	151/18903	0.000548687	0.00355367	0.00232205	SULF1/SPARC/THBS2/EMILIN1/THBS1/COL4A2/SERPINF1/DCN/ISM1/SERPINE1/STAT1/CXCL10/TGFB2	13
BP	GO:0043300	regulation of leukocyte degranulation	7/558	49/18903	0.000551106	0.00356414	0.00232889	ITGB2/FCGR2B/HMOX1/SPI1/NCKAP1L/RAC2/UNC13D	7
BP	GO:0048644	muscle organ morphogenesis	9/558	80/18903	0.000574242	0.00370837	0.00242313	COL3A1/EDNRA/EFEMP2/COL11A1/TPM1/WNT2/MYLK/WNT5A/TGFB2	9
CC	GO:0032994	protein-lipid complex	6/579	39/19869	0.000858561	0.00375882	0.00245776	APOL1/MSR1/APOC1/APOE/SAA1/SAA2	6
BP	GO:1901343	negative regulation of vasculature development	13/558	152/18903	0.000584222	0.00376605	0.00246082	SULF1/SPARC/THBS2/EMILIN1/THBS1/COL4A2/SERPINF1/DCN/ISM1/SERPINE1/STAT1/CXCL10/TGFB2	13
BP	GO:0002922	positive regulation of humoral immune response	5/558	24/18903	0.000587412	0.00376605	0.00246082	FCGR2B/PTPRC/TREM2/C3/KLK7	5
BP	GO:0035988	chondrocyte proliferation	5/558	24/18903	0.000587412	0.00376605	0.00246082	MMP14/LEF1/DDR2/COMP/CCN2	5
BP	GO:0060907	positive regulation of macrophage cytokine production	5/558	24/18903	0.000587412	0.00376605	0.00246082	LAPTM5/SPON2/CD74/SEMA7A/WNT5A	5
BP	GO:0071676	negative regulation of mononuclear cell migration	5/558	24/18903	0.000587412	0.00376605	0.00246082	GREM1/SLAMF8/DUSP1/CCL2/APOD	5
BP	GO:0043301	negative regulation of leukocyte degranulation	4/558	14/18903	0.000593885	0.00378027	0.00247012	FCGR2B/HMOX1/SPI1/NCKAP1L	4
BP	GO:0045059	positive thymic T cell selection	4/558	14/18903	0.000593885	0.00378027	0.00247012	CD74/DOCK2/PTPRC/CD3E	4
BP	GO:0051764	actin crosslink formation	4/558	14/18903	0.000593885	0.00378027	0.00247012	FLNA/DPYSL3/AIF1/LCP1	4
BP	GO:0098760	response to interleukin-7	4/558	14/18903	0.000593885	0.00378027	0.00247012	LSP1/BTK/IL7R/IL2RG	4
BP	GO:0098761	cellular response to interleukin-7	4/558	14/18903	0.000593885	0.00378027	0.00247012	LSP1/BTK/IL7R/IL2RG	4
CC	GO:0098858	actin-based cell projection	16/579	223/19869	0.000876652	0.00379179	0.00247931	ARL4C/MSN/ANTXR1/PDPN/ACTA2/CLIC4/ITGAV/AOC3/VCAM1/PDGFRA/FSCN1/PROM2/LCP1/ACTG2/S100P/AQP5	16
BP	GO:0001938	positive regulation of endothelial cell proliferation	11/558	115/18903	0.00059881	0.00379531	0.00247994	NRP2/HMOX1/WNT2/CYBA/CAV2/WNT5A/FGF7/F3/ECM1/IGF2/FGFBP1	11
BP	GO:0042303	molting cycle	11/558	115/18903	0.00059881	0.00379531	0.00247994	INHBA/TSKU/IGFBP5/KRT17/CDH3/WNT5A/FGF7/TGFB2/KRT16/DKK1/WNT10A	11
BP	GO:0042633	hair cycle	11/558	115/18903	0.00059881	0.00379531	0.00247994	INHBA/TSKU/IGFBP5/KRT17/CDH3/WNT5A/FGF7/TGFB2/KRT16/DKK1/WNT10A	11
BP	GO:0007259	receptor signaling pathway via JAK-STAT	14/558	172/18903	0.000599858	0.00379653	0.00248074	F2R/STAT1/CD40/CSF2RA/CYP1B1/CAV1/IL18/PTPRC/CSF1R/HCLS1/IL7R/CCL5/CCL2/IGF1	14
BP	GO:0007520	myoblast fusion	7/558	50/18903	0.000624754	0.00394848	0.00258003	ADAM12/MYOF/CD53/PLEKHO1/DOCK2/CXCL10/CXCL9	7
BP	GO:0060760	positive regulation of response to cytokine stimulus	8/558	65/18903	0.000630204	0.00397727	0.00259884	AXL/LAPTM5/IL1R1/CD74/WNT5A/CXCR4/TREM2/MMP12	8
BP	GO:0062197	cellular response to chemical stress	22/558	345/18903	0.000631461	0.00397955	0.00260033	EDNRA/MMP2/AXL/ZFP36L1/ANXA1/GPX8/DDR2/HMOX1/GJB2/TPM1/SPHK1/AIF1/PDGFRA/CYP1B1/CAV1/MMP9/MYLK/BTK/TREM2/NCF1/SLC2A1/AQP5	22
CC	GO:0030027	lamellipodium	15/579	203/19869	0.000933152	0.00398812	0.00260768	FAP/ANTXR1/PDPN/ACTA2/DPYSL3/ITGAV/PALLD/AIF1/RAC2/MYLK/PDLIM4/FSCN1/CAPG/CORO1A/ACTG2	15
BP	GO:0009913	epidermal cell differentiation	17/558	235/18903	0.00064194	0.00403986	0.00263973	ZFP36L1/ANXA1/CLIC4/PALLD/KRT17/SFRP4/CDH3/KRT7/WNT5A/KRT6A/KRT16/KRT5/SCEL/SFN/KRT6B/SPRR1B/SPRR3	17
BP	GO:0051702	biological process involved in interaction with symbiont	11/558	116/18903	0.000644323	0.00404912	0.00264579	FN1/LEF1/APOL1/TREM1/CAV2/IFI27/CSF1R/KRT6A/CCL5/CXCL6/APOE	11
CC	GO:0034364	high-density lipoprotein particle	5/579	27/19869	0.000979612	0.00413742	0.00270531	APOL1/APOC1/APOE/SAA1/SAA2	5
BP	GO:0008360	regulation of cell shape	13/558	154/18903	0.000661148	0.00414898	0.00271104	FN1/MSN/PDPN/ANXA1/ITGB2/PLEKHO1/TPM1/RAC2/LST1/CSF1R/CORO1A/CCL13/CCL2	13
CC	GO:0031674	I band	12/579	143/19869	0.000995202	0.00415439	0.0027164	FLNA/PDLIM3/PDLIM7/MYL9/FBXO32/PALLD/NEXN/PDLIM4/FLNC/KRT19/SLC2A1/DES	12
BP	GO:0006816	calcium ion transport	26/558	440/18903	0.000669341	0.00418856	0.0027369	EDNRA/THY1/PDGFRB/FLNA/PLPP4/ITGAV/F2R/GEM/CD4/CAV1/CCN2/CYBA/MYLK/ANXA2/PTPRC/IL16/CXCL10/CXCR4/CCL5/CXCL9/CORO1A/PLN/KCNN4/CCL2/CCL19/CCL21	26
BP	GO:0045936	negative regulation of phosphate metabolic process	26/558	440/18903	0.000669341	0.00418856	0.0027369	THY1/SFRP2/KIRREL1/EMILIN1/INHBA/GREM1/DDR2/FBLN1/SAMSN1/IGFBP3/RASSF2/LILRB4/CAV1/NCKAP1L/PTPRC/PLEK/PMEPA1/NUPR1/TGFB2/APOC1/DUSP1/GPRC5A/DKK1/SFN/CDA/APOE	26
BP	GO:0002335	mature B cell differentiation	6/558	37/18903	0.000686952	0.00428069	0.0027971	LGALS1/FCGR2B/SLAMF8/GPR183/SPI1/IL2RG	6
BP	GO:0044319	wound healing, spreading of cells	6/558	37/18903	0.000686952	0.00428069	0.0027971	COL5A1/PDPN/ITGA5/FLNA/CCN1/MMP12	6
BP	GO:0090505	epiboly involved in wound healing	6/558	37/18903	0.000686952	0.00428069	0.0027971	COL5A1/PDPN/ITGA5/FLNA/CCN1/MMP12	6
BP	GO:0010563	negative regulation of phosphorus metabolic process	26/558	441/18903	0.000692074	0.00430656	0.00281401	THY1/SFRP2/KIRREL1/EMILIN1/INHBA/GREM1/DDR2/FBLN1/SAMSN1/IGFBP3/RASSF2/LILRB4/CAV1/NCKAP1L/PTPRC/PLEK/PMEPA1/NUPR1/TGFB2/APOC1/DUSP1/GPRC5A/DKK1/SFN/CDA/APOE	26
BP	GO:0050854	regulation of antigen receptor-mediated signaling pathway	8/558	66/18903	0.000698923	0.0043431	0.00283788	CMTM3/THY1/GBP1/LAPTM5/FCGR2B/LILRB4/PTPRC/KCNN4	8
BP	GO:1901214	regulation of neuron death	21/558	325/18903	0.000702614	0.00435994	0.00284888	AXL/GPNMB/ITGB2/TGFB3/SERPINF1/DDR2/FCGR2B/HMOX1/F2R/TYROBP/C1QA/WNT5A/TREM2/NUPR1/TGFB2/CCL5/CORO1A/ADAM8/DKK1/CCL2/APOE	21
BP	GO:0030850	prostate gland development	7/558	51/18903	0.000705998	0.00436873	0.00285463	SULF1/MMP2/ANXA1/SERPINF1/TNC/WNT5A/SERPINB5	7
BP	GO:0060688	regulation of morphogenesis of a branching structure	7/558	51/18903	0.000705998	0.00436873	0.00285463	SULF1/SNAI2/GREM1/WNT2/WNT5A/FGF7/TACSTD2	7
CC	GO:0030176	integral component of endoplasmic reticulum membrane	13/579	164/19869	0.00105884	0.00436926	0.0028569	B2M/HLA-DRA/CD74/SLC37A2/HSD11B1/HLA-DRB1/HLA-DPA1/HLA-DPB1/HLA-DQA1/HLA-DQB2/HLA-DQA2/HLA-DRB5/DHRS9	13
BP	GO:0001911	negative regulation of leukocyte mediated cytotoxicity	5/558	25/18903	0.000716599	0.00442816	0.00289346	FCGR2B/HAVCR2/NCKAP1L/PTPRC/IL7R	5
CC	GO:0005774	vacuolar membrane	26/579	461/19869	0.00110072	0.00449042	0.00293612	GLIPR1/LAPTM5/COL6A1/HLA-DRA/CD74/IFITM3/CYBRD1/SLC15A3/LAMP5/HLA-DMB/CD68/FPR1/BST2/HLA-DMA/IFITM1/HLA-DRB1/ANXA2/HLA-DPA1/HLA-DPB1/C3AR1/HLA-DQA1/HLA-DOA/HLA-DQB2/CEACAM6/HLA-DQA2/HLA-DRB5	26
BP	GO:0002532	production of molecular mediator involved in inflammatory response	10/558	100/18903	0.000741981	0.00457864	0.00299179	ALOX5AP/SERPINE1/SLAMF8/LILRB4/CLEC7A/BTK/GBP5/TREM2/NCF1/APOD	10
BP	GO:0034340	response to type I interferon	9/558	83/18903	0.000752899	0.00463957	0.0030316	IFITM3/STAT1/IFITM1/WNT5A/IFI27/OAS2/ISG15/MMP12/MX1	9
CC	GO:0001891	phagocytic cup	5/579	28/19869	0.0011643	0.00464425	0.0030367	RAB31/ANXA1/AIF1/CORO1A/LCP1	5
CC	GO:0031528	microvillus membrane	5/579	28/19869	0.0011643	0.00464425	0.0030367	MSN/PDPN/ITGAV/PROM2/S100P	5
BP	GO:1901653	cellular response to peptide	23/558	373/18903	0.000760068	0.00467726	0.00305623	RAB31/EDNRA/FBN1/ZFP36L1/INHBA/DDR2/FCGR2B/VIM/ICAM1/GJB2/STAT1/VCAM1/ANO1/PLAT/CYP1B1/CAV1/CYBA/GJA1/CAV2/TREM2/IGF2/IGF1/MZB1	23
MF	GO:0004859	phospholipase inhibitor activity	4/561	13/18432	0.000487604	0.00473448	0.00386606	ANXA1/ANXA2/ANXA3/APOC1	4
BP	GO:1901224	positive regulation of NIK/NF-kappaB signaling	8/558	67/18903	0.00077355	0.00475364	0.00310614	GREM1/LAPTM5/HAVCR2/CD86/SPHK1/IL18/TREM2/CCL19	8
BP	GO:0043434	response to peptide hormone	25/558	421/18903	0.000786429	0.00479017	0.00313001	CTSK/COL3A1/RAB31/EDNRA/FBN1/COL1A1/ZFP36L1/ANXA1/INHBA/DDR2/IGFBP5/GJB2/STAT1/PLAT/CYP1B1/CYBB/CAV1/CCN2/CYBA/CAV2/AREG/IGF2/SLC2A1/RETN/MZB1	25
BP	GO:0002864	regulation of acute inflammatory response to antigenic stimulus	4/558	15/18903	0.000791038	0.00479017	0.00313001	FCGR2B/BTK/FCGR1A/C3	4
BP	GO:0045579	positive regulation of B cell differentiation	4/558	15/18903	0.000791038	0.00479017	0.00313001	MMP14/NCKAP1L/BTK/IL2RG	4
BP	GO:0060099	regulation of phagocytosis, engulfment	4/558	15/18903	0.000791038	0.00479017	0.00313001	RAB31/NCKAP1L/TREM2/C3	4
BP	GO:1900426	positive regulation of defense response to bacterium	4/558	15/18903	0.000791038	0.00479017	0.00313001	EMILIN1/HAVCR2/CYBA/KLK7	4
BP	GO:1905153	regulation of membrane invagination	4/558	15/18903	0.000791038	0.00479017	0.00313001	RAB31/NCKAP1L/TREM2/C3	4
BP	GO:0006936	muscle contraction	22/558	351/18903	0.000793023	0.00479017	0.00313001	SULF1/EDNRA/FLNA/CALD1/ACTA2/SULF2/MYL9/MYOF/F2R/TPM2/TPM1/SPHK1/COMP/CAV1/CCN2/GJA1/MYLK/CXCR4/CNN1/PLN/MYH11/DES	22
BP	GO:0002762	negative regulation of myeloid leukocyte differentiation	7/558	52/18903	0.000795383	0.00479017	0.00313001	FBN1/TNFAIP6/INHBA/GPR68/FSTL3/LILRB4/C1QC	7
BP	GO:0006968	cellular defense response	7/558	52/18903	0.000795383	0.00479017	0.00313001	NCF2/LSP1/LY96/TYROBP/MNDA/CXCL9/NCF1	7
BP	GO:0002369	T cell cytokine production	6/558	38/18903	0.000795667	0.00479017	0.00313001	B2M/IL1R1/LILRB4/RSAD2/IL18/SASH3	6
BP	GO:0002724	regulation of T cell cytokine production	6/558	38/18903	0.000795667	0.00479017	0.00313001	B2M/IL1R1/LILRB4/RSAD2/IL18/SASH3	6
BP	GO:0030851	granulocyte differentiation	6/558	38/18903	0.000795667	0.00479017	0.00313001	RUNX1/LEF1/C1QC/SPI1/EVI2B/HCLS1	6
BP	GO:0042092	type 2 immune response	6/558	38/18903	0.000795667	0.00479017	0.00313001	ANXA1/CD74/CD86/RSAD2/IL18/ECM1	6
BP	GO:0048009	insulin-like growth factor receptor signaling pathway	6/558	38/18903	0.000795667	0.00479017	0.00313001	IGFBP5/IGFBP3/CILP/IGFBP4/CDH3/IGF1	6
BP	GO:0090504	epiboly	6/558	38/18903	0.000795667	0.00479017	0.00313001	COL5A1/PDPN/ITGA5/FLNA/CCN1/MMP12	6
BP	GO:0002455	humoral immune response mediated by circulating immunoglobulin	11/558	119/18903	0.000798472	0.00480056	0.00313679	C1S/C1R/FCGR2B/SERPING1/C1QC/C1QA/C1QB/PTPRC/TREM2/C3/IGLL5	11
CC	GO:0030175	filopodium	10/579	108/19869	0.0012253	0.00483386	0.00316068	ARL4C/MSN/ANTXR1/PDPN/ACTA2/ITGAV/VCAM1/FSCN1/LCP1/ACTG2	10
CC	GO:0016324	apical plasma membrane	22/579	368/19869	0.00124664	0.0048646	0.00318078	CTSK/FN1/THY1/MSN/PDGFRB/PDPN/ANXA1/OSMR/DDR2/C1QTNF5/CTSB/CYBRD1/ANO1/CYBA/BST2/GJA1/CLDN1/PROM2/SLC16A3/CEACAM6/SLC2A1/AQP5	22
MF	GO:0005044	scavenger receptor activity	7/561	47/18432	0.000509422	0.00486781	0.00397494	LOXL2/COLEC12/SCARF2/MSR1/CD163/MARCO/TMPRSS4	7
BP	GO:0048736	appendage development	14/558	178/18903	0.000841424	0.00504514	0.00329661	COL3A1/PRRX1/SFRP2/CHST11/LEF1/GREM1/SEMA3C/TWIST1/COMP/WNT5A/TGFB2/CRABP2/DKK1/ITGB4	14
BP	GO:0060173	limb development	14/558	178/18903	0.000841424	0.00504514	0.00329661	COL3A1/PRRX1/SFRP2/CHST11/LEF1/GREM1/SEMA3C/TWIST1/COMP/WNT5A/TGFB2/CRABP2/DKK1/ITGB4	14
BP	GO:0048738	cardiac muscle tissue development	17/558	241/18903	0.000850898	0.00509507	0.00332923	EDNRA/PDGFRB/RUNX1/GREM1/COL11A1/HOPX/NOX4/TPM1/WNT2/PDGFRA/GJA1/WNT5A/TGFB2/PLN/DKK1/MYH11/IGF1	17
BP	GO:0042093	T-helper cell differentiation	8/558	68/18903	0.00085445	0.00510258	0.00333415	ANXA1/LEF1/HLA-DRA/CD86/GPR183/IL18/HLA-DRB1/CCL19	8
BP	GO:0045670	regulation of osteoclast differentiation	8/558	68/18903	0.00085445	0.00510258	0.00333415	FBN1/TNFAIP6/GPR68/TYROBP/RASSF2/FSTL3/LILRB4/TREM2	8
BP	GO:0002438	acute inflammatory response to antigenic stimulus	5/558	26/18903	0.000865888	0.00510908	0.00333839	FCGR2B/FCGR3A/BTK/FCGR1A/C3	5
BP	GO:0002726	positive regulation of T cell cytokine production	5/558	26/18903	0.000865888	0.00510908	0.00333839	B2M/IL1R1/RSAD2/IL18/SASH3	5
BP	GO:0006929	substrate-dependent cell migration	5/558	26/18903	0.000865888	0.00510908	0.00333839	FN1/SNAI2/ITGA11/PTPRC/ADAM8	5
BP	GO:0046629	gamma-delta T cell activation	5/558	26/18903	0.000865888	0.00510908	0.00333839	LEF1/NCKAP1L/PTPRC/JAML/CD3E	5
BP	GO:0048596	embryonic camera-type eye morphogenesis	5/558	26/18903	0.000865888	0.00510908	0.00333839	ALDH1A3/ZEB1/TWIST1/WNT5A/STRA6	5
BP	GO:0060669	embryonic placenta morphogenesis	5/558	26/18903	0.000865888	0.00510908	0.00333839	ZFP36L1/LEF1/CCN1/IGF2/GJB5	5
BP	GO:0062009	secondary palate development	5/558	26/18903	0.000865888	0.00510908	0.00333839	LEF1/TGFB3/ITGB6/WNT5A/TGFB2	5
BP	GO:1903901	negative regulation of viral life cycle	5/558	26/18903	0.000865888	0.00510908	0.00333839	IFITM3/BST2/IFITM1/LY6E/FCN1	5
BP	GO:2000050	regulation of non-canonical Wnt signaling pathway	5/558	26/18903	0.000865888	0.00510908	0.00333839	SFRP2/DACT1/SFRP4/WNT5A/DKK1	5
BP	GO:0035051	cardiocyte differentiation	13/558	159/18903	0.000891619	0.00525393	0.00343304	EDNRA/PDGFRB/INHBA/GREM1/SEMA3C/NOX4/VCAM1/TWIST1/PDGFRA/TGFB2/DKK1/MYH11/IGF1	13
BP	GO:0034103	regulation of tissue remodeling	9/558	85/18903	0.000895392	0.00526917	0.003443	RUNX1/GPNMB/GREM1/DDR2/TMEM119/IL18/CSF1R/ADAM8/SPP1	9
BP	GO:0043583	ear development	16/558	221/18903	0.000908472	0.00533908	0.00348868	EDNRA/CTHRC1/PRRX1/PDGFRB/TGFB3/ALDH1A3/C1QTNF5/TSKU/COL11A1/ZEB1/PTK7/GJB2/TWIST1/WNT5A/TGFB2/STRA6	16
BP	GO:0001822	kidney development	20/558	309/18903	0.000913765	0.00536309	0.00350437	SULF1/EDNRA/FBN1/BASP1/PDGFRB/ACTA2/GREM1/SULF2/SERPINF1/NID1/NOTCH3/PTK7/STAT1/BICC1/PDGFRA/MMP9/WNT5A/TGFB2/TACSTD2/STRA6	20
CC	GO:0030016	myofibril	16/579	233/19869	0.00138948	0.00536369	0.00350712	MMP2/FLNA/PDLIM3/CALD1/PDLIM7/MYL9/FBXO32/PALLD/TPM2/TPM1/NEXN/PDLIM4/FLNC/KRT19/SLC2A1/DES	16
BP	GO:0032570	response to progesterone	6/558	39/18903	0.00091719	0.00536901	0.00350823	THBS1/TGFB3/GJB2/CYP1B1/CAV1/TGFB2	6
BP	GO:0097242	amyloid-beta clearance	6/558	39/18903	0.00091719	0.00536901	0.00350823	ITGB2/MSR1/TREM2/MARCO/C3/APOE	6
BP	GO:0051017	actin filament bundle assembly	13/558	160/18903	0.000944984	0.00552443	0.00360979	FLNA/CALD1/DPYSL3/TGFB3/ITGB5/ELN/TPM1/AIF1/CCN2/FSCN1/PLEK/TACSTD2/LCP1	13
BP	GO:0060070	canonical Wnt signaling pathway	20/558	310/18903	0.000950631	0.00555014	0.00362659	EDNRA/COL1A1/CTHRC1/SFRP2/SNAI2/LEF1/GREM1/PTK7/DACT1/SFRP4/BICC1/IGFBP4/WNT2/CAV1/CDH3/WNT5A/DKK1/SCEL/WNT10A/APOE	20
BP	GO:0032092	positive regulation of protein binding	9/558	86/18903	0.000974435	0.00568165	0.00371252	CTHRC1/B2M/SPON1/DACT1/CAV1/MMP9/ANXA2/WNT5A/APOE	9
BP	GO:0090090	negative regulation of canonical Wnt signaling pathway	12/558	141/18903	0.000980214	0.00570785	0.00372964	CTHRC1/SFRP2/SNAI2/GREM1/DACT1/SFRP4/BICC1/IGFBP4/CAV1/WNT5A/DKK1/APOE	12
BP	GO:0010715	regulation of extracellular matrix disassembly	4/558	16/18903	0.00103025	0.00596793	0.00389958	FAP/PDPN/DDR2/FSCN1	4
BP	GO:0010820	positive regulation of T cell chemotaxis	4/558	16/18903	0.00103025	0.00596793	0.00389958	WNT5A/CCL5/CXCL13/CCL21	4
BP	GO:0023035	CD40 signaling pathway	4/558	16/18903	0.00103025	0.00596793	0.00389958	ITGA5/CD86/CD40/TREM2	4
BP	GO:0042249	establishment of planar polarity of embryonic epithelium	4/558	16/18903	0.00103025	0.00596793	0.00389958	CTHRC1/SFRP2/PTK7/WNT5A	4
BP	GO:0002294	CD4-positive, alpha-beta T cell differentiation involved in immune response	8/558	70/18903	0.00103659	0.00596899	0.00390028	ANXA1/LEF1/HLA-DRA/CD86/GPR183/IL18/HLA-DRB1/CCL19	8
BP	GO:0043627	response to estrogen	8/558	70/18903	0.00103659	0.00596899	0.00390028	MMP14/MMP2/PDGFRB/HAPLN3/TGFB3/HMOX1/CAV1/KRT19	8
BP	GO:0002710	negative regulation of T cell mediated immunity	5/558	27/18903	0.00103715	0.00596899	0.00390028	FCGR2B/LILRB4/NCKAP1L/PTPRC/IL7R	5
BP	GO:0032753	positive regulation of interleukin-4 production	5/558	27/18903	0.00103715	0.00596899	0.00390028	FCER1G/HAVCR2/CD86/SASH3/CD3E	5
BP	GO:0036296	response to increased oxygen levels	5/558	27/18903	0.00103715	0.00596899	0.00390028	COL1A1/MMP2/PDGFRB/PDPN/CAV1	5
BP	GO:0035107	appendage morphogenesis	12/558	142/18903	0.00104272	0.00598552	0.00391108	COL3A1/PRRX1/SFRP2/CHST11/LEF1/GREM1/SEMA3C/TWIST1/WNT5A/TGFB2/CRABP2/DKK1	12
BP	GO:0035108	limb morphogenesis	12/558	142/18903	0.00104272	0.00598552	0.00391108	COL3A1/PRRX1/SFRP2/CHST11/LEF1/GREM1/SEMA3C/TWIST1/WNT5A/TGFB2/CRABP2/DKK1	12
BP	GO:0097191	extrinsic apoptotic signaling pathway	16/558	224/18903	0.0010478	0.00600696	0.00392508	SFRP2/SNAI2/INHBA/THBS1/TIMP3/ICAM1/SERPINE1/ITGAV/HMOX1/SPI1/BCL2A1/CAV1/PTPRC/IFI27/TGFB2/IGF1	16
BP	GO:0051090	regulation of DNA-binding transcription factor activity	26/558	454/18903	0.00105507	0.00604081	0.00394721	FLNA/TMSB4X/GREM1/DDR2/HAVCR2/HMOX1/TRIM22/SFRP4/CD40/SPHK1/TWIST1/CLEC7A/WNT2/SPI1/CYP1B1/CAV1/IL18/BTK/WNT5A/HCLS1/PTGIS/S100A9/NUPR1/ANXA3/ADAM8/S100A8	26
CC	GO:0030017	sarcomere	15/579	214/19869	0.00158283	0.00604505	0.00395263	MMP2/FLNA/PDLIM3/PDLIM7/MYL9/FBXO32/PALLD/TPM2/TPM1/NEXN/PDLIM4/FLNC/KRT19/SLC2A1/DES	15
CC	GO:0002102	podosome	5/579	30/19869	0.00160922	0.00608114	0.00397623	PALLD/VCAM1/FSCN1/LCP1/ADAM8	5
CC	GO:0031227	intrinsic component of endoplasmic reticulum membrane	13/579	172/19869	0.00163174	0.00610203	0.00398989	B2M/HLA-DRA/CD74/SLC37A2/HSD11B1/HLA-DRB1/HLA-DPA1/HLA-DPB1/HLA-DQA1/HLA-DQB2/HLA-DQA2/HLA-DRB5/DHRS9	13
BP	GO:0030111	regulation of Wnt signaling pathway	21/558	336/18903	0.0010715	0.00612698	0.00400351	SULF1/COL1A1/CTHRC1/SFRP2/CCN4/SNAI2/LEF1/GREM1/SULF2/TSKU/PTK7/DACT1/SFRP4/BICC1/IGFBP4/CAV1/CDH3/WNT5A/DKK1/SCEL/APOE	21
MF	GO:0140313	molecular sequestering activity	4/561	14/18432	0.000666289	0.00626728	0.00511771	C1R/LAPTM5/SPI1/TCN1	4
BP	GO:0097696	receptor signaling pathway via STAT	14/558	183/18903	0.00110109	0.0062881	0.00410879	F2R/STAT1/CD40/CSF2RA/CYP1B1/CAV1/IL18/PTPRC/CSF1R/HCLS1/IL7R/CCL5/CCL2/IGF1	14
BP	GO:0055123	digestive system development	12/558	143/18903	0.0011085	0.00632228	0.00413113	COL3A1/SFRP2/PDGFC/TGFB3/CLMP/DACT1/PDGFRA/CXCL8/WNT5A/TGFB2/STRA6/IGF2	12
BP	GO:0003179	heart valve morphogenesis	7/558	55/18903	0.00111813	0.00632845	0.00413515	EMILIN1/SNAI2/ELN/TWIST1/CCN1/TGFB2/STRA6	7
BP	GO:0031103	axon regeneration	7/558	55/18903	0.00111813	0.00632845	0.00413515	MMP2/FLNA/NREP/TNC/SPP1/APOD/KLK8	7
BP	GO:0038093	Fc receptor signaling pathway	7/558	55/18903	0.00111813	0.00632845	0.00413515	FCER1G/PLPP4/FCGR2B/FCGR3A/BTK/PTPRC/FCGR1A	7
BP	GO:0071385	cellular response to glucocorticoid stimulus	7/558	55/18903	0.00111813	0.00632845	0.00413515	ZFP36L1/ANXA1/SERPINF1/FBXO32/GJB2/PLAT/CYP1B1	7
BP	GO:0072132	mesenchyme morphogenesis	7/558	55/18903	0.00111813	0.00632845	0.00413515	ACTA2/SNAI2/LEF1/TWIST1/WNT5A/TGFB2/ACTG2	7
BP	GO:2000107	negative regulation of leukocyte apoptotic process	7/558	55/18903	0.00111813	0.00632845	0.00413515	AXL/CD74/HCLS1/IL7R/CCL5/CCL19/CCL21	7
BP	GO:0046660	female sex differentiation	11/558	124/18903	0.00112277	0.00633476	0.00413928	MMP14/MMP2/AXL/TNFAIP6/INHBA/MMP19/PDGFRA/WNT5A/NUPR1/STRA6/RETN	11
BP	GO:0051209	release of sequestered calcium ion into cytosol	11/558	124/18903	0.00112277	0.00633476	0.00413928	THY1/FLNA/F2R/CYBA/PTPRC/CXCL10/CXCL9/CORO1A/PLN/CCL19/CCL21	11
BP	GO:0016055	Wnt signaling pathway	26/558	456/18903	0.00112352	0.00633476	0.00413928	SULF1/EDNRA/COL1A1/CTHRC1/SFRP2/CCN4/SNAI2/TGFB1I1/LEF1/GREM1/SULF2/CPZ/TSKU/PTK7/DACT1/SFRP4/BICC1/IGFBP4/WNT2/CAV1/CDH3/WNT5A/DKK1/SCEL/WNT10A/APOE	26
BP	GO:0002287	alpha-beta T cell activation involved in immune response	8/558	71/18903	0.00113862	0.00640366	0.0041843	ANXA1/LEF1/HLA-DRA/CD86/GPR183/IL18/HLA-DRB1/CCL19	8
BP	GO:0002293	alpha-beta T cell differentiation involved in immune response	8/558	71/18903	0.00113862	0.00640366	0.0041843	ANXA1/LEF1/HLA-DRA/CD86/GPR183/IL18/HLA-DRB1/CCL19	8
BP	GO:0061572	actin filament bundle organization	13/558	164/18903	0.00118597	0.00666151	0.00435278	FLNA/CALD1/DPYSL3/TGFB3/ITGB5/ELN/TPM1/AIF1/CCN2/FSCN1/PLEK/TACSTD2/LCP1	13
BP	GO:0198738	cell-cell signaling by wnt	26/558	458/18903	0.00119578	0.00670816	0.00438326	SULF1/EDNRA/COL1A1/CTHRC1/SFRP2/CCN4/SNAI2/TGFB1I1/LEF1/GREM1/SULF2/CPZ/TSKU/PTK7/DACT1/SFRP4/BICC1/IGFBP4/WNT2/CAV1/CDH3/WNT5A/DKK1/SCEL/WNT10A/APOE	26
BP	GO:0051283	negative regulation of sequestering of calcium ion	11/558	125/18903	0.00119913	0.00671846	0.00438999	THY1/FLNA/F2R/CYBA/PTPRC/CXCL10/CXCL9/CORO1A/PLN/CCL19/CCL21	11
BP	GO:0050850	positive regulation of calcium-mediated signaling	6/558	41/18903	0.00120263	0.0067211	0.00439172	LMCD1/CLEC7A/CD4/TREM2/CD3E/IGF1	6
BP	GO:1905314	semi-lunar valve development	6/558	41/18903	0.00120263	0.0067211	0.00439172	EMILIN1/SNAI2/ELN/TWIST1/TGFB2/STRA6	6
BP	GO:0022411	cellular component disassembly	27/558	483/18903	0.00121544	0.00678416	0.00443293	MMP14/CTSK/FAP/MMP2/PDPN/SNAI2/MMP11/TGFB3/DDR2/MMP19/PLIN2/MMP7/C1QC/C1QA/MMP9/C1QB/FSCN1/PLEK/CAPG/TREM2/C3/MMP12/LCP1/ADAM8/DKK1/KLK7/MMP1	27
BP	GO:1905952	regulation of lipid localization	14/558	185/18903	0.0012223	0.00681388	0.00445234	THBS1/ITGAV/MSR1/PLIN2/CAV1/FABP3/ANXA2/TREM2/C3/APOC1/SPP1/PTGES/APOE/RETN	14
MF	GO:0004896	cytokine receptor activity	10/561	97/18432	0.000737202	0.00682762	0.00557527	OSMR/IL1R1/CD74/CD4/CSF2RA/IL2RA/IL7R/CXCR4/F3/IL2RG	10
BP	GO:0010758	regulation of macrophage chemotaxis	5/558	28/18903	0.00123231	0.0068354	0.0044664	THBS1/SLAMF8/CSF1R/C3AR1/CCL5	5
BP	GO:0031342	negative regulation of cell killing	5/558	28/18903	0.00123231	0.0068354	0.0044664	FCGR2B/HAVCR2/NCKAP1L/PTPRC/IL7R	5
BP	GO:0042634	regulation of hair cycle	5/558	28/18903	0.00123231	0.0068354	0.0044664	TSKU/KRT17/CDH3/WNT5A/TGFB2	5
BP	GO:0060512	prostate gland morphogenesis	5/558	28/18903	0.00123231	0.0068354	0.0044664	SULF1/MMP2/TNC/WNT5A/SERPINB5	5
BP	GO:0001960	negative regulation of cytokine-mediated signaling pathway	9/558	89/18903	0.0012461	0.00690327	0.00451076	PXDN/CAV1/PTPRC/IL1RN/TREM2/ISG15/CCL5/MMP12/ECM1	9
BP	GO:0045089	positive regulation of innate immune response	12/558	145/18903	0.00125042	0.00691856	0.00452075	IFI16/HAVCR2/TYROBP/CLEC7A/SPI1/MNDA/WNT5A/GBP5/CCL5/MMP12/ADAM8/FCN1	12
MF	GO:0003823	antigen binding	14/561	171/18432	0.000761285	0.00694384	0.00567017	SPON2/HLA-DRA/CD40/HLA-DRB1/HLA-DPA1/HLA-DPB1/IL7R/MFAP4/HLA-DQA1/CD48/JCHAIN/IGLL5/FCN1/HLA-DRB5	14
BP	GO:0043405	regulation of MAP kinase activity	14/558	186/18903	0.00128697	0.00711194	0.00464711	SFRP2/PDGFRB/THBS1/PDGFC/NOX4/CD40/CAV1/WNT5A/PTPRC/DUSP1/ADAM8/DKK1/APOE/CCL19	14
BP	GO:0032956	regulation of actin cytoskeleton organization	22/558	365/18903	0.00131492	0.00721867	0.00471684	PDGFRB/FLNA/KIRREL1/TMSB4X/TGFB3/ARHGDIB/ELN/TPM1/TMSB10/PDGFRA/CCN2/NCKAP1L/BST2/RAC2/FSCN1/CSF1R/HCLS1/PLEK/CAPG/TACSTD2/CORO1A/CCL21	22
BP	GO:0010763	positive regulation of fibroblast migration	4/558	17/18903	0.00131603	0.00721867	0.00471684	ACTA2/THBS1/DDR2/AKAP12	4
BP	GO:0033631	cell-cell adhesion mediated by integrin	4/558	17/18903	0.00131603	0.00721867	0.00471684	ITGA5/CCL5/CD3E/CXCL13	4
BP	GO:0070206	protein trimerization	4/558	17/18903	0.00131603	0.00721867	0.00471684	COL1A2/PXDN/ALOX5AP/CD74	4
BP	GO:0072378	blood coagulation, fibrin clot formation	4/558	17/18903	0.00131603	0.00721867	0.00471684	FN1/FLNA/FBLN1/F13A1	4
BP	GO:1904948	midbrain dopaminergic neuron differentiation	4/558	17/18903	0.00131603	0.00721867	0.00471684	SFRP2/WNT2/WNT5A/DKK1	4
MF	GO:0042605	peptide antigen binding	6/561	37/18432	0.00080562	0.00723856	0.00591084	HLA-DRA/HLA-DRB1/HLA-DPA1/HLA-DPB1/HLA-DQA1/HLA-DRB5	6
MF	GO:0050431	transforming growth factor beta binding	5/561	25/18432	0.00082242	0.00728083	0.00594536	LTBP1/THBS1/TGFB3/TSKU/ITGAV	5
BP	GO:0002221	pattern recognition receptor signaling pathway	14/558	187/18903	0.00135448	0.00742042	0.00484867	RFTN1/LY96/COLEC12/HAVCR2/SLC15A3/BIRC3/CD40/CAV1/RSAD2/CYBA/BTK/TREM2/FCN1/S100A14	14
BP	GO:0051282	regulation of sequestering of calcium ion	11/558	127/18903	0.0013647	0.00744268	0.00486321	THY1/FLNA/F2R/CYBA/PTPRC/CXCL10/CXCL9/CORO1A/PLN/CCL19/CCL21	11
BP	GO:1904888	cranial skeletal system development	8/558	73/18903	0.00136667	0.00744268	0.00486321	MMP14/EDNRA/PRRX1/CHST11/TGFB3/TWIST1/PDGFRA/TGFB2	8
BP	GO:0002714	positive regulation of B cell mediated immunity	6/558	42/18903	0.00136859	0.00744268	0.00486321	CD40/BTK/PTPRC/FCGR1A/TREM2/C3	6
BP	GO:0002891	positive regulation of immunoglobulin mediated immune response	6/558	42/18903	0.00136859	0.00744268	0.00486321	CD40/BTK/PTPRC/FCGR1A/TREM2/C3	6
BP	GO:0010463	mesenchymal cell proliferation	6/558	42/18903	0.00136859	0.00744268	0.00486321	PRRX1/ZEB1/STAT1/WNT2/WNT5A/FGF7	6
BP	GO:0032735	positive regulation of interleukin-12 production	6/558	42/18903	0.00136859	0.00744268	0.00486321	LAPTM5/CD40/CLEC7A/IL16/LTB/CCL19	6
MF	GO:0038024	cargo receptor activity	9/561	82/18432	0.000854916	0.00745884	0.00609071	ITGB2/LOXL2/COLEC12/SCARF2/OLR1/MSR1/CD163/MARCO/TMPRSS4	9
BP	GO:0010594	regulation of endothelial cell migration	16/558	230/18903	0.0013813	0.0075026	0.00490237	SRPX2/SPARC/TMSB4X/ANXA1/THBS1/SERPINF1/NRP2/DCN/HMOX1/ETS1/CD40/WNT5A/ANXA3/APOE/CXCL13/FGFBP1	16
MF	GO:0036041	long-chain fatty acid binding	4/561	15/18432	0.000886828	0.00751931	0.00614009	ALOX5AP/FABP3/S100A9/S100A8	4
MF	GO:0051371	muscle alpha-actinin binding	4/561	15/18432	0.000886828	0.00751931	0.00614009	PDLIM3/PDLIM7/PALLD/PDLIM4	4
CC	GO:0005770	late endosome	18/579	288/19869	0.00207109	0.00766517	0.00501197	HLA-DRA/CD74/IFITM3/F2R/SLC11A1/LAMP5/HLA-DMB/CD68/BST2/HLA-DMA/ANXA8/HLA-DRB1/ANXA2/CXCR4/CST7/UNC13D/HLA-DRB5/CD79A	18
CC	GO:0031256	leading edge membrane	13/579	177/19869	0.00210551	0.00771305	0.00504328	THY1/FAP/ANTXR1/PDPN/ITGA5/ITGAV/PLEKHO1/LAMP5/TPM1/AIF1/PLEK/LCP1/EPS8L1	13
BP	GO:0001773	myeloid dendritic cell activation	5/558	29/18903	0.00145332	0.00785538	0.00513288	HAVCR2/DOCK2/SPI1/ITGB6/UBD	5
BP	GO:0010575	positive regulation of vascular endothelial growth factor production	5/558	29/18903	0.00145332	0.00785538	0.00513288	SULF1/SULF2/CYP1B1/C3AR1/C3	5
BP	GO:0034698	response to gonadotropin	5/558	29/18903	0.00145332	0.00785538	0.00513288	EDNRA/INHBA/GJB2/PLAT/CYP1B1	5
BP	GO:0072012	glomerulus vasculature development	5/558	29/18903	0.00145332	0.00785538	0.00513288	EDNRA/PDGFRB/ACTA2/NOTCH3/PDGFRA	5
CC	GO:0005921	gap junction	5/579	32/19869	0.00216772	0.00786073	0.00513984	GJB2/GJA1/GJB3/CALB2/GJB5	5
BP	GO:0001942	hair follicle development	9/558	91/18903	0.00145894	0.00786659	0.00514021	INHBA/IGFBP5/KRT17/CDH3/WNT5A/FGF7/TGFB2/DKK1/WNT10A	9
BP	GO:1901216	positive regulation of neuron death	9/558	91/18903	0.00145894	0.00786659	0.00514021	ITGB2/DDR2/FCGR2B/TYROBP/C1QA/WNT5A/NUPR1/TGFB2/DKK1	9
BP	GO:0051896	regulation of protein kinase B signaling	14/558	189/18903	0.00149841	0.00806962	0.00527287	AXL/THBS1/IGFBP5/NOX4/RCN3/IL18/HCLS1/CHI3L1/ADAM8/F3/IGF2/IGF1/CCL19/CCL21	14
BP	GO:0048008	platelet-derived growth factor receptor signaling pathway	7/558	58/18903	0.00153558	0.00823983	0.00538409	PDGFRB/LOX/PDGFC/PDGFRA/PLAT/F3/APOD	7
BP	GO:0050732	negative regulation of peptidyl-tyrosine phosphorylation	7/558	58/18903	0.00153558	0.00823983	0.00538409	THY1/SFRP2/SAMSN1/LILRB4/CAV1/PTPRC/GPRC5A	7
BP	GO:0060350	endochondral bone morphogenesis	7/558	58/18903	0.00153558	0.00823983	0.00538409	MMP14/COL3A1/COL1A1/SERPINH1/TSKU/COMP/TMEM119	7
BP	GO:0014902	myotube differentiation	11/558	129/18903	0.00154858	0.00827516	0.00540718	MMP14/ADAM12/MYOF/CD53/PLEKHO1/DOCK2/TMEM119/CAV2/CXCL10/CXCL9/IGF1	11
BP	GO:0048593	camera-type eye morphogenesis	11/558	129/18903	0.00154858	0.00827516	0.00540718	THY1/COL8A1/COL8A2/ALDH1A3/TSKU/ZEB1/TWIST1/WNT2/WNT5A/STRA6/AQP5	11
BP	GO:0031952	regulation of protein autophosphorylation	6/558	43/18903	0.00155148	0.00827516	0.00540718	GPNMB/PDGFC/GREM1/RASSF2/CAV1/PTPRC	6
BP	GO:0045622	regulation of T-helper cell differentiation	6/558	43/18903	0.00155148	0.00827516	0.00540718	ANXA1/HLA-DRA/CD86/IL18/HLA-DRB1/CCL19	6
BP	GO:1904037	positive regulation of epithelial cell apoptotic process	6/558	43/18903	0.00155148	0.00827516	0.00540718	CD248/THBS1/HMOX1/SFRP4/CD40/CCL2	6
BP	GO:0002262	myeloid cell homeostasis	13/558	169/18903	0.00155725	0.00829598	0.00542079	AXL/ZFP36L1/ANXA1/INHBA/B2M/HMOX1/STAT1/ETS1/SPI1/NCKAP1L/BTK/HCLS1/ISG15	13
CC	GO:0005912	adherens junction	13/579	179/19869	0.00232427	0.00834414	0.00545592	MSN/PDLIM3/ANXA1/CDH11/PDLIM7/HMCN1/CNN3/TRIM29/NEXN/ANXA2/PDLIM4/CDH3/S100A11	13
BP	GO:0043536	positive regulation of blood vessel endothelial cell migration	8/558	75/18903	0.00162959	0.00863965	0.00564534	SRPX2/TMSB4X/ANXA1/THBS1/HMOX1/ETS1/CD40/FGFBP1	8
BP	GO:0060337	type I interferon signaling pathway	8/558	75/18903	0.00162959	0.00863965	0.00564534	IFITM3/STAT1/IFITM1/WNT5A/IFI27/OAS2/ISG15/MMP12	8
BP	GO:2000242	negative regulation of reproductive process	8/558	75/18903	0.00162959	0.00863965	0.00564534	SULF1/SERPINF1/ARHGDIB/PLAT/GJA1/WNT5A/DUSP1/IGF1	8
BP	GO:0042542	response to hydrogen peroxide	11/558	130/18903	0.00164784	0.00863965	0.00564534	COL1A1/MMP2/AXL/PDGFRB/ANXA1/DDR2/HMOX1/STAT1/SPHK1/CYP1B1/AREG	11
BP	GO:0002693	positive regulation of cellular extravasation	4/558	18/18903	0.00165287	0.00863965	0.00564534	THY1/ICAM1/IL1R1/ADAM8	4
BP	GO:0002830	positive regulation of type 2 immune response	4/558	18/18903	0.00165287	0.00863965	0.00564534	CD74/CD86/RSAD2/IL18	4
BP	GO:0003159	morphogenesis of an endothelium	4/558	18/18903	0.00165287	0.00863965	0.00564534	ADAMTS12/ITGAX/CXCL10/CXCR4	4
BP	GO:0016264	gap junction assembly	4/558	18/18903	0.00165287	0.00863965	0.00564534	HOPX/GJB2/CAV1/GJA1	4
BP	GO:0032354	response to follicle-stimulating hormone	4/558	18/18903	0.00165287	0.00863965	0.00564534	EDNRA/INHBA/PLAT/CYP1B1	4
BP	GO:0034138	toll-like receptor 3 signaling pathway	4/558	18/18903	0.00165287	0.00863965	0.00564534	RFTN1/COLEC12/HAVCR2/CAV1	4
BP	GO:0036035	osteoclast development	4/558	18/18903	0.00165287	0.00863965	0.00564534	FBN1/GPR68/TYROBP/ANXA2	4
BP	GO:0048535	lymph node development	4/558	18/18903	0.00165287	0.00863965	0.00564534	CD248/PDPN/IL7R/LTB	4
BP	GO:0061154	endothelial tube morphogenesis	4/558	18/18903	0.00165287	0.00863965	0.00564534	ADAMTS12/ITGAX/CXCL10/CXCR4	4
BP	GO:0150078	positive regulation of neuroinflammatory response	4/558	18/18903	0.00165287	0.00863965	0.00564534	CTSC/IL18/TREM2/NUPR1	4
BP	GO:0150079	negative regulation of neuroinflammatory response	4/558	18/18903	0.00165287	0.00863965	0.00564534	PTPRC/TREM2/CST7/IGF1	4
BP	GO:2000811	negative regulation of anoikis	4/558	18/18903	0.00165287	0.00863965	0.00564534	ITGA5/SNAI2/CAV1/CEACAM6	4
BP	GO:0055001	muscle cell development	14/558	191/18903	0.00165488	0.00863997	0.00564555	EDNRA/EFEMP2/PDGFRB/LOX/MYL9/MYOF/TPM1/COMP/PDGFRA/CAV2/FLNC/KRT19/MYH11/IGF1	14
BP	GO:0061098	positive regulation of protein tyrosine kinase activity	7/558	59/18903	0.00169879	0.00885577	0.00578656	GREM1/NOX4/FCGR1A/CSF1R/CCL5/NCF1/AREG	7
BP	GO:0010464	regulation of mesenchymal cell proliferation	5/558	30/18903	0.00170219	0.00885577	0.00578656	PRRX1/ZEB1/STAT1/WNT2/WNT5A	5
BP	GO:0043032	positive regulation of macrophage activation	5/558	30/18903	0.00170219	0.00885577	0.00578656	THBS1/CTSC/HAVCR2/WNT5A/TREM2	5
CC	GO:0005769	early endosome	23/579	414/19869	0.00251742	0.00894805	0.0058508	RAB31/ANXA1/GPNMB/B2M/RFTN1/HAVCR2/HLA-DRA/AOC3/IFITM3/F2R/LAMP5/SPHK1/VCAM1/CD4/CAV1/ANXA2/PDLIM4/FCGR1A/CXCR4/PMEPA1/CORO1A/DKK1/APOE	23
BP	GO:0072593	reactive oxygen species metabolic process	16/558	235/18903	0.00172372	0.00895727	0.00585289	PDGFRB/NCF2/ITGB2/THBS1/PXDN/NOX4/TYROBP/CLEC7A/CYP1B1/CYBB/CCN2/CYBA/CCN1/RAC2/ACP5/NCF1	16
BP	GO:0051208	sequestering of calcium ion	11/558	131/18903	0.00175225	0.00907431	0.00592936	THY1/FLNA/F2R/CYBA/PTPRC/CXCL10/CXCL9/CORO1A/PLN/CCL19/CCL21	11
BP	GO:0006509	membrane protein ectodomain proteolysis	6/558	44/18903	0.00175237	0.00907431	0.00592936	ADAM19/TIMP3/TIMP2/MMP7/ADAM8/APOE	6
BP	GO:0032689	negative regulation of interferon-gamma production	6/558	44/18903	0.00175237	0.00907431	0.00592936	AXL/INHBA/LAPTM5/HAVCR2/LILRB4/HLA-DRB1	6
BP	GO:0045445	myoblast differentiation	10/558	112/18903	0.00177276	0.00916922	0.00599138	LGALS1/ZFP36L1/GREM1/IGFBP3/IL18/BOC/CXCL10/CXCL9/CCL17/IGF1	10
BP	GO:0001937	negative regulation of endothelial cell proliferation	8/558	76/18903	0.00177525	0.00917144	0.00599283	SULF1/SPARC/THBS1/STAT1/CAV1/CAV2/CCL2/APOE	8
MF	GO:0001540	amyloid-beta binding	9/561	85/18432	0.00110848	0.00926811	0.00756812	ITGB2/FCGR2B/CD74/MSR1/C1QA/TREM2/MARCO/TGFB2/APOE	9
BP	GO:0051047	positive regulation of secretion	19/558	304/18903	0.0018177	0.00937983	0.006129	ITGB2/INHBA/TGFB3/GPR68/C1QTNF3/ANO1/CYBA/HLA-DRB1/ANXA2/TREM2/TGFB2/UNC13D/ADAM8/SPP1/S100A8/PTGES/KCNN4/IGF1/RETN	19
BP	GO:0022404	molting cycle process	9/558	94/18903	0.00183205	0.00942107	0.00615594	INHBA/IGFBP5/KRT17/CDH3/WNT5A/FGF7/TGFB2/DKK1/WNT10A	9
BP	GO:0022405	hair cycle process	9/558	94/18903	0.00183205	0.00942107	0.00615594	INHBA/IGFBP5/KRT17/CDH3/WNT5A/FGF7/TGFB2/DKK1/WNT10A	9
BP	GO:0060761	negative regulation of response to cytokine stimulus	9/558	94/18903	0.00183205	0.00942107	0.00615594	PXDN/CAV1/PTPRC/IL1RN/TREM2/ISG15/CCL5/MMP12/ECM1	9
CC	GO:0098802	plasma membrane signaling receptor complex	19/579	319/19869	0.00271366	0.00955102	0.00624506	ITGA5/FLNA/EMILIN1/ITGB2/OSMR/B2M/ITGB5/ITGAV/ITGA11/ITGAX/CD40/CD4/CSF2RA/IL2RA/ITGBL1/ITGB6/CD3E/ITGB4/CD79A	19
BP	GO:0048565	digestive tract development	11/558	132/18903	0.00186199	0.00956394	0.0062493	COL3A1/SFRP2/PDGFC/TGFB3/CLMP/DACT1/PDGFRA/CXCL8/WNT5A/TGFB2/STRA6	11
BP	GO:0071322	cellular response to carbohydrate stimulus	12/558	152/18903	0.00187068	0.00958645	0.006264	ZFP36L1/SERPINF1/ICAM1/GPR68/COLEC12/NOX4/CLEC7A/ANO1/CYBA/HLA-DRB1/TREM2/NCF1	12
BP	GO:0072006	nephron development	12/558	152/18903	0.00187068	0.00958645	0.006264	SULF1/EDNRA/BASP1/PDGFRB/ACTA2/GREM1/SULF2/NID1/NOTCH3/STAT1/PDGFRA/TACSTD2	12
BP	GO:0002011	morphogenesis of an epithelial sheet	7/558	60/18903	0.00187517	0.00958734	0.00626459	COL5A1/PDPN/ITGA5/FLNA/CCN1/WNT5A/MMP12	7
BP	GO:2000351	regulation of endothelial cell apoptotic process	7/558	60/18903	0.00187517	0.00958734	0.00626459	CD248/THBS1/ICAM1/SERPINE1/CD40/CCL2/ANGPTL4	7
BP	GO:0044089	positive regulation of cellular component biogenesis	27/558	498/18903	0.00188375	0.00962014	0.00628602	THY1/SRPX2/THBS2/MSN/KIRREL1/EMILIN1/DPYSL3/TGFB3/HOPX/TPM1/CLEC7A/CAV1/CCN2/NCKAP1L/RAC2/FSCN1/GBP5/PLEK/CLDN1/AMIGO2/ISG15/LCP1/EPS8L1/CCL19/CXCL13/CCL21/MMP1	27
MF	GO:0038187	pattern recognition receptor activity	5/561	27/18432	0.00118851	0.00971692	0.0079346	LY96/COLEC12/CLEC7A/MARCO/FCN1	5
MF	GO:0098632	cell-cell adhesion mediator activity	7/561	54/18432	0.00119444	0.00971692	0.0079346	ANXA1/PALLD/CNN3/TRIM29/NEXN/ANXA2/S100A11	7
CC	GO:0031901	early endosome membrane	13/579	183/19869	0.0028179	0.0098216	0.00642198	RAB31/ANXA1/GPNMB/B2M/HLA-DRA/IFITM3/LAMP5/SPHK1/CAV1/PDLIM4/FCGR1A/PMEPA1/DKK1	13
BP	GO:0032720	negative regulation of tumor necrosis factor production	8/558	77/18903	0.001931	0.00983881	0.0064289	AXL/GPNMB/HAVCR2/LILRB4/TWIST1/ACP5/TREM2/IGF1	8
BP	GO:0071357	cellular response to type I interferon	8/558	77/18903	0.001931	0.00983881	0.0064289	IFITM3/STAT1/IFITM1/WNT5A/IFI27/OAS2/ISG15/MMP12	8
CC	GO:0005922	connexin complex	4/579	21/19869	0.00287795	0.00993446	0.00649578	GJB2/GJA1/GJB3/GJB5	4
BP	GO:0007044	cell-substrate junction assembly	9/558	95/18903	0.00197211	0.0100014	0.00653516	MMP14/FN1/THY1/ITGA5/THBS1/GREM1/APOD/ITGB4/COL17A1	9
BP	GO:0034109	homotypic cell-cell adhesion	9/558	95/18903	0.00197211	0.0100014	0.00653516	FN1/PDPN/FLNA/MYL9/PLAUR/COMP/PDGFRA/PLEK/CCL5	9
BP	GO:0098773	skin epidermis development	9/558	95/18903	0.00197211	0.0100014	0.00653516	INHBA/IGFBP5/KRT17/CDH3/WNT5A/FGF7/TGFB2/DKK1/WNT10A	9
BP	GO:1904646	cellular response to amyloid-beta	6/558	45/18903	0.00197237	0.0100014	0.00653516	FCGR2B/ICAM1/VCAM1/GJA1/TREM2/IGF1	6
BP	GO:0031069	hair follicle morphogenesis	5/558	31/18903	0.00198093	0.0100014	0.00653516	IGFBP5/KRT17/FGF7/TGFB2/WNT10A	5
BP	GO:0033688	regulation of osteoblast proliferation	5/558	31/18903	0.00198093	0.0100014	0.00653516	CTHRC1/GREM1/ITGAV/TMEM119/CCN1	5
BP	GO:0061437	renal system vasculature development	5/558	31/18903	0.00198093	0.0100014	0.00653516	EDNRA/PDGFRB/ACTA2/NOTCH3/PDGFRA	5
BP	GO:0061440	kidney vasculature development	5/558	31/18903	0.00198093	0.0100014	0.00653516	EDNRA/PDGFRB/ACTA2/NOTCH3/PDGFRA	5
BP	GO:0032872	regulation of stress-activated MAPK cascade	14/558	195/18903	0.00200877	0.0101305	0.00661948	SFRP2/FCGR2B/DACT1/RASSF2/SPHK1/SPI1/CCN2/WNT5A/TREM2/TGFB2/NCF1/DUSP1/CCL19/CCL21	14
BP	GO:0030178	negative regulation of Wnt signaling pathway	13/558	174/18903	0.00202012	0.0101762	0.00664936	CTHRC1/SFRP2/SNAI2/GREM1/TSKU/DACT1/SFRP4/BICC1/IGFBP4/CAV1/WNT5A/DKK1/APOE	13
BP	GO:0001502	cartilage condensation	4/558	19/18903	0.00204522	0.0101985	0.00666396	BMP1/COL11A1/CCN2/MGP	4
BP	GO:0002523	leukocyte migration involved in inflammatory response	4/558	19/18903	0.00204522	0.0101985	0.00666396	SLAMF8/S100A9/ADAM8/S100A8	4
BP	GO:0010759	positive regulation of macrophage chemotaxis	4/558	19/18903	0.00204522	0.0101985	0.00666396	THBS1/CSF1R/C3AR1/CCL5	4
BP	GO:0030889	negative regulation of B cell proliferation	4/558	19/18903	0.00204522	0.0101985	0.00666396	FCGR2B/TYROBP/MNDA/BTK	4
BP	GO:0032930	positive regulation of superoxide anion generation	4/558	19/18903	0.00204522	0.0101985	0.00666396	ITGB2/TYROBP/CLEC7A/CYBA	4
BP	GO:0043031	negative regulation of macrophage activation	4/558	19/18903	0.00204522	0.0101985	0.00666396	FCGR2B/VSIG4/PTPRC/CST7	4
BP	GO:0048245	eosinophil chemotaxis	4/558	19/18903	0.00204522	0.0101985	0.00666396	CCL5/CCL13/CCL2/CCL21	4
BP	GO:0051797	regulation of hair follicle development	4/558	19/18903	0.00204522	0.0101985	0.00666396	KRT17/CDH3/WNT5A/TGFB2	4
BP	GO:0140354	lipid import into cell	4/558	19/18903	0.00204522	0.0101985	0.00666396	THBS1/FABP3/STRA6/SLC2A1	4
BP	GO:1900024	regulation of substrate adhesion-dependent cell spreading	7/558	61/18903	0.00206542	0.0102877	0.00672224	PDPN/FLNA/GBP1/FBLN1/TACSTD2/UNC13D/OLFM4	7
BP	GO:0007584	response to nutrient	12/558	154/18903	0.00208818	0.0103778	0.00678111	COL1A1/SFRP2/POSTN/SNAI2/HMOX1/STAT1/KYNU/VCAM1/CYP1B1/CYBB/CXCL10/SPP1	12
BP	GO:0051092	positive regulation of NF-kappaB transcription factor activity	12/558	154/18903	0.00208818	0.0103778	0.00678111	GREM1/TRIM22/CD40/SPHK1/CLEC7A/CAV1/IL18/BTK/WNT5A/S100A9/ADAM8/S100A8	12
BP	GO:0010469	regulation of signaling receptor activity	13/558	175/18903	0.0021251	0.0105495	0.00689328	PLAU/GREM1/FCGR2B/SERPINE1/LILRB4/LY6E/NCF1/GPRC5A/DKK1/AREG/CCL2/PSCA/MUC4	13
BP	GO:2001236	regulation of extrinsic apoptotic signaling pathway	12/558	155/18903	0.00220444	0.0109312	0.00714269	SFRP2/SNAI2/INHBA/THBS1/TIMP3/ICAM1/SERPINE1/ITGAV/HMOX1/CAV1/PTPRC/IGF1	12
BP	GO:0048701	embryonic cranial skeleton morphogenesis	6/558	46/18903	0.00221264	0.0109596	0.00716125	MMP14/PRRX1/CHST11/TGFB3/TWIST1/PDGFRA	6
BP	GO:0007015	actin filament organization	25/558	454/18903	0.00222356	0.0110014	0.00718857	FLNA/CALD1/KIRREL1/TMSB4X/DPYSL3/TGFB3/WIPF1/ITGB5/HMCN1/ELN/TPM2/TPM1/TMSB10/AIF1/CCN2/NCKAP1L/RAC2/FSCN1/HCLS1/PLEK/CAPG/TACSTD2/CORO1A/LCP1/CCL21	25
BP	GO:0034329	cell junction assembly	24/558	430/18903	0.00226865	0.011195	0.00731509	MMP14/FN1/THY1/SRPX2/THBS2/ITGA5/SNAI2/CDH11/THBS1/GREM1/HOPX/GJB2/CLDN11/CAV1/GJA1/FSCN1/WNT5A/CLDN1/AMIGO2/DKK1/APOD/ITGB4/COL17A1/CLDN10	24
BP	GO:0002820	negative regulation of adaptive immune response	7/558	62/18903	0.00227025	0.011195	0.00731509	FCGR2B/HAVCR2/SAMSN1/LILRB4/NCKAP1L/PTPRC/IL7R	7
BP	GO:0060393	regulation of pathway-restricted SMAD protein phosphorylation	7/558	62/18903	0.00227025	0.011195	0.00731509	EMILIN1/INHBA/GREM1/TGFB3/PMEPA1/TGFB2/DKK1	7
BP	GO:1903556	negative regulation of tumor necrosis factor superfamily cytokine production	8/558	79/18903	0.00227471	0.0112046	0.00732132	AXL/GPNMB/HAVCR2/LILRB4/TWIST1/ACP5/TREM2/IGF1	8
BP	GO:0061099	negative regulation of protein tyrosine kinase activity	5/558	32/18903	0.00229158	0.0112627	0.00735932	THY1/LILRB4/CAV1/PTPRC/GPRC5A	5
BP	GO:1901889	negative regulation of cell junction assembly	5/558	32/18903	0.00229158	0.0112627	0.00735932	MMP14/THBS1/WNT5A/DKK1/APOD	5
BP	GO:0070302	regulation of stress-activated protein kinase signaling cascade	14/558	198/18903	0.0023135	0.0113579	0.00742149	SFRP2/FCGR2B/DACT1/RASSF2/SPHK1/SPI1/CCN2/WNT5A/TREM2/TGFB2/NCF1/DUSP1/CCL19/CCL21	14
MF	GO:0030169	low-density lipoprotein particle binding	4/561	17/18432	0.00147324	0.0116696	0.00952915	THBS1/COLEC12/MSR1/TREM2	4
MF	GO:0055102	lipase inhibitor activity	4/561	17/18432	0.00147324	0.0116696	0.00952915	ANXA1/ANXA2/ANXA3/APOC1	4
BP	GO:0060562	epithelial tube morphogenesis	20/558	335/18903	0.00238838	0.0117126	0.00765325	MMP14/EDNRA/CTHRC1/SFRP2/ADAMTS12/LEF1/GREM1/COL4A1/CLIC4/PTK7/ITGAX/TWIST1/WNT2/WNT5A/CSF1R/CXCL10/CXCR4/TGFB2/TACSTD2/AREG	20
CC	GO:0031258	lamellipodium membrane	4/579	22/19869	0.00343741	0.0117527	0.00768464	FAP/ANTXR1/PDPN/ITGAV	4
BP	GO:0043406	positive regulation of MAP kinase activity	10/558	117/18903	0.00245254	0.0120139	0.00785017	PDGFRB/THBS1/PDGFC/NOX4/CD40/WNT5A/PTPRC/ADAM8/DKK1/CCL19	10
BP	GO:0003151	outflow tract morphogenesis	8/558	80/18903	0.00246365	0.012055	0.00787704	EDNRA/SFRP2/NRP2/SEMA3C/ELN/TWIST1/WNT5A/TGFB2	8
BP	GO:0002861	regulation of inflammatory response to antigenic stimulus	6/558	47/18903	0.00247432	0.0120806	0.00789377	FCGR2B/BTK/HLA-DRB1/FCGR1A/TREM2/C3	6
BP	GO:0048286	lung alveolus development	6/558	47/18903	0.00247432	0.0120806	0.00789377	TGFB3/HOPX/IGFBP5/ITGB6/STRA6/MMP12	6
BP	GO:0032731	positive regulation of interleukin-1 beta production	7/558	63/18903	0.00249039	0.0121157	0.00791668	IFI16/TYROBP/CLEC7A/MNDA/WNT5A/GBP5/CCL19	7
BP	GO:0045453	bone resorption	7/558	63/18903	0.00249039	0.0121157	0.00791668	CTSK/NOX4/TMEM119/ACP5/CSF1R/ADAM8/SPP1	7
BP	GO:0002643	regulation of tolerance induction	4/558	20/18903	0.00249746	0.0121157	0.00791668	HAVCR2/LILRB4/IL2RA/CD3E	4
BP	GO:0071371	cellular response to gonadotropin stimulus	4/558	20/18903	0.00249746	0.0121157	0.00791668	EDNRA/INHBA/PLAT/CYP1B1	4
BP	GO:0072376	protein activation cascade	4/558	20/18903	0.00249746	0.0121157	0.00791668	FN1/FLNA/FBLN1/F13A1	4
BP	GO:0034101	erythrocyte homeostasis	11/558	137/18903	0.00249786	0.0121157	0.00791668	AXL/ZFP36L1/INHBA/B2M/HMOX1/STAT1/ETS1/SPI1/NCKAP1L/HCLS1/ISG15	11
MF	GO:0005200	structural constituent of cytoskeleton	10/561	107/18432	0.00157278	0.0122963	0.0100409	MSN/VIM/TPM1/HLA-DRB1/KRT6A/KRT16/KRT5/KRT19/KRT6B/DES	10
MF	GO:0008307	structural constituent of muscle	6/561	42/18432	0.00159885	0.0123399	0.0100765	MYL9/TPM2/TPM1/NEXN/KRT19/MYH11	6
BP	GO:0043254	regulation of protein-containing complex assembly	23/558	410/18903	0.00260372	0.012615	0.00824294	MSN/KIRREL1/TMSB4X/DACT1/ELN/TMSB10/CLEC7A/NCKAP1L/FSCN1/GBP5/HCLS1/PLEK/CAPG/TREM2/PMEPA1/ISG15/CORO1A/LCP1/DKK1/APOE/CXCL13/CCL21/MMP1	23
BP	GO:0030326	embryonic limb morphogenesis	10/558	118/18903	0.00261074	0.012615	0.00824294	PRRX1/SFRP2/CHST11/LEF1/GREM1/TWIST1/WNT5A/TGFB2/CRABP2/DKK1	10
BP	GO:0035113	embryonic appendage morphogenesis	10/558	118/18903	0.00261074	0.012615	0.00824294	PRRX1/SFRP2/CHST11/LEF1/GREM1/TWIST1/WNT5A/TGFB2/CRABP2/DKK1	10
BP	GO:0002138	retinoic acid biosynthetic process	3/558	10/18903	0.00262919	0.012615	0.00824294	ALDH1A3/CRABP2/DHRS9	3
BP	GO:0002291	T cell activation via T cell receptor contact with antigen bound to MHC molecule on antigen presenting cell	3/558	10/18903	0.00262919	0.012615	0.00824294	ICAM1/HAVCR2/HLA-DMB	3
BP	GO:0002361	CD4-positive, CD25-positive, alpha-beta regulatory T cell differentiation	3/558	10/18903	0.00262919	0.012615	0.00824294	HLA-DRA/HLA-DRB1/IL2RG	3
BP	GO:0003253	cardiac neural crest cell migration involved in outflow tract morphogenesis	3/558	10/18903	0.00262919	0.012615	0.00824294	EDNRA/SEMA3C/TWIST1	3
BP	GO:0014012	peripheral nervous system axon regeneration	3/558	10/18903	0.00262919	0.012615	0.00824294	MMP2/TNC/APOD	3
BP	GO:0060054	positive regulation of epithelial cell proliferation involved in wound healing	3/558	10/18903	0.00262919	0.012615	0.00824294	CLDN1/JAML/MMP12	3
BP	GO:0060346	bone trabecula formation	3/558	10/18903	0.00262919	0.012615	0.00824294	COL1A1/MMP2/GREM1	3
BP	GO:0050858	negative regulation of antigen receptor-mediated signaling pathway	5/558	33/18903	0.00263621	0.012635	0.00825603	THY1/GBP1/LAPTM5/FCGR2B/LILRB4	5
BP	GO:0051924	regulation of calcium ion transport	17/558	268/18903	0.00265433	0.0127082	0.00830382	THY1/PDGFRB/PLPP4/F2R/GEM/CD4/CAV1/CYBA/MYLK/IL16/CXCL10/CXCR4/CCL5/CXCL9/CORO1A/PLN/CCL2	17
BP	GO:0035265	organ growth	13/558	180/18903	0.00271953	0.0129842	0.00848418	BASP1/PDGFRB/RUNX1/DDR2/TSKU/COMP/WNT2/FGF7/SASH3/TGFB2/ECM1/IGF2/IGF1	13
BP	GO:0002712	regulation of B cell mediated immunity	7/558	64/18903	0.0027266	0.0129842	0.00848418	FCGR2B/CD40/BTK/PTPRC/FCGR1A/TREM2/C3	7
BP	GO:0002889	regulation of immunoglobulin mediated immune response	7/558	64/18903	0.0027266	0.0129842	0.00848418	FCGR2B/CD40/BTK/PTPRC/FCGR1A/TREM2/C3	7
BP	GO:0048524	positive regulation of viral process	7/558	64/18903	0.0027266	0.0129842	0.00848418	LGALS1/AXL/CD74/CD4/HLA-DRB1/CCL5/TMPRSS4	7
BP	GO:0071384	cellular response to corticosteroid stimulus	7/558	64/18903	0.0027266	0.0129842	0.00848418	ZFP36L1/ANXA1/SERPINF1/FBXO32/GJB2/PLAT/CYP1B1	7
BP	GO:0062012	regulation of small molecule metabolic process	20/558	339/18903	0.00273661	0.0130179	0.00850621	TMSB4X/ANXA1/SNAI2/CD74/IGFBP3/NNMT/FMO1/C1QTNF3/TWIST1/IGFBP4/CAV1/FABP3/PLEK/TREM2/NUPR1/APOC1/CDA/IGF2/APOE/IGF1	20
BP	GO:0006953	acute-phase response	6/558	48/18903	0.00275857	0.0130944	0.00855616	FN1/CD163/PTGES/SAA1/SAA2/SERPINA3	6
BP	GO:0035850	epithelial cell differentiation involved in kidney development	6/558	48/18903	0.00275857	0.0130944	0.00855616	EDNRA/BASP1/ACTA2/GREM1/STAT1/MMP9	6
BP	GO:0043409	negative regulation of MAPK cascade	13/558	181/18903	0.00285335	0.0135298	0.0088407	SFRP2/EMILIN1/GBP1/TIMP3/FBLN1/DACT1/LILRB4/CAV1/PTPRC/TREM2/DUSP1/PSCA/APOE	13
MF	GO:0030547	signaling receptor inhibitor activity	6/561	43/18432	0.00181112	0.0138012	0.0112697	PXDN/LILRB4/LY6E/IL1RN/CCL5/DKK1	6
MF	GO:0043395	heparan sulfate proteoglycan binding	4/561	18/18432	0.00184898	0.0139136	0.0113615	CFH/COMP/PTPRC/APOE	4
BP	GO:0048562	embryonic organ morphogenesis	18/558	294/18903	0.0029547	0.0139955	0.00914495	MMP14/EDNRA/MFAP2/FBN1/CTHRC1/PRRX1/MFAP5/CHST11/TGFB3/ALDH1A3/COL11A1/ZEB1/EFEMP1/PTK7/TWIST1/PDGFRA/WNT5A/STRA6	18
BP	GO:0003170	heart valve development	7/558	65/18903	0.00297961	0.0140651	0.00919044	EMILIN1/SNAI2/ELN/TWIST1/CCN1/TGFB2/STRA6	7
BP	GO:0097553	calcium ion transmembrane import into cytosol	13/558	182/18903	0.0029925	0.0140651	0.00919044	THY1/FLNA/F2R/CAV1/CCN2/CYBA/PTPRC/CXCL10/CXCL9/CORO1A/PLN/CCL19/CCL21	13
BP	GO:0150115	cell-substrate junction organization	9/558	101/18903	0.00300179	0.0140651	0.00919044	MMP14/FN1/THY1/ITGA5/THBS1/GREM1/APOD/ITGB4/COL17A1	9
BP	GO:0031338	regulation of vesicle fusion	4/558	21/18903	0.00301391	0.0140651	0.00919044	ANXA1/SPHK1/ANXA2/CORO1A	4
BP	GO:0060445	branching involved in salivary gland morphogenesis	4/558	21/18903	0.00301391	0.0140651	0.00919044	SNAI2/SEMA3C/TGM2/FGF7	4
BP	GO:0071605	monocyte chemotactic protein-1 production	4/558	21/18903	0.00301391	0.0140651	0.00919044	C1QTNF3/TWIST1/CLEC7A/APOD	4
BP	GO:0071637	regulation of monocyte chemotactic protein-1 production	4/558	21/18903	0.00301391	0.0140651	0.00919044	C1QTNF3/TWIST1/CLEC7A/APOD	4
BP	GO:0140131	positive regulation of lymphocyte chemotaxis	4/558	21/18903	0.00301391	0.0140651	0.00919044	WNT5A/CCL5/CXCL13/CCL21	4
BP	GO:1901739	regulation of myoblast fusion	4/558	21/18903	0.00301391	0.0140651	0.00919044	CD53/PLEKHO1/CXCL10/CXCL9	4
BP	GO:0045648	positive regulation of erythrocyte differentiation	5/558	34/18903	0.00301688	0.0140651	0.00919044	INHBA/STAT1/ETS1/NCKAP1L/ISG15	5
BP	GO:0048333	mesodermal cell differentiation	5/558	34/18903	0.00301688	0.0140651	0.00919044	SFRP2/INHBA/GJA1/DKK1/ITGB4	5
BP	GO:0055094	response to lipoprotein particle	5/558	34/18903	0.00301688	0.0140651	0.00919044	ITGB2/FCER1G/CD68/TREM2/APOE	5
BP	GO:0061081	positive regulation of myeloid leukocyte cytokine production involved in immune response	5/558	34/18903	0.00301688	0.0140651	0.00919044	LAPTM5/SPON2/CD74/SEMA7A/WNT5A	5
BP	GO:0070570	regulation of neuron projection regeneration	5/558	34/18903	0.00301688	0.0140651	0.00919044	THY1/PRRX1/FLNA/SPP1/KLK8	5
BP	GO:0090322	regulation of superoxide metabolic process	5/558	34/18903	0.00301688	0.0140651	0.00919044	ITGB2/TYROBP/CLEC7A/CYBA/ACP5	5
BP	GO:0061564	axon development	26/558	490/18903	0.00303072	0.0141148	0.00922293	EDNRA/FN1/THY1/MMP2/FLNA/CDH11/NREP/NRP2/TSKU/SEMA3C/NOTCH3/PALLD/SEMA7A/TNC/LAMA2/RAC2/NEXN/BOC/WNT5A/CSF1R/LAMC2/CRABP2/SPP1/APOD/APOE/KLK8	26
BP	GO:1901888	regulation of cell junction assembly	14/558	204/18903	0.00303788	0.0141333	0.00923503	MMP14/THY1/SRPX2/THBS2/SNAI2/THBS1/GREM1/HOPX/CAV1/WNT5A/CLDN1/AMIGO2/DKK1/APOD	14
MF	GO:0071813	lipoprotein particle binding	5/561	30/18432	0.00194622	0.0142881	0.0116673	THBS1/COLEC12/MSR1/TREM2/APOE	5
MF	GO:0071814	protein-lipid complex binding	5/561	30/18432	0.00194622	0.0142881	0.0116673	THBS1/COLEC12/MSR1/TREM2/APOE	5
BP	GO:0050848	regulation of calcium-mediated signaling	8/558	83/18903	0.00310495	0.0144302	0.00942904	GBP1/LMCD1/CLEC7A/CD4/PLEK/TREM2/CD3E/IGF1	8
BP	GO:0031623	receptor internalization	10/558	121/18903	0.00313489	0.0145389	0.00950007	RAB31/ITGB2/GREM1/FCER1G/SFRP4/LILRB4/CAV1/CXCL8/ANXA2/DKK1	10
BP	GO:0045446	endothelial cell differentiation	10/558	121/18903	0.00313489	0.0145389	0.00950007	EDNRA/FSTL1/MSN/PDPN/CLIC4/ICAM1/ZEB1/COL15A1/CLDN1/CXCR4	10
BP	GO:0043281	regulation of cysteine-type endopeptidase activity involved in apoptotic process	14/558	205/18903	0.00317497	0.0147095	0.00961152	SFRP2/THBS1/LAPTM5/F2R/PLAUR/BIRC3/CLEC7A/CCN2/CCN1/MMP9/S100A9/F3/S100A8/SFN	14
BP	GO:0071695	anatomical structure maturation	16/558	250/18903	0.00320374	0.0148273	0.00968851	EDNRA/MMP2/AXL/ADAMTS12/GREM1/CLEC7A/C1QA/BTK/CDH3/WNT5A/TGFB2/C3/IGF1/CCL19/CCL21/DEFB1	16
BP	GO:0070997	neuron death	21/558	368/18903	0.00321463	0.0148622	0.00971133	AXL/GPNMB/ITGB2/TGFB3/SERPINF1/DDR2/FCGR2B/HMOX1/F2R/TYROBP/C1QA/WNT5A/TREM2/NUPR1/TGFB2/CCL5/CORO1A/ADAM8/DKK1/CCL2/APOE	21
BP	GO:0031343	positive regulation of cell killing	7/558	66/18903	0.0032502	0.0149799	0.00978821	B2M/HLA-DRA/TYROBP/CLEC7A/SPI1/HLA-DRB1/PTPRC	7
BP	GO:0060389	pathway-restricted SMAD protein phosphorylation	7/558	66/18903	0.0032502	0.0149799	0.00978821	EMILIN1/INHBA/GREM1/TGFB3/PMEPA1/TGFB2/DKK1	7
BP	GO:0072577	endothelial cell apoptotic process	7/558	66/18903	0.0032502	0.0149799	0.00978821	CD248/THBS1/ICAM1/SERPINE1/CD40/CCL2/ANGPTL4	7
BP	GO:1902041	regulation of extrinsic apoptotic signaling pathway via death domain receptors	6/558	50/18903	0.00339957	0.0156359	0.0102169	SFRP2/THBS1/TIMP3/ICAM1/SERPINE1/HMOX1	6
BP	GO:1904707	positive regulation of vascular associated smooth muscle cell proliferation	6/558	50/18903	0.00339957	0.0156359	0.0102169	MMP2/DDR2/IGFBP5/MMP9/GJA1/IGF1	6
BP	GO:0002446	neutrophil mediated immunity	5/558	35/18903	0.00343567	0.015753	0.0102934	ITGB2/TREM1/SPI1/ANXA3/CXCL6	5
BP	GO:0048730	epidermis morphogenesis	5/558	35/18903	0.00343567	0.015753	0.0102934	IGFBP5/KRT17/FGF7/TGFB2/WNT10A	5
BP	GO:0070528	protein kinase C signaling	5/558	35/18903	0.00343567	0.015753	0.0102934	FIBIN/CD40/AKAP12/WNT5A/PLEK	5
BP	GO:0016102	diterpenoid biosynthetic process	3/558	11/18903	0.00353635	0.0158672	0.010368	ALDH1A3/CRABP2/DHRS9	3
BP	GO:0032429	regulation of phospholipase A2 activity	3/558	11/18903	0.00353635	0.0158672	0.010368	ANXA1/ANXA8/ANXA8L1	3
BP	GO:0032836	glomerular basement membrane development	3/558	11/18903	0.00353635	0.0158672	0.010368	SULF1/SULF2/NID1	3
BP	GO:0033089	positive regulation of T cell differentiation in thymus	3/558	11/18903	0.00353635	0.0158672	0.010368	IL7R/ADAM8/IL2RG	3
BP	GO:0033632	regulation of cell-cell adhesion mediated by integrin	3/558	11/18903	0.00353635	0.0158672	0.010368	CCL5/CD3E/CXCL13	3
BP	GO:0034350	regulation of glial cell apoptotic process	3/558	11/18903	0.00353635	0.0158672	0.010368	AKAP12/TREM2/CCL2	3
BP	GO:0035581	sequestering of extracellular ligand from receptor	3/558	11/18903	0.00353635	0.0158672	0.010368	FBN1/LTBP1/GREM1	3
BP	GO:0036363	transforming growth factor beta activation	3/558	11/18903	0.00353635	0.0158672	0.010368	LTBP1/ITGAV/ITGB6	3
BP	GO:0043320	natural killer cell degranulation	3/558	11/18903	0.00353635	0.0158672	0.010368	FCGR3A/UNC13D/CORO1A	3
BP	GO:0044848	biological phase	3/558	11/18903	0.00353635	0.0158672	0.010368	CDH3/WNT5A/TGFB2	3
BP	GO:0044857	plasma membrane raft organization	3/558	11/18903	0.00353635	0.0158672	0.010368	COLEC12/CAV1/CAV2	3
BP	GO:0045628	regulation of T-helper 2 cell differentiation	3/558	11/18903	0.00353635	0.0158672	0.010368	ANXA1/CD86/IL18	3
BP	GO:0046643	regulation of gamma-delta T cell activation	3/558	11/18903	0.00353635	0.0158672	0.010368	LEF1/NCKAP1L/PTPRC	3
BP	GO:0048563	post-embryonic animal organ morphogenesis	3/558	11/18903	0.00353635	0.0158672	0.010368	MFAP2/FBN1/EFEMP1	3
BP	GO:0061299	retina vasculature morphogenesis in camera-type eye	3/558	11/18903	0.00353635	0.0158672	0.010368	COL4A1/CLIC4/CYP1B1	3
BP	GO:0071394	cellular response to testosterone stimulus	3/558	11/18903	0.00353635	0.0158672	0.010368	MSN/NCF1/SPP1	3
BP	GO:0071492	cellular response to UV-A	3/558	11/18903	0.00353635	0.0158672	0.010368	MMP2/MMP9/MMP1	3
BP	GO:0071803	positive regulation of podosome assembly	3/558	11/18903	0.00353635	0.0158672	0.010368	MSN/FSCN1/LCP1	3
BP	GO:0090179	planar cell polarity pathway involved in neural tube closure	3/558	11/18903	0.00353635	0.0158672	0.010368	SFRP2/PTK7/WNT5A	3
BP	GO:2000644	regulation of receptor catabolic process	3/558	11/18903	0.00353635	0.0158672	0.010368	LAPTM5/ANXA2/APOE	3
BP	GO:2001204	regulation of osteoclast development	3/558	11/18903	0.00353635	0.0158672	0.010368	FBN1/GPR68/TYROBP	3
BP	GO:0043954	cellular component maintenance	7/558	67/18903	0.00353914	0.0158672	0.010368	KIRREL1/FCGR2B/F2R/CSF1R/CLDN1/TREM2/APOE	7
BP	GO:0019216	regulation of lipid metabolic process	20/558	347/18903	0.00356187	0.015953	0.0104241	PDGFRB/ANXA1/SNAI2/CD74/IGFBP7/FMO1/SPHK1/TWIST1/PDGFRA/CAV1/FABP3/CCN1/TREM2/C3/APOC1/APOD/APOE/CCL19/CCL21/SERPINA3	20
BP	GO:0006907	pinocytosis	4/558	22/18903	0.00359875	0.0159892	0.0104477	AXL/DOCK2/CAV1/PROM2	4
BP	GO:0035089	establishment of apical/basal cell polarity	4/558	22/18903	0.00359875	0.0159892	0.0104477	MSN/PTK7/FSCN1/WNT5A	4
BP	GO:0035584	calcium-mediated signaling using intracellular calcium source	4/558	22/18903	0.00359875	0.0159892	0.0104477	VCAM1/PTPRC/CCL20/DEFB1	4
BP	GO:0045061	thymic T cell selection	4/558	22/18903	0.00359875	0.0159892	0.0104477	CD74/DOCK2/PTPRC/CD3E	4
BP	GO:0046597	negative regulation of viral entry into host cell	4/558	22/18903	0.00359875	0.0159892	0.0104477	IFITM3/IFITM1/LY6E/FCN1	4
BP	GO:0060713	labyrinthine layer morphogenesis	4/558	22/18903	0.00359875	0.0159892	0.0104477	ZFP36L1/LEF1/CCN1/GJB5	4
BP	GO:0098743	cell aggregation	4/558	22/18903	0.00359875	0.0159892	0.0104477	BMP1/COL11A1/CCN2/MGP	4
BP	GO:1900424	regulation of defense response to bacterium	4/558	22/18903	0.00359875	0.0159892	0.0104477	EMILIN1/HAVCR2/CYBA/KLK7	4
MF	GO:0004714	transmembrane receptor protein tyrosine kinase activity	7/561	60/18432	0.00222745	0.0161557	0.0131924	AXL/PDGFRB/NRP2/DDR2/EFEMP1/PDGFRA/CSF1R	7
BP	GO:0007272	ensheathment of neurons	11/558	144/18903	0.00367193	0.0162818	0.0106389	PMP22/CTSC/ITGAX/TYMP/CLDN11/CXCR4/CST7/MALL/KLK6/ITGB4/KLK8	11
BP	GO:0008366	axon ensheathment	11/558	144/18903	0.00367193	0.0162818	0.0106389	PMP22/CTSC/ITGAX/TYMP/CLDN11/CXCR4/CST7/MALL/KLK6/ITGB4/KLK8	11
MF	GO:0016504	peptidase activator activity	6/561	45/18432	0.00229894	0.0164757	0.0134537	FN1/SFRP2/PCOLCE/CTSC/FBLN1/CAV1	6
BP	GO:0072089	stem cell proliferation	10/558	124/18903	0.00373962	0.0165654	0.0108242	PRRX1/SFRP2/ZFP36L1/RUNX1/SNAI2/FBLN1/GJA1/WNT5A/PTPRC/SFN	10
BP	GO:0030239	myofibril assembly	7/558	68/18903	0.00384722	0.0170251	0.0111246	PDGFRB/MYL9/TPM1/PDGFRA/FLNC/KRT19/MYH11	7
BP	GO:1903532	positive regulation of secretion by cell	17/558	278/18903	0.00385521	0.0170435	0.0111366	ITGB2/INHBA/TGFB3/GPR68/C1QTNF3/ANO1/HLA-DRB1/ANXA2/TREM2/TGFB2/UNC13D/ADAM8/SPP1/PTGES/KCNN4/IGF1/RETN	17
BP	GO:0033687	osteoblast proliferation	5/558	36/18903	0.00389463	0.0171735	0.0112215	CTHRC1/GREM1/ITGAV/TMEM119/CCN1	5
BP	GO:0035909	aorta morphogenesis	5/558	36/18903	0.00389463	0.0171735	0.0112215	COL3A1/EFEMP2/PDGFRB/MYLK/TGFB2	5
BP	GO:1901655	cellular response to ketone	9/558	105/18903	0.00389621	0.0171735	0.0112215	MSN/POSTN/SERPINF1/FBXO32/GJB2/PLAT/CYP1B1/NCF1/SPP1	9
BP	GO:0010721	negative regulation of cell development	13/558	188/18903	0.00394823	0.0173855	0.0113601	FBN1/THY1/GBP1/B2M/SEMA3C/FBLN1/SEMA7A/WNT5A/TREM2/TACSTD2/PTHLH/SPP1/IGF1	13
BP	GO:0003205	cardiac chamber development	12/558	167/18903	0.0040599	0.0178595	0.0116698	EDNRA/SFRP2/NRP2/SEMA3C/COL11A1/PTK7/TPM1/WNT2/CCN1/WNT5A/TGFB2/STRA6	12
BP	GO:0010543	regulation of platelet activation	6/558	52/18903	0.00414523	0.0182169	0.0119033	PDPN/FLNA/FCER1G/PDGFRA/PLEK/APOE	6
BP	GO:0006958	complement activation, classical pathway	9/558	106/18903	0.00414943	0.0182173	0.0119036	C1S/C1R/SERPING1/C1QC/C1QA/C1QB/TREM2/C3/IGLL5	9
BP	GO:0055002	striated muscle cell development	7/558	69/18903	0.00417523	0.0183125	0.0119658	PDGFRB/MYL9/TPM1/PDGFRA/FLNC/KRT19/MYH11	7
BP	GO:0009743	response to carbohydrate	15/558	234/18903	0.00418234	0.0183256	0.0119743	COL6A2/ZFP36L1/THBS1/SERPINF1/ICAM1/GPR68/COLEC12/NOX4/CLEC7A/ANO1/CCN2/CYBA/HLA-DRB1/TREM2/NCF1	15
BP	GO:0003206	cardiac chamber morphogenesis	10/558	126/18903	0.00419163	0.0183301	0.0119773	EDNRA/SFRP2/NRP2/SEMA3C/COL11A1/TPM1/WNT2/CCN1/WNT5A/TGFB2	10
BP	GO:0003231	cardiac ventricle development	10/558	126/18903	0.00419163	0.0183301	0.0119773	EDNRA/SFRP2/SEMA3C/COL11A1/PTK7/TPM1/CCN1/WNT5A/TGFB2/STRA6	10
BP	GO:0002053	positive regulation of mesenchymal cell proliferation	4/558	23/18903	0.00425606	0.0185389	0.0121138	PRRX1/STAT1/WNT2/WNT5A	4
BP	GO:0045591	positive regulation of regulatory T cell differentiation	4/558	23/18903	0.00425606	0.0185389	0.0121138	HLA-DRA/LILRB4/HLA-DRB1/IL2RG	4
BP	GO:0045624	positive regulation of T-helper cell differentiation	4/558	23/18903	0.00425606	0.0185389	0.0121138	ANXA1/CD86/IL18/CCL19	4
BP	GO:1900120	regulation of receptor binding	4/558	23/18903	0.00425606	0.0185389	0.0121138	LOX/B2M/MMP9/ANXA2	4
BP	GO:0003007	heart morphogenesis	16/558	258/18903	0.00434799	0.0189208	0.0123633	EDNRA/COL5A1/SFRP2/FLNA/SNAI2/NRP2/SEMA3C/COL11A1/ELN/TPM1/TWIST1/WNT2/CCN1/WNT5A/TGFB2/DKK1	16
BP	GO:0031076	embryonic camera-type eye development	5/558	37/18903	0.00439583	0.0190916	0.0124749	ALDH1A3/ZEB1/TWIST1/WNT5A/STRA6	5
BP	GO:0071402	cellular response to lipoprotein particle stimulus	5/558	37/18903	0.00439583	0.0190916	0.0124749	ITGB2/FCER1G/CD68/TREM2/APOE	5
BP	GO:0051051	negative regulation of transport	25/558	479/18903	0.00445351	0.0193068	0.0126155	ANXA1/INHBA/THBS1/CNN2/FCGR2B/ITGAV/HMOX1/CD74/F2R/SFRP4/GEM/TWIST1/SPI1/CAV1/RSAD2/NCKAP1L/MMP9/GJA1/ANXA2/PROM2/APOC1/CORO1A/PLN/APOD/APOE	25
BP	GO:0032370	positive regulation of lipid transport	8/558	88/18903	0.00445409	0.0193068	0.0126155	CAV1/FABP3/ANXA2/TREM2/SPP1/PTGES/APOE/RETN	8
BP	GO:0002064	epithelial cell development	14/558	213/18903	0.00446417	0.0193317	0.0126318	EDNRA/MSN/FRMD6/ACTA2/CLIC4/VIM/ICAM1/PALLD/COL15A1/ADAMTSL4/WNT5A/CLDN1/CXCR4/SFN	14
MF	GO:0019199	transmembrane receptor protein kinase activity	8/561	79/18432	0.00274456	0.0194379	0.0158725	AXL/PDGFRB/LTBP1/NRP2/DDR2/EFEMP1/PDGFRA/CSF1R	8
BP	GO:0042130	negative regulation of T cell proliferation	7/558	70/18903	0.00452397	0.0195715	0.0127885	GPNMB/HAVCR2/CD86/LILRB4/IL2RA/HLA-DRB1/VSIG4	7
BP	GO:0002639	positive regulation of immunoglobulin production	6/558	53/18903	0.00456035	0.0196674	0.0128511	CD86/CD40/BTK/PTPRC/SASH3/MZB1	6
BP	GO:0034381	plasma lipoprotein particle clearance	6/558	53/18903	0.00456035	0.0196674	0.0128511	HMOX1/MSR1/ANXA2/TREM2/APOC1/APOE	6
BP	GO:0060071	Wnt signaling pathway, planar cell polarity pathway	6/558	53/18903	0.00456035	0.0196674	0.0128511	CTHRC1/SFRP2/PTK7/DACT1/WNT5A/DKK1	6
BP	GO:0001867	complement activation, lectin pathway	3/558	12/18903	0.00461252	0.0196674	0.0128511	SERPING1/MFAP4/FCN1	3
BP	GO:0002887	negative regulation of myeloid leukocyte mediated immunity	3/558	12/18903	0.00461252	0.0196674	0.0128511	FCGR2B/HMOX1/SPI1	3
BP	GO:0033629	negative regulation of cell adhesion mediated by integrin	3/558	12/18903	0.00461252	0.0196674	0.0128511	SNAI2/SERPINE1/CYP1B1	3
BP	GO:0043312	neutrophil degranulation	3/558	12/18903	0.00461252	0.0196674	0.0128511	ITGB2/SPI1/ANXA3	3
BP	GO:0043589	skin morphogenesis	3/558	12/18903	0.00461252	0.0196674	0.0128511	COL1A2/COL1A1/ITGB4	3
BP	GO:0048548	regulation of pinocytosis	3/558	12/18903	0.00461252	0.0196674	0.0128511	AXL/CAV1/PROM2	3
BP	GO:0051798	positive regulation of hair follicle development	3/558	12/18903	0.00461252	0.0196674	0.0128511	KRT17/WNT5A/TGFB2	3
BP	GO:0061309	cardiac neural crest cell development involved in outflow tract morphogenesis	3/558	12/18903	0.00461252	0.0196674	0.0128511	EDNRA/SEMA3C/TWIST1	3
BP	GO:0071372	cellular response to follicle-stimulating hormone stimulus	3/558	12/18903	0.00461252	0.0196674	0.0128511	EDNRA/INHBA/PLAT	3
BP	GO:0090178	regulation of establishment of planar polarity involved in neural tube closure	3/558	12/18903	0.00461252	0.0196674	0.0128511	SFRP2/PTK7/WNT5A	3
BP	GO:0097084	vascular associated smooth muscle cell development	3/558	12/18903	0.00461252	0.0196674	0.0128511	EDNRA/EFEMP2/COMP	3
BP	GO:2000508	regulation of dendritic cell chemotaxis	3/558	12/18903	0.00461252	0.0196674	0.0128511	SLAMF8/SPI1/CCL21	3
CC	GO:0031902	late endosome membrane	11/579	155/19869	0.00581035	0.0196784	0.012867	HLA-DRA/IFITM3/SLC11A1/LAMP5/HLA-DMB/CD68/HLA-DMA/ANXA8/HLA-DRB1/ANXA2/HLA-DRB5	11
BP	GO:0060828	regulation of canonical Wnt signaling pathway	16/558	260/18903	0.004681	0.0199402	0.0130294	COL1A1/CTHRC1/SFRP2/SNAI2/GREM1/PTK7/DACT1/SFRP4/BICC1/IGFBP4/CAV1/CDH3/WNT5A/DKK1/SCEL/APOE	16
BP	GO:0051960	regulation of nervous system development	24/558	456/18903	0.00475212	0.0202238	0.0132147	FN1/THY1/SRPX2/THBS2/LEF1/B2M/SERPINF1/SEMA3C/CTSC/TGM2/ITGAX/TYMP/WNT2/SEMA7A/ANXA2/WNT5A/CXCR4/TREM2/CST7/AMIGO2/CRABP2/SPP1/DKK1/KLK8	24
BP	GO:0048864	stem cell development	8/558	89/18903	0.00477093	0.020265	0.0132416	EDNRA/FN1/SNAI2/NRP2/SEMA3C/TWIST1/SEMA7A/PTPRC	8
BP	GO:0050829	defense response to Gram-negative bacterium	8/558	89/18903	0.00477093	0.020265	0.0132416	SERPINE1/TREM1/SLC11A1/CD4/TREM2/RNASE6/CXCL6/DEFB1	8
BP	GO:0042326	negative regulation of phosphorylation	21/558	381/18903	0.00478276	0.0202959	0.0132618	THY1/SFRP2/KIRREL1/EMILIN1/INHBA/GREM1/DDR2/FBLN1/SAMSN1/IGFBP3/RASSF2/LILRB4/CAV1/PTPRC/PMEPA1/NUPR1/DUSP1/GPRC5A/DKK1/SFN/APOE	21
CC	GO:0031253	cell projection membrane	19/579	344/19869	0.00608977	0.020432	0.0133598	MXRA8/THY1/FAP/MSN/ANTXR1/PDPN/ITGA5/ITGAV/CYBRD1/PLEKHO1/LAMP5/TPM1/AIF1/FSCN1/PLEK/PROM2/LCP1/EPS8L1/S100P	19
BP	GO:0070527	platelet aggregation	7/558	71/18903	0.00489424	0.0207294	0.013545	FN1/PDPN/FLNA/MYL9/COMP/PDGFRA/PLEK	7
BP	GO:2000379	positive regulation of reactive oxygen species metabolic process	7/558	71/18903	0.00489424	0.0207294	0.013545	PDGFRB/ITGB2/THBS1/TYROBP/CLEC7A/CYP1B1/CYBA	7
BP	GO:0048839	inner ear development	13/558	193/18903	0.00492115	0.0208235	0.0136065	CTHRC1/PRRX1/PDGFRB/TGFB3/ALDH1A3/C1QTNF5/TSKU/COL11A1/ZEB1/PTK7/GJB2/WNT5A/TGFB2	13
BP	GO:0040036	regulation of fibroblast growth factor receptor signaling pathway	5/558	38/18903	0.00494131	0.0208691	0.0136363	SULF1/THBS1/SULF2/WNT5A/FGFBP1	5
BP	GO:0045920	negative regulation of exocytosis	5/558	38/18903	0.00494131	0.0208691	0.0136363	ANXA1/FCGR2B/HMOX1/SPI1/NCKAP1L	5
BP	GO:0050714	positive regulation of protein secretion	10/558	129/18903	0.00494933	0.0208831	0.0136455	TGFB3/GPR68/C1QTNF3/ANO1/HLA-DRB1/TREM2/TGFB2/ADAM8/KCNN4/IGF1	10
MF	GO:0051015	actin filament binding	15/561	219/18432	0.00298348	0.0208843	0.0170536	ANTXR1/FLNA/TAGLN/TPM2/TPM1/AIF1/NEXN/ANXA8/FSCN1/HCLS1/CAPG/CORO1A/FLNC/LCP1/MYH11	15
BP	GO:0040037	negative regulation of fibroblast growth factor receptor signaling pathway	4/558	24/18903	0.00498979	0.0209345	0.0136791	SULF1/THBS1/SULF2/WNT5A	4
BP	GO:0051043	regulation of membrane protein ectodomain proteolysis	4/558	24/18903	0.00498979	0.0209345	0.0136791	TIMP3/TIMP2/ADAM8/APOE	4
BP	GO:0060143	positive regulation of syncytium formation by plasma membrane fusion	4/558	24/18903	0.00498979	0.0209345	0.0136791	TYROBP/CD53/TREM2/CXCL9	4
BP	GO:0061162	establishment of monopolar cell polarity	4/558	24/18903	0.00498979	0.0209345	0.0136791	MSN/PTK7/FSCN1/WNT5A	4
BP	GO:0090103	cochlea morphogenesis	4/558	24/18903	0.00498979	0.0209345	0.0136791	CTHRC1/ZEB1/PTK7/WNT5A	4
BP	GO:2000353	positive regulation of endothelial cell apoptotic process	4/558	24/18903	0.00498979	0.0209345	0.0136791	CD248/THBS1/CD40/CCL2	4
BP	GO:0034614	cellular response to reactive oxygen species	11/558	150/18903	0.00499721	0.0209459	0.0136865	MMP2/AXL/ANXA1/DDR2/TPM1/SPHK1/PDGFRA/CYP1B1/MMP9/BTK/NCF1	11
BP	GO:0045778	positive regulation of ossification	6/558	54/18903	0.00500528	0.0209599	0.0136957	TGFB3/TMEM119/CCN1/WNT5A/TGFB2/ISG15	6
BP	GO:0051403	stress-activated MAPK cascade	15/558	239/18903	0.00507613	0.0212366	0.0138765	SFRP2/ZFP36L1/FCGR2B/DACT1/RASSF2/SPHK1/SPI1/CCN2/WNT5A/TREM2/TGFB2/NCF1/DUSP1/CCL19/CCL21	15
BP	GO:0051591	response to cAMP	8/558	90/18903	0.00510476	0.0213363	0.0139416	COL1A1/ZFP36L1/IGFBP5/MMP19/STAT1/PLAT/CYP1B1/AREG	8
BP	GO:0042063	gliogenesis	18/558	310/18903	0.00512807	0.0214136	0.0139921	MMP14/COL3A1/MXRA8/ANXA1/LEF1/VIM/GPR183/C1QA/ANO1/CSF1R/CXCR4/TREM2/S100A9/TGFB2/S100A8/AREG/CCL2/ITGB4	18
MF	GO:0045296	cadherin binding	20/561	333/18432	0.00314893	0.0217892	0.0177925	FLNA/CALD1/ANXA1/CDH11/CNN2/NOTCH3/CNN3/STAT1/LDHA/TRIM29/ANXA2/CDH3/FSCN1/CAPG/S100A11/GPRC5A/SFN/EPS8L1/S100P/OLFM4	20
BP	GO:0032874	positive regulation of stress-activated MAPK cascade	10/558	130/18903	0.00522446	0.0217955	0.0142417	FCGR2B/RASSF2/SPHK1/SPI1/CCN2/WNT5A/TGFB2/NCF1/CCL19/CCL21	10
MF	GO:0015026	coreceptor activity	6/561	48/18432	0.00320797	0.0219454	0.0179201	LY96/ITGAV/PTK7/CD86/CD4/CXCR4	6
BP	GO:0035567	non-canonical Wnt signaling pathway	7/558	72/18903	0.00528685	0.0220352	0.0143983	CTHRC1/SFRP2/PTK7/DACT1/SFRP4/WNT5A/DKK1	7
CC	GO:0030133	transport vesicle	22/579	423/19869	0.00665337	0.0220407	0.0144116	BGN/DPYSL3/B2M/LAPTM5/C1QTNF5/HLA-DRA/CD74/CRISPLD2/LAMP5/COPZ2/CAV2/HLA-DRB1/HLA-DPA1/HLA-DPB1/HLA-DQA1/HLA-DQB2/UNC13D/AREG/HLA-DQA2/SFTA2/HLA-DRB5/IGF1	22
CC	GO:0035577	azurophil granule membrane	6/579	58/19869	0.00669201	0.0220407	0.0144116	GLIPR1/CD68/FPR1/BST2/C3AR1/CEACAM6	6
MF	GO:0001846	opsonin binding	4/561	21/18432	0.00336419	0.0225027	0.0183752	ITGB2/ITGAV/CFH/VSIG4	4
MF	GO:0005243	gap junction channel activity	4/561	21/18432	0.00336419	0.0225027	0.0183752	GJB2/GJA1/GJB3/GJB5	4
BP	GO:0034599	cellular response to oxidative stress	17/558	288/18903	0.00547232	0.0227868	0.0148894	EDNRA/MMP2/AXL/ANXA1/GPX8/DDR2/HMOX1/GJB2/TPM1/SPHK1/AIF1/PDGFRA/CYP1B1/MMP9/BTK/TREM2/NCF1	17
BP	GO:0010518	positive regulation of phospholipase activity	6/558	55/18903	0.00548126	0.0228027	0.0148998	EDNRA/PDGFRB/CD86/PDGFRA/CCN1/CCL5	6
BP	GO:0009595	detection of biotic stimulus	5/558	39/18903	0.00553309	0.0229753	0.0150126	FAP/LY96/CLEC7A/HLA-DRB1/TREM2	5
BP	GO:0044060	regulation of endocrine process	5/558	39/18903	0.00553309	0.0229753	0.0150126	INHBA/F2R/GJA1/SPP1/RETN	5
BP	GO:0018958	phenol-containing compound metabolic process	9/558	111/18903	0.00561411	0.0232899	0.0152181	CTSK/EDNRA/ITGB2/CTSB/MOXD1/DIO2/CDH3/WNT5A/TGFB2	9
MF	GO:0005504	fatty acid binding	6/561	49/18432	0.00356346	0.0235737	0.0192497	ALOX5AP/FABP3/S100A9/APOC1/CRABP2/S100A8	6
BP	GO:0042246	tissue regeneration	7/558	73/18903	0.00570263	0.0236351	0.0154437	RUNX1/ANXA1/HOPX/NINJ2/KLK6/APOD/IGF1	7
BP	GO:0016331	morphogenesis of embryonic epithelium	11/558	153/18903	0.00578859	0.0237364	0.0155099	SULF1/CTHRC1/SFRP2/TGFB1I1/GREM1/ALDH1A3/PTK7/TWIST1/WNT2/WNT5A/TGFB2	11
BP	GO:0032693	negative regulation of interleukin-10 production	4/558	25/18903	0.00580374	0.0237364	0.0155099	FCGR2B/TYROBP/LILRB4/BTK	4
BP	GO:0032816	positive regulation of natural killer cell activation	4/558	25/18903	0.00580374	0.0237364	0.0155099	AXL/FCGR3A/TYROBP/IL18	4
BP	GO:0048745	smooth muscle tissue development	4/558	25/18903	0.00580374	0.0237364	0.0155099	COL3A1/EFEMP2/MYLK/STRA6	4
BP	GO:0050860	negative regulation of T cell receptor signaling pathway	4/558	25/18903	0.00580374	0.0237364	0.0155099	THY1/GBP1/LAPTM5/LILRB4	4
BP	GO:0061339	establishment or maintenance of monopolar cell polarity	4/558	25/18903	0.00580374	0.0237364	0.0155099	MSN/PTK7/FSCN1/WNT5A	4
BP	GO:0098581	detection of external biotic stimulus	4/558	25/18903	0.00580374	0.0237364	0.0155099	LY96/CLEC7A/HLA-DRB1/TREM2	4
BP	GO:2000209	regulation of anoikis	4/558	25/18903	0.00580374	0.0237364	0.0155099	ITGA5/SNAI2/CAV1/CEACAM6	4
BP	GO:0051091	positive regulation of DNA-binding transcription factor activity	16/558	266/18903	0.00580691	0.0237364	0.0155099	GREM1/DDR2/TRIM22/CD40/SPHK1/CLEC7A/WNT2/CAV1/IL18/BTK/WNT5A/HCLS1/S100A9/ANXA3/ADAM8/S100A8	16
BP	GO:0070304	positive regulation of stress-activated protein kinase signaling cascade	10/558	132/18903	0.00581055	0.0237364	0.0155099	FCGR2B/RASSF2/SPHK1/SPI1/CCN2/WNT5A/TGFB2/NCF1/CCL19/CCL21	10
BP	GO:0072091	regulation of stem cell proliferation	8/558	92/18903	0.00582572	0.0237364	0.0155099	PRRX1/ZFP36L1/SNAI2/FBLN1/GJA1/WNT5A/PTPRC/SFN	8
BP	GO:0002430	complement receptor mediated signaling pathway	3/558	13/18903	0.00586599	0.0237364	0.0155099	FPR3/FPR1/C3AR1	3
BP	GO:0002664	regulation of T cell tolerance induction	3/558	13/18903	0.00586599	0.0237364	0.0155099	LILRB4/IL2RA/CD3E	3
BP	GO:0002863	positive regulation of inflammatory response to antigenic stimulus	3/558	13/18903	0.00586599	0.0237364	0.0155099	BTK/FCGR1A/C3	3
BP	GO:0010771	negative regulation of cell morphogenesis involved in differentiation	3/558	13/18903	0.00586599	0.0237364	0.0155099	GBP1/FBLN1/TACSTD2	3
BP	GO:0042492	gamma-delta T cell differentiation	3/558	13/18903	0.00586599	0.0237364	0.0155099	LEF1/NCKAP1L/PTPRC	3
BP	GO:0061029	eyelid development in camera-type eye	3/558	13/18903	0.00586599	0.0237364	0.0155099	INHBA/TWIST1/STRA6	3
BP	GO:0061430	bone trabecula morphogenesis	3/558	13/18903	0.00586599	0.0237364	0.0155099	COL1A1/MMP2/GREM1	3
BP	GO:0097048	dendritic cell apoptotic process	3/558	13/18903	0.00586599	0.0237364	0.0155099	AXL/CCL19/CCL21	3
BP	GO:1900025	negative regulation of substrate adhesion-dependent cell spreading	3/558	13/18903	0.00586599	0.0237364	0.0155099	GBP1/FBLN1/TACSTD2	3
BP	GO:1900115	extracellular regulation of signal transduction	3/558	13/18903	0.00586599	0.0237364	0.0155099	FBN1/LTBP1/GREM1	3
BP	GO:1900116	extracellular negative regulation of signal transduction	3/558	13/18903	0.00586599	0.0237364	0.0155099	FBN1/LTBP1/GREM1	3
BP	GO:1901862	negative regulation of muscle tissue development	3/558	13/18903	0.00586599	0.0237364	0.0155099	LEF1/IGFBP5/TWIST1	3
BP	GO:1903054	negative regulation of extracellular matrix organization	3/558	13/18903	0.00586599	0.0237364	0.0155099	FAP/ANTXR1/EMILIN1	3
BP	GO:2000668	regulation of dendritic cell apoptotic process	3/558	13/18903	0.00586599	0.0237364	0.0155099	AXL/CCL19/CCL21	3
BP	GO:2001046	positive regulation of integrin-mediated signaling pathway	3/558	13/18903	0.00586599	0.0237364	0.0155099	FLNA/NID1/LAMA2	3
BP	GO:0002707	negative regulation of lymphocyte mediated immunity	6/558	56/18903	0.0059895	0.0242142	0.0158221	FCGR2B/HAVCR2/LILRB4/NCKAP1L/PTPRC/IL7R	6
MF	GO:0070851	growth factor receptor binding	11/561	140/18432	0.00372287	0.0243605	0.0198922	PDGFRB/ITGA5/PDGFC/GREM1/IL1R1/EFEMP1/PDGFRA/IL1RN/FGF7/ECM1/AREG	11
BP	GO:0045834	positive regulation of lipid metabolic process	11/558	154/18903	0.00607323	0.0245303	0.0160287	PDGFRB/ANXA1/CD74/TWIST1/PDGFRA/FABP3/CCN1/APOC1/APOE/CCL19/CCL21	11
CC	GO:0045111	intermediate filament cytoskeleton	15/579	253/19869	0.00755268	0.0246492	0.0161172	MMP14/VIM/KRT17/CLDN11/HLA-DRB1/KRT7/KRT6A/KRT16/KRT5/S100A8/KRT19/KRT6B/KRT23/KRT13/DES	15
BP	GO:0001707	mesoderm formation	7/558	74/18903	0.00614239	0.0247871	0.0161965	SFRP2/INHBA/LEF1/GJA1/WNT5A/DKK1/ITGB4	7
BP	GO:0001953	negative regulation of cell-matrix adhesion	5/558	40/18903	0.00617318	0.0248662	0.0162482	MMP14/THBS1/SERPINE1/MMP12/APOD	5
BP	GO:0098751	bone cell development	5/558	40/18903	0.00617318	0.0248662	0.0162482	FBN1/FLNA/GPR68/TYROBP/ANXA2	5
MF	GO:0001851	complement component C3b binding	3/561	11/18432	0.00385498	0.0249537	0.0203766	ITGB2/CFH/VSIG4	3
BP	GO:0045185	maintenance of protein location	8/558	93/18903	0.00621402	0.025008	0.0163408	FBN1/FLNA/TMSB4X/LTBP1/TMSB10/SRGN/CD4/CAV1	8
BP	GO:0032368	regulation of lipid transport	11/558	155/18903	0.00636877	0.0256076	0.0167326	THBS1/ITGAV/CAV1/FABP3/ANXA2/TREM2/APOC1/SPP1/PTGES/APOE/RETN	11
BP	GO:0051099	positive regulation of binding	12/558	177/18903	0.00642096	0.0257941	0.0168545	CTHRC1/B2M/SPON1/DACT1/PLAUR/TWIST1/CAV1/MMP9/ANXA2/WNT5A/APOE/IGF1	12
BP	GO:0002823	negative regulation of adaptive immune response based on somatic recombination of immune receptors built from immunoglobulin superfamily domains	6/558	57/18903	0.00653123	0.0261426	0.0170822	FCGR2B/HAVCR2/LILRB4/NCKAP1L/PTPRC/IL7R	6
BP	GO:0008347	glial cell migration	6/558	57/18903	0.00653123	0.0261426	0.0170822	MMP14/COL3A1/GPR183/TREM2/TGFB2/CCL2	6
BP	GO:0038066	p38MAPK cascade	6/558	57/18903	0.00653123	0.0261426	0.0170822	ZFP36L1/SPHK1/SPI1/TREM2/NCF1/DUSP1	6
BP	GO:0090175	regulation of establishment of planar polarity	6/558	57/18903	0.00653123	0.0261426	0.0170822	CTHRC1/SFRP2/PTK7/DACT1/WNT5A/DKK1	6
BP	GO:0032535	regulation of cellular component size	20/558	367/18903	0.00656654	0.0262602	0.017159	FN1/MSN/KIRREL1/TMSB4X/SEMA3C/ELN/TMSB10/SEMA7A/NCKAP1L/WNT5A/HCLS1/PLEK/CAPG/IL7R/CORO1A/CRABP2/SPP1/KCNN4/APOE/CCL21	20
BP	GO:0031098	stress-activated protein kinase signaling cascade	15/558	246/18903	0.00658147	0.0262963	0.0171826	SFRP2/ZFP36L1/FCGR2B/DACT1/RASSF2/SPHK1/SPI1/CCN2/WNT5A/TREM2/TGFB2/NCF1/DUSP1/CCL19/CCL21	15
BP	GO:0045661	regulation of myoblast differentiation	7/558	75/18903	0.00660694	0.0263743	0.0172336	ZFP36L1/IGFBP3/IL18/BOC/CXCL10/CXCL9/CCL17	7
BP	GO:0048704	embryonic skeletal system morphogenesis	8/558	94/18903	0.00662164	0.0264093	0.0172564	MMP14/PRRX1/CHST11/TGFB3/COL11A1/ZEB1/TWIST1/PDGFRA	8
BP	GO:0010954	positive regulation of protein processing	4/558	26/18903	0.00670153	0.0265373	0.0173401	MMP14/SPON1/ANXA2/ADAM8	4
BP	GO:0019883	antigen processing and presentation of endogenous antigen	4/558	26/18903	0.00670153	0.0265373	0.0173401	B2M/HLA-DRA/CD74/HLA-DRB1	4
BP	GO:0033622	integrin activation	4/558	26/18903	0.00670153	0.0265373	0.0173401	FN1/PLEK/CXCL13/MZB1	4
BP	GO:0051238	sequestering of metal ion	4/558	26/18903	0.00670153	0.0265373	0.0173401	ANXA1/S100A9/S100A8/LCN2	4
BP	GO:0060384	innervation	4/558	26/18903	0.00670153	0.0265373	0.0173401	SULF1/EDNRA/SULF2/VCAM1	4
BP	GO:0060561	apoptotic process involved in morphogenesis	4/558	26/18903	0.00670153	0.0265373	0.0173401	LEF1/SPI1/CCN1/TGFB2	4
BP	GO:0060740	prostate gland epithelium morphogenesis	4/558	26/18903	0.00670153	0.0265373	0.0173401	SULF1/MMP2/TNC/WNT5A	4
BP	GO:1903306	negative regulation of regulated secretory pathway	4/558	26/18903	0.00670153	0.0265373	0.0173401	FCGR2B/HMOX1/SPI1/NCKAP1L	4
BP	GO:0002691	regulation of cellular extravasation	5/558	41/18903	0.00686353	0.0271305	0.0177277	THY1/ICAM1/IL1R1/ADAM8/CCL21	5
BP	GO:0014912	negative regulation of smooth muscle cell migration	5/558	41/18903	0.00686353	0.0271305	0.0177277	SERPINE1/IGFBP5/IGFBP3/TPM1/AIF1	5
BP	GO:0048754	branching morphogenesis of an epithelial tube	11/558	157/18903	0.00699361	0.0276201	0.0180476	MMP14/EDNRA/SFRP2/LEF1/GREM1/COL4A1/CLIC4/WNT2/WNT5A/TACSTD2/AREG	11
BP	GO:0045638	negative regulation of myeloid cell differentiation	8/558	95/18903	0.00704918	0.0278149	0.0181749	FBN1/TNFAIP6/ZFP36L1/INHBA/GPR68/FSTL3/LILRB4/C1QC	8
BP	GO:0002637	regulation of immunoglobulin production	7/558	76/18903	0.00709711	0.0279463	0.0182607	FCGR2B/CD86/CD40/BTK/PTPRC/SASH3/MZB1	7
BP	GO:0048332	mesoderm morphogenesis	7/558	76/18903	0.00709711	0.0279463	0.0182607	SFRP2/INHBA/LEF1/GJA1/WNT5A/DKK1/ITGB4	7
BP	GO:0033619	membrane protein proteolysis	6/558	58/18903	0.00710765	0.0279463	0.0182607	ADAM19/TIMP3/TIMP2/MMP7/ADAM8/APOE	6
BP	GO:0061005	cell differentiation involved in kidney development	6/558	58/18903	0.00710765	0.0279463	0.0182607	EDNRA/BASP1/ACTA2/GREM1/STAT1/MMP9	6
BP	GO:0010975	regulation of neuron projection development	23/558	446/18903	0.00714833	0.0280814	0.018349	FN1/THY1/PRRX1/SFRP2/FLNA/DPYSL3/B2M/PMP22/SERPINF1/SPOCK1/VIM/TSKU/SEMA3C/PTK7/SEMA7A/WNT5A/S100A9/CRABP2/KLK6/SPP1/DKK1/APOE/KLK8	23
MF	GO:0042056	chemoattractant activity	5/561	36/18432	0.00443313	0.0283909	0.0231833	GPNMB/WNT5A/CXCL10/FGF7/CCL5	5
BP	GO:0016322	neuron remodeling	3/558	14/18903	0.00730383	0.0285158	0.0186328	EDNRA/C1QA/C3	3
BP	GO:0018158	protein oxidation	3/558	14/18903	0.00730383	0.0285158	0.0186328	LOX/LOXL1/LOXL2	3
BP	GO:0043374	CD8-positive, alpha-beta T cell differentiation	3/558	14/18903	0.00730383	0.0285158	0.0186328	RUNX1/LILRB4/NCKAP1L	3
BP	GO:0070141	response to UV-A	3/558	14/18903	0.00730383	0.0285158	0.0186328	MMP2/MMP9/MMP1	3
BP	GO:0071801	regulation of podosome assembly	3/558	14/18903	0.00730383	0.0285158	0.0186328	MSN/FSCN1/LCP1	3
BP	GO:0072672	neutrophil extravasation	3/558	14/18903	0.00730383	0.0285158	0.0186328	IL1R1/JAML/ADAM8	3
BP	GO:1905522	negative regulation of macrophage migration	3/558	14/18903	0.00730383	0.0285158	0.0186328	EMILIN1/CNN2/SLAMF8	3
BP	GO:0014033	neural crest cell differentiation	8/558	96/18903	0.00749724	0.0292452	0.0191095	EDNRA/FN1/SNAI2/NRP2/SEMA3C/TWIST1/SEMA7A/WNT10A	8
BP	GO:0051098	regulation of binding	20/558	372/18903	0.00757644	0.0295282	0.0192944	CTHRC1/LOX/TMSB4X/LEF1/B2M/IFI16/SPON1/HMOX1/HOPX/DACT1/PLAUR/TWIST1/CAV1/MMP9/ANXA2/WNT5A/PLN/DKK1/APOE/IGF1	20
BP	GO:0014002	astrocyte development	5/558	42/18903	0.00760609	0.0295918	0.019336	VIM/C1QA/TREM2/S100A9/S100A8	5
BP	GO:0032814	regulation of natural killer cell activation	5/558	42/18903	0.00760609	0.0295918	0.019336	AXL/HAVCR2/FCGR3A/TYROBP/IL18	5
BP	GO:0045824	negative regulation of innate immune response	7/558	77/18903	0.00761372	0.0295956	0.0193384	IFI16/HAVCR2/SLAMF8/SERPING1/VSIG4/ISG15/MMP12	7
BP	GO:0003401	axis elongation	4/558	27/18903	0.00768664	0.0296972	0.0194048	SFRP2/PTK7/WNT5A/AREG	4
BP	GO:0031954	positive regulation of protein autophosphorylation	4/558	27/18903	0.00768664	0.0296972	0.0194048	GPNMB/PDGFC/GREM1/RASSF2	4
BP	GO:0032740	positive regulation of interleukin-17 production	4/558	27/18903	0.00768664	0.0296972	0.0194048	RFTN1/SPHK1/IL18/BTK	4
BP	GO:0033081	regulation of T cell differentiation in thymus	4/558	27/18903	0.00768664	0.0296972	0.0194048	ZEB1/IL7R/ADAM8/IL2RG	4
BP	GO:0044342	type B pancreatic cell proliferation	4/558	27/18903	0.00768664	0.0296972	0.0194048	IGFBP5/IGFBP3/IGFBP4/NUPR1	4
BP	GO:0061436	establishment of skin barrier	4/558	27/18903	0.00768664	0.0296972	0.0194048	IL18/CLDN1/KRT16/SFN	4
BP	GO:0071549	cellular response to dexamethasone stimulus	4/558	27/18903	0.00768664	0.0296972	0.0194048	SERPINF1/FBXO32/GJB2/PLAT	4
BP	GO:0001755	neural crest cell migration	6/558	59/18903	0.00771997	0.0297742	0.0194551	EDNRA/FN1/NRP2/SEMA3C/TWIST1/SEMA7A	6
BP	GO:0001912	positive regulation of leukocyte mediated cytotoxicity	6/558	59/18903	0.00771997	0.0297742	0.0194551	B2M/HLA-DRA/TYROBP/SPI1/HLA-DRB1/PTPRC	6
MF	GO:0017134	fibroblast growth factor binding	4/561	23/18432	0.00474388	0.0300612	0.0245473	THBS1/ITGAV/CXCL13/FGFBP1	4
BP	GO:0009308	amine metabolic process	9/558	117/18903	0.0078658	0.0303103	0.0198054	EDNRA/ITGB2/MOXD1/AOC3/NNMT/TDO2/KYNU/VCAM1/TGFB2	9
CC	GO:0031941	filamentous actin	4/579	29/19869	0.00950576	0.0307438	0.0201023	PDLIM3/DPYSL3/PDLIM7/PDLIM4	4
BP	GO:2001233	regulation of apoptotic signaling pathway	20/558	374/18903	0.00801423	0.0308555	0.0201617	SFRP2/SNAI2/INHBA/THBS1/TIMP3/ICAM1/SERPINE1/ITGAV/CTSC/HMOX1/CD74/PLAUR/CAV1/MMP9/PTPRC/TREM2/S100A9/NUPR1/S100A8/IGF1	20
MF	GO:0030280	structural constituent of skin epidermis	5/561	37/18432	0.00499993	0.0308659	0.0252044	KRT7/KRT6A/KRT5/KRT6B/PI3	5
MF	GO:0004875	complement receptor activity	3/561	12/18432	0.00502468	0.0308659	0.0252044	FPR3/FPR1/C3AR1	3
MF	GO:0035325	Toll-like receptor binding	3/561	12/18432	0.00502468	0.0308659	0.0252044	LY96/S100A9/S100A8	3
BP	GO:0055008	cardiac muscle tissue morphogenesis	6/558	60/18903	0.0083694	0.032195	0.021037	EDNRA/COL11A1/TPM1/WNT2/WNT5A/TGFB2	6
BP	GO:0120162	positive regulation of cold-induced thermogenesis	8/558	98/18903	0.00845727	0.0325049	0.0212394	MFAP2/PDGFC/DIO2/CAV1/IL18/GJA1/CXCR4/LCN2	8
CC	GO:0005802	trans-Golgi network	15/579	262/19869	0.0102268	0.0327804	0.0214339	RAB31/POSTN/FLNA/HLA-DRA/CD74/TGFBI/MS4A6A/HLA-DRB1/HLA-DPA1/HLA-DPB1/HLA-DQA1/MS4A7/HLA-DQB2/HLA-DQA2/HLA-DRB5	15
CC	GO:1904813	ficolin-1-rich granule lumen	9/579	124/19869	0.0104588	0.0332275	0.0217262	TNFAIP6/TIMP2/CTSB/CRISPLD2/MMP9/MNDA/HK3/CDA/FCN1	9
CC	GO:0005882	intermediate filament	13/579	215/19869	0.0106222	0.0334505	0.021872	VIM/KRT17/CLDN11/HLA-DRB1/KRT7/KRT6A/KRT16/KRT5/KRT19/KRT6B/KRT23/KRT13/DES	13
CC	GO:0016328	lateral plasma membrane	6/579	64/19869	0.0107164	0.0334539	0.0218743	ANXA1/C1QTNF5/GJB2/CLDN1/SLC16A3/TACSTD2	6
BP	GO:0010927	cellular component assembly involved in morphogenesis	9/558	119/18903	0.00875157	0.0335036	0.021892	PDGFRB/PMP22/MYL9/TPM1/PDGFRA/FLNC/KRT19/MYH11/ITGB4	9
BP	GO:0003416	endochondral bone growth	4/558	28/18903	0.00876236	0.0335036	0.021892	DDR2/TSKU/COMP/ECM1	4
BP	GO:0060547	negative regulation of necrotic cell death	4/558	28/18903	0.00876236	0.0335036	0.021892	DDR2/BIRC3/CAV1/NUPR1	4
BP	GO:0090382	phagosome maturation	4/558	28/18903	0.00876236	0.0335036	0.021892	RAB31/RAB34/SLAMF8/CORO1A	4
BP	GO:1903319	positive regulation of protein maturation	4/558	28/18903	0.00876236	0.0335036	0.021892	MMP14/SPON1/ANXA2/ADAM8	4
BP	GO:1904385	cellular response to angiotensin	4/558	28/18903	0.00876236	0.0335036	0.021892	INHBA/DDR2/CAV1/CYBA	4
BP	GO:0001768	establishment of T cell polarity	3/558	15/18903	0.00893203	0.0336885	0.0220128	DOCK2/CCL19/CCL21	3
BP	GO:0002517	T cell tolerance induction	3/558	15/18903	0.00893203	0.0336885	0.0220128	LILRB4/IL2RA/CD3E	3
BP	GO:0002679	respiratory burst involved in defense response	3/558	15/18903	0.00893203	0.0336885	0.0220128	SLAMF8/TREM2/NCF1	3
BP	GO:0009886	post-embryonic animal morphogenesis	3/558	15/18903	0.00893203	0.0336885	0.0220128	MFAP2/FBN1/EFEMP1	3
BP	GO:0010838	positive regulation of keratinocyte proliferation	3/558	15/18903	0.00893203	0.0336885	0.0220128	CDH3/FGF7/AREG	3
BP	GO:0043518	negative regulation of DNA damage response, signal transduction by p53 class mediator	3/558	15/18903	0.00893203	0.0336885	0.0220128	SNAI2/CD74/TWIST1	3
BP	GO:0045064	T-helper 2 cell differentiation	3/558	15/18903	0.00893203	0.0336885	0.0220128	ANXA1/CD86/IL18	3
BP	GO:0048820	hair follicle maturation	3/558	15/18903	0.00893203	0.0336885	0.0220128	CDH3/WNT5A/TGFB2	3
BP	GO:0060026	convergent extension	3/558	15/18903	0.00893203	0.0336885	0.0220128	SFRP2/PTK7/WNT5A	3
BP	GO:0060572	morphogenesis of an epithelial bud	3/558	15/18903	0.00893203	0.0336885	0.0220128	SULF1/WNT2/WNT5A	3
BP	GO:0061307	cardiac neural crest cell differentiation involved in heart development	3/558	15/18903	0.00893203	0.0336885	0.0220128	EDNRA/SEMA3C/TWIST1	3
BP	GO:0061308	cardiac neural crest cell development involved in heart development	3/558	15/18903	0.00893203	0.0336885	0.0220128	EDNRA/SEMA3C/TWIST1	3
BP	GO:0070234	positive regulation of T cell apoptotic process	3/558	15/18903	0.00893203	0.0336885	0.0220128	WNT5A/CCL5/ADAM8	3
BP	GO:0070571	negative regulation of neuron projection regeneration	3/558	15/18903	0.00893203	0.0336885	0.0220128	THY1/SPP1/KLK8	3
BP	GO:0072075	metanephric mesenchyme development	3/558	15/18903	0.00893203	0.0336885	0.0220128	BASP1/PDGFRB/STAT1	3
BP	GO:1902563	regulation of neutrophil activation	3/558	15/18903	0.00893203	0.0336885	0.0220128	ITGB2/FCGR2B/SPI1	3
BP	GO:0030101	natural killer cell activation	8/558	99/18903	0.00897043	0.0337759	0.02207	AXL/HAVCR2/FCGR3A/TYROBP/IL18/PTPRC/UNC13D/CORO1A	8
BP	GO:2001237	negative regulation of extrinsic apoptotic signaling pathway	8/558	99/18903	0.00897043	0.0337759	0.02207	SFRP2/SNAI2/THBS1/ICAM1/SERPINE1/ITGAV/HMOX1/IGF1	8
BP	GO:0071496	cellular response to external stimulus	18/558	328/18903	0.00898612	0.0338064	0.0220899	CTSK/COL1A1/AXL/SFRP2/POSTN/SNAI2/CNN2/IFI16/HMOX1/CD40/VCAM1/PLIN2/AIF1/CD68/CYBA/PTPRC/CDA/SLC2A1	18
BP	GO:0046456	icosanoid biosynthetic process	6/558	61/18903	0.0090571	0.0340158	0.0222267	ANXA1/ALOX5AP/CD74/GGT5/PTGIS/PTGES	6
BP	GO:0090497	mesenchymal cell migration	6/558	61/18903	0.0090571	0.0340158	0.0222267	EDNRA/FN1/NRP2/SEMA3C/TWIST1/SEMA7A	6
BP	GO:0050856	regulation of T cell receptor signaling pathway	5/558	44/18903	0.00925537	0.0346725	0.0226558	THY1/GBP1/LAPTM5/LILRB4/KCNN4	5
BP	GO:0071526	semaphorin-plexin signaling pathway	5/558	44/18903	0.00925537	0.0346725	0.0226558	EDNRA/FLNA/NRP2/SEMA3C/SEMA7A	5
BP	GO:1904706	negative regulation of vascular associated smooth muscle cell proliferation	5/558	44/18903	0.00925537	0.0346725	0.0226558	EFEMP2/TGFB3/HMOX1/TPM1/CNN1	5
BP	GO:0070227	lymphocyte apoptotic process	7/558	80/18903	0.00933038	0.0349241	0.0228202	CD74/IL2RA/BTK/WNT5A/IL7R/CCL5/ADAM8	7
BP	GO:0042552	myelination	10/558	142/18903	0.00954789	0.0357081	0.0233325	PMP22/CTSC/ITGAX/TYMP/CXCR4/CST7/MALL/KLK6/ITGB4/KLK8	10
BP	GO:0008406	gonad development	14/558	233/18903	0.00959099	0.0358392	0.0234181	MMP14/MMP2/SFRP2/TNFAIP6/BASP1/PDGFRB/INHBA/MMP19/PDGFRA/CYP1B1/WNT5A/NUPR1/TGFB2/RETN	14
BP	GO:0050708	regulation of protein secretion	15/558	257/18903	0.0096517	0.0360357	0.0235466	TGFB3/GPR68/F2R/C1QTNF3/ANO1/RSAD2/HLA-DRB1/TREM2/TGFB2/CCL5/ADAM8/KCNN4/APOE/IGF1/SAA1	15
BP	GO:0070228	regulation of lymphocyte apoptotic process	6/558	62/18903	0.00978427	0.0365	0.0238499	CD74/BTK/WNT5A/IL7R/CCL5/ADAM8	6
BP	GO:0006869	lipid transport	22/558	433/18903	0.00988905	0.0368599	0.0240851	ANXA1/INHBA/THBS1/TSKU/ITGAV/APOL1/MSR1/PLIN2/CAV1/FABP3/ANXA2/TREM2/STRA6/APOC1/CRABP2/SPP1/PTGES/KCNN4/APOD/SLC2A1/APOE/RETN	22
BP	GO:0003156	regulation of animal organ formation	4/558	29/18903	0.0099318	0.0368955	0.0241084	SULF1/WNT2/WNT5A/DKK1	4
BP	GO:0003209	cardiac atrium morphogenesis	4/558	29/18903	0.0099318	0.0368955	0.0241084	WNT2/CCN1/WNT5A/TGFB2	4
BP	GO:0042104	positive regulation of activated T cell proliferation	4/558	29/18903	0.0099318	0.0368955	0.0241084	IL2RA/IL18/IGF2/IGF1	4
BP	GO:0051873	killing by host of symbiont cells	4/558	29/18903	0.0099318	0.0368955	0.0241084	APOL1/TREM1/KRT6A/CXCL6	4
BP	GO:0015908	fatty acid transport	8/558	101/18903	0.010066	0.0373629	0.0244138	ANXA1/THBS1/PLIN2/FABP3/CRABP2/PTGES/SLC2A1/APOE	8
BP	GO:0030308	negative regulation of cell growth	12/558	188/18903	0.0101507	0.0376455	0.0245985	SFRP2/INHBA/GREM1/SEMA3C/SEMA7A/BST2/GJA1/DCBLD2/WNT5A/TGFB2/SPP1/CDA	12
BP	GO:1900744	regulation of p38MAPK cascade	5/558	45/18903	0.0101657	0.03767	0.0246145	SPHK1/SPI1/TREM2/NCF1/DUSP1	5
BP	GO:0043547	positive regulation of GTPase activity	16/558	283/18903	0.0102273	0.0378666	0.0247429	THY1/TGM2/F2R/CD40/RGS1/CCL18/CAV2/WNT5A/CCL5/CCL13/CCL2/CCL17/CCL19/CXCL13/CCL21/CCL20	16
BP	GO:1902903	regulation of supramolecular fiber organization	20/558	384/18903	0.0105212	0.0389224	0.0254328	EFEMP2/AEBP1/FLNA/KIRREL1/EMILIN1/TMSB4X/TGFB3/ELN/TPM1/TMSB10/CCN2/NCKAP1L/HCLS1/PLEK/CAPG/TREM2/TACSTD2/CORO1A/APOE/CCL21	20
BP	GO:0019731	antibacterial humoral response	6/558	63/18903	0.010552	0.0389715	0.0254649	SPON2/RNASE6/JCHAIN/KLK7/PI3/DEFB1	6
BP	GO:0031663	lipopolysaccharide-mediated signaling pathway	6/558	63/18903	0.010552	0.0389715	0.0254649	LY96/SPI1/IL18/LY86/CCL5/CCL2	6
BP	GO:0042509	regulation of tyrosine phosphorylation of STAT protein	7/558	82/18903	0.010622	0.0391647	0.0255911	CD40/CAV1/IL18/CSF1R/HCLS1/CCL5/IGF1	7
BP	GO:0051279	regulation of release of sequestered calcium ion into cytosol	7/558	82/18903	0.010622	0.0391647	0.0255911	THY1/F2R/CYBA/CXCL10/CXCL9/CORO1A/PLN	7
BP	GO:0008630	intrinsic apoptotic signaling pathway in response to DNA damage	8/558	102/18903	0.0106497	0.0392342	0.0256365	SFRP2/SNAI2/IFI16/HMOX1/CD74/BCL2A1/NUPR1/SFN	8
BP	GO:0001767	establishment of lymphocyte polarity	3/558	16/18903	0.0107555	0.039428	0.0257632	DOCK2/CCL19/CCL21	3
BP	GO:0034112	positive regulation of homotypic cell-cell adhesion	3/558	16/18903	0.0107555	0.039428	0.0257632	PDPN/PLAUR/CCL5	3
BP	GO:0034349	glial cell apoptotic process	3/558	16/18903	0.0107555	0.039428	0.0257632	AKAP12/TREM2/CCL2	3
BP	GO:0055091	phospholipid homeostasis	3/558	16/18903	0.0107555	0.039428	0.0257632	RCN3/FABP3/ITGB6	3
BP	GO:0060033	anatomical structure regression	3/558	16/18903	0.0107555	0.039428	0.0257632	CD248/LEF1/SPI1	3
BP	GO:2000095	regulation of Wnt signaling pathway, planar cell polarity pathway	3/558	16/18903	0.0107555	0.039428	0.0257632	SFRP2/DACT1/DKK1	3
BP	GO:0046006	regulation of activated T cell proliferation	5/558	46/18903	0.0111356	0.0406872	0.0265859	LILRB4/IL2RA/IL18/IGF2/IGF1	5
BP	GO:0060443	mammary gland morphogenesis	5/558	46/18903	0.0111356	0.0406872	0.0265859	IGFBP5/CAV1/WNT5A/CSF1R/AREG	5
BP	GO:0097178	ruffle assembly	5/558	46/18903	0.0111356	0.0406872	0.0265859	ICAM1/AIF1/CAV1/TACSTD2/EPS8L1	5
BP	GO:1901861	regulation of muscle tissue development	5/558	46/18903	0.0111356	0.0406872	0.0265859	LOX/LEF1/IGFBP5/TWIST1/IGF2	5
BP	GO:0002474	antigen processing and presentation of peptide antigen via MHC class I	4/558	30/18903	0.0111979	0.0407805	0.0266469	FCER1G/B2M/IFI30/FCGR1A	4
BP	GO:0030204	chondroitin sulfate metabolic process	4/558	30/18903	0.0111979	0.0407805	0.0266469	BGN/CHST11/DSE/DCN	4
BP	GO:0070168	negative regulation of biomineral tissue development	4/558	30/18903	0.0111979	0.0407805	0.0266469	GREM1/ASPN/SRGN/ECM1	4
BP	GO:2000108	positive regulation of leukocyte apoptotic process	4/558	30/18903	0.0111979	0.0407805	0.0266469	ANXA1/WNT5A/CCL5/ADAM8	4
BP	GO:0006910	phagocytosis, recognition	8/558	103/18903	0.0112579	0.0409657	0.0267679	MFGE8/SPON2/COLEC12/CLEC7A/FCGR1A/TREM2/IGLL5/FCN1	8
BP	GO:0042471	ear morphogenesis	9/558	124/18903	0.0112961	0.0410699	0.026836	EDNRA/CTHRC1/PRRX1/ALDH1A3/COL11A1/ZEB1/PTK7/TWIST1/WNT5A	9
BP	GO:0014032	neural crest cell development	7/558	83/18903	0.0113143	0.0410699	0.026836	EDNRA/FN1/SNAI2/NRP2/SEMA3C/TWIST1/SEMA7A	7
BP	GO:0061515	myeloid cell development	7/558	83/18903	0.0113143	0.0410699	0.026836	FBN1/FLNA/GPR68/TYROBP/EVI2B/NCKAP1L/ANXA2	7
BP	GO:0045137	development of primary sexual characteristics	14/558	238/18903	0.01141	0.0413833	0.0270408	MMP14/MMP2/SFRP2/TNFAIP6/BASP1/PDGFRB/INHBA/MMP19/PDGFRA/CYP1B1/WNT5A/NUPR1/TGFB2/RETN	14
MF	GO:0004869	cysteine-type endopeptidase inhibitor activity	6/561	56/18432	0.00692331	0.0420993	0.0343773	SPOCK1/CST2/BIRC3/CST6/CST7/CST1	6
BP	GO:0031334	positive regulation of protein-containing complex assembly	12/558	192/18903	0.0118601	0.0429807	0.0280845	MSN/KIRREL1/CLEC7A/NCKAP1L/FSCN1/GBP5/PLEK/ISG15/LCP1/CXCL13/CCL21/MMP1	12
BP	GO:0070252	actin-mediated cell contraction	8/558	104/18903	0.0118915	0.0430595	0.028136	FRMD6/PDPN/FLNA/ACTA2/TPM1/CAV1/GJA1/PLN	8
BP	GO:0007548	sex differentiation	16/558	288/18903	0.0119394	0.0431978	0.0282264	MMP14/MMP2/AXL/SFRP2/TNFAIP6/BASP1/PDGFRB/INHBA/MMP19/PDGFRA/CYP1B1/WNT5A/NUPR1/TGFB2/STRA6/RETN	16
BP	GO:0001933	negative regulation of protein phosphorylation	18/558	338/18903	0.0119741	0.043288	0.0282854	THY1/SFRP2/KIRREL1/EMILIN1/GREM1/FBLN1/SAMSN1/IGFBP3/RASSF2/LILRB4/CAV1/PTPRC/PMEPA1/DUSP1/GPRC5A/DKK1/SFN/APOE	18
BP	GO:0046633	alpha-beta T cell proliferation	5/558	47/18903	0.0121667	0.0438773	0.0286704	DOCK2/IL2RA/IL18/PTPRC/CD3E	5
BP	GO:0050919	negative chemotaxis	5/558	47/18903	0.0121667	0.0438773	0.0286704	NRP2/SEMA3C/ITGAV/SEMA7A/WNT5A	5
BP	GO:0060711	labyrinthine layer development	5/558	47/18903	0.0121667	0.0438773	0.0286704	ZFP36L1/LEF1/WNT2/CCN1/GJB5	5
BP	GO:0001885	endothelial cell development	6/558	65/18903	0.012214	0.0439762	0.0287351	EDNRA/MSN/CLIC4/ICAM1/COL15A1/CLDN1	6
BP	GO:0031100	animal organ regeneration	6/558	65/18903	0.012214	0.0439762	0.0287351	AXL/HMOX1/NNMT/CLDN1/ANXA3/LCP1	6
CC	GO:0005767	secondary lysosome	3/579	18/19869	0.0144971	0.0444825	0.0290855	NCF2/NCF1/ADAM8	3
CC	GO:0031527	filopodium membrane	3/579	18/19869	0.0144971	0.0444825	0.0290855	ANTXR1/PDPN/ITGAV	3
BP	GO:0008585	female gonad development	8/558	105/18903	0.0125509	0.0448706	0.0293195	MMP14/MMP2/TNFAIP6/INHBA/MMP19/PDGFRA/NUPR1/RETN	8
BP	GO:0001916	positive regulation of T cell mediated cytotoxicity	4/558	31/18903	0.0125634	0.0448706	0.0293195	B2M/HLA-DRA/HLA-DRB1/PTPRC	4
BP	GO:0002313	mature B cell differentiation involved in immune response	4/558	31/18903	0.0125634	0.0448706	0.0293195	LGALS1/FCGR2B/GPR183/SPI1	4
BP	GO:0002507	tolerance induction	4/558	31/18903	0.0125634	0.0448706	0.0293195	HAVCR2/LILRB4/IL2RA/CD3E	4
BP	GO:0033561	regulation of water loss via skin	4/558	31/18903	0.0125634	0.0448706	0.0293195	IL18/CLDN1/KRT16/SFN	4
BP	GO:0051491	positive regulation of filopodium assembly	4/558	31/18903	0.0125634	0.0448706	0.0293195	DPYSL3/TGFB3/FSCN1/CCL21	4
BP	GO:0098868	bone growth	4/558	31/18903	0.0125634	0.0448706	0.0293195	DDR2/TSKU/COMP/ECM1	4
BP	GO:0110150	negative regulation of biomineralization	4/558	31/18903	0.0125634	0.0448706	0.0293195	GREM1/ASPN/SRGN/ECM1	4
BP	GO:1900027	regulation of ruffle assembly	4/558	31/18903	0.0125634	0.0448706	0.0293195	ICAM1/CAV1/TACSTD2/EPS8L1	4
BP	GO:1902042	negative regulation of extrinsic apoptotic signaling pathway via death domain receptors	4/558	31/18903	0.0125634	0.0448706	0.0293195	SFRP2/ICAM1/SERPINE1/HMOX1	4
BP	GO:0002921	negative regulation of humoral immune response	3/558	17/18903	0.0127783	0.0451933	0.0295303	FCGR2B/SERPING1/VSIG4	3
BP	GO:0016114	terpenoid biosynthetic process	3/558	17/18903	0.0127783	0.0451933	0.0295303	ALDH1A3/CRABP2/DHRS9	3
BP	GO:0016202	regulation of striated muscle tissue development	3/558	17/18903	0.0127783	0.0451933	0.0295303	LOX/LEF1/TWIST1	3
BP	GO:0036005	response to macrophage colony-stimulating factor	3/558	17/18903	0.0127783	0.0451933	0.0295303	CSF1R/TREM2/SPP1	3
BP	GO:0036342	post-anal tail morphogenesis	3/558	17/18903	0.0127783	0.0451933	0.0295303	SFRP2/CHST11/WNT5A	3
BP	GO:0044539	long-chain fatty acid import into cell	3/558	17/18903	0.0127783	0.0451933	0.0295303	THBS1/FABP3/SLC2A1	3
BP	GO:0045019	negative regulation of nitric oxide biosynthetic process	3/558	17/18903	0.0127783	0.0451933	0.0295303	CAV1/ACP5/PTGIS	3
BP	GO:0045198	establishment of epithelial cell apical/basal polarity	3/558	17/18903	0.0127783	0.0451933	0.0295303	MSN/PTK7/WNT5A	3
BP	GO:0045217	cell-cell junction maintenance	3/558	17/18903	0.0127783	0.0451933	0.0295303	KIRREL1/F2R/CSF1R	3
BP	GO:0051895	negative regulation of focal adhesion assembly	3/558	17/18903	0.0127783	0.0451933	0.0295303	MMP14/THBS1/APOD	3
BP	GO:0150118	negative regulation of cell-substrate junction organization	3/558	17/18903	0.0127783	0.0451933	0.0295303	MMP14/THBS1/APOD	3
BP	GO:1904406	negative regulation of nitric oxide metabolic process	3/558	17/18903	0.0127783	0.0451933	0.0295303	CAV1/ACP5/PTGIS	3
BP	GO:0009749	response to glucose	12/558	194/18903	0.0127937	0.0451933	0.0295303	COL6A2/THBS1/SERPINF1/ICAM1/GPR68/NOX4/ANO1/CCN2/CYBA/HLA-DRB1/TREM2/NCF1	12
BP	GO:0008625	extrinsic apoptotic signaling pathway via death domain receptors	7/558	85/18903	0.0127961	0.0451933	0.0295303	SFRP2/THBS1/TIMP3/ICAM1/SERPINE1/HMOX1/SPI1	7
BP	GO:1904064	positive regulation of cation transmembrane transport	11/558	171/18903	0.0128105	0.045208	0.0295399	EDNRA/THY1/FLNA/TMSB4X/F2R/CAV1/CXCL10/TREM2/CXCL9/KCNN4/CCL2	11
CC	GO:0042470	melanosome	8/579	110/19869	0.0151703	0.0457218	0.0298958	MMP14/GPNMB/SERPINF1/CTSB/ANXA2/CAPG/MYH11/SLC2A1	8
CC	GO:0048770	pigment granule	8/579	110/19869	0.0151703	0.0457218	0.0298958	MMP14/GPNMB/SERPINF1/CTSB/ANXA2/CAPG/MYH11/SLC2A1	8
CC	GO:0070160	tight junction	9/579	132/19869	0.015283	0.0457218	0.0298958	MXRA8/PMP22/C1QTNF5/CLMP/CLDN11/GJA1/CLDN1/JAML/CLDN10	9
BP	GO:0071300	cellular response to retinoic acid	6/558	66/18903	0.0131104	0.0462296	0.0302075	COL1A1/SERPINF1/PTK7/WNT2/WNT5A/GJB3	6
BP	GO:0031641	regulation of myelination	5/558	48/18903	0.0132607	0.0466118	0.0304572	CTSC/ITGAX/TYMP/CST7/KLK8	5
BP	GO:0032620	interleukin-17 production	5/558	48/18903	0.0132607	0.0466118	0.0304572	RFTN1/SPHK1/IL18/NCKAP1L/BTK	5
BP	GO:0032660	regulation of interleukin-17 production	5/558	48/18903	0.0132607	0.0466118	0.0304572	RFTN1/SPHK1/IL18/NCKAP1L/BTK	5
BP	GO:0046850	regulation of bone remodeling	5/558	48/18903	0.0132607	0.0466118	0.0304572	GREM1/TMEM119/CSF1R/ADAM8/SPP1	5
BP	GO:0007260	tyrosine phosphorylation of STAT protein	7/558	86/18903	0.0135871	0.0477214	0.0311823	CD40/CAV1/IL18/CSF1R/HCLS1/CCL5/IGF1	7
MF	GO:0032036	myosin heavy chain binding	3/561	14/18432	0.00794568	0.047833	0.0390593	AXL/MYL9/CORO1A	3
BP	GO:0030218	erythrocyte differentiation	9/558	128/18903	0.0137013	0.0480843	0.0314194	ZFP36L1/INHBA/B2M/STAT1/ETS1/SPI1/NCKAP1L/HCLS1/ISG15	9
BP	GO:0045444	fat cell differentiation	14/558	244/18903	0.0139361	0.0488697	0.0319326	SFRP2/CCN4/ZFP36L1/SNAI2/TGFB1I1/MMP11/DIO2/C1QTNF3/PDGFRA/FABP3/WNT5A/LAMB3/MEDAG/RETN	14
BP	GO:0001516	prostaglandin biosynthetic process	4/558	32/18903	0.0140308	0.0488896	0.0319456	ANXA1/CD74/PTGIS/PTGES	4
BP	GO:0003180	aortic valve morphogenesis	4/558	32/18903	0.0140308	0.0488896	0.0319456	EMILIN1/SNAI2/ELN/TWIST1	4
BP	GO:0003338	metanephros morphogenesis	4/558	32/18903	0.0140308	0.0488896	0.0319456	BASP1/PDGFRB/GREM1/STAT1	4
BP	GO:0043552	positive regulation of phosphatidylinositol 3-kinase activity	4/558	32/18903	0.0140308	0.0488896	0.0319456	PDGFRB/PDGFRA/CCL19/CCL21	4
BP	GO:0045671	negative regulation of osteoclast differentiation	4/558	32/18903	0.0140308	0.0488896	0.0319456	FBN1/TNFAIP6/FSTL3/LILRB4	4
BP	GO:0046457	prostanoid biosynthetic process	4/558	32/18903	0.0140308	0.0488896	0.0319456	ANXA1/CD74/PTGIS/PTGES	4
BP	GO:0061036	positive regulation of cartilage development	4/558	32/18903	0.0140308	0.0488896	0.0319456	BMP1/LOXL2/CCN1/WNT5A	4
BP	GO:0009620	response to fungus	6/558	67/18903	0.0140518	0.0488896	0.0319456	SPON2/CLEC7A/SPI1/BTK/S100A9/S100A8	6
BP	GO:0015909	long-chain fatty acid transport	6/558	67/18903	0.0140518	0.0488896	0.0319456	ANXA1/THBS1/PLIN2/FABP3/SLC2A1/APOE	6
BP	GO:0042531	positive regulation of tyrosine phosphorylation of STAT protein	6/558	67/18903	0.0140518	0.0488896	0.0319456	CD40/IL18/CSF1R/HCLS1/CCL5/IGF1	6
BP	GO:1903531	negative regulation of secretion by cell	10/558	151/18903	0.0142744	0.0496254	0.0324264	ANXA1/INHBA/FCGR2B/HMOX1/F2R/SPI1/RSAD2/NCKAP1L/GJA1/APOE	10
BP	GO:0051928	positive regulation of calcium ion transport	9/558	129/18903	0.0143577	0.0498758	0.03259	THY1/PDGFRB/F2R/CAV1/MYLK/CXCL10/CCL5/CXCL9/CCL2	9
BP	GO:0001892	embryonic placenta development	7/558	87/18903	0.0144126	0.0498943	0.032602	ZFP36L1/LEF1/WNT2/CCN1/KRT19/IGF2/GJB5	7
BP	GO:0008543	fibroblast growth factor receptor signaling pathway	7/558	87/18903	0.0144126	0.0498943	0.032602	SULF1/THBS1/SULF2/CCN2/WNT5A/FGF7/FGFBP1	7
BP	GO:0019915	lipid storage	7/558	87/18903	0.0144126	0.0498943	0.032602	ITGAV/MSR1/PLIN2/CAV1/TREM2/C3/APOE	7
BP	GO:0048546	digestive tract morphogenesis	5/558	49/18903	0.0144191	0.0498943	0.032602	SFRP2/DACT1/PDGFRA/WNT5A/STRA6	5
BP	GO:0050798	activated T cell proliferation	5/558	49/18903	0.0144191	0.0498943	0.032602	LILRB4/IL2RA/IL18/IGF2/IGF1	5
BP	GO:0055088	lipid homeostasis	11/558	174/18903	0.0144327	0.0499024	0.0326074	TSKU/RCN3/C1QTNF3/CAV1/FABP3/IL18/ITGB6/TREM2/MALL/APOE/ANGPTL4	11
