# Supplementary material for: Integration of Single-Cell RNA Sequencing and Bulk RNA Sequencing Reveals That TAM2-Driven Genes Affect Immunotherapeutic Response and Prognosis in Pancreatic Cancer
Source: Int J Mol Sci. 2023 Aug 14;24(16):12787. doi: 10.3390/ijms241612787 (PMC10454560; doi:10.3390/ijms241612787)
Supplement: Supplementary file 1 [file ijms-24-12787-s001.zip › Supplementary Table S7.xlsx]

## Sheet: Sheet1
Supplementary Table S7: GO terms related to LMI cluster
ONTOLOGY	ID	Description	GeneRatio	BgRatio	pvalue	p.adjust	qvalue	geneID	Count
BP	GO:0023061	signal release	25/154	470/18903	8.52818e-14	1.91799e-10	1.68858e-10	FOXA2/RPH3AL/HNF1A/PPFIA3/PTPRN2/KCNJ11/WNK4/SYP/BRSK2/SYT5/FFAR2/PDX1/ISL1/CADPS/SNAP25/EDN3/GIPR/SYT4/CPLX2/VGF/PTPRN/ABCC8/CHGA/UCN3/FGB	25
BP	GO:0030072	peptide hormone secretion	18/154	225/18903	3.67126e-13	4.01154e-10	3.53172e-10	FOXA2/RPH3AL/HNF1A/PTPRN2/KCNJ11/BRSK2/FFAR2/PDX1/ISL1/SNAP25/EDN3/GIPR/VGF/PTPRN/ABCC8/CHGA/UCN3/FGB	18
BP	GO:0002790	peptide secretion	18/154	230/18903	5.35109e-13	4.01154e-10	3.53172e-10	FOXA2/RPH3AL/HNF1A/PTPRN2/KCNJ11/BRSK2/FFAR2/PDX1/ISL1/SNAP25/EDN3/GIPR/VGF/PTPRN/ABCC8/CHGA/UCN3/FGB	18
BP	GO:0015833	peptide transport	18/154	254/18903	2.89209e-12	1.3259e-09	1.16731e-09	FOXA2/RPH3AL/HNF1A/PTPRN2/KCNJ11/BRSK2/FFAR2/PDX1/ISL1/SNAP25/EDN3/GIPR/VGF/PTPRN/ABCC8/CHGA/UCN3/FGB	18
BP	GO:0046879	hormone secretion	19/154	291/18903	2.94775e-12	1.3259e-09	1.16731e-09	FOXA2/RPH3AL/HNF1A/PTPRN2/KCNJ11/WNK4/BRSK2/FFAR2/PDX1/ISL1/SNAP25/EDN3/GIPR/VGF/PTPRN/ABCC8/CHGA/UCN3/FGB	19
BP	GO:0009914	hormone transport	19/154	300/18903	5.03443e-12	1.88707e-09	1.66136e-09	FOXA2/RPH3AL/HNF1A/PTPRN2/KCNJ11/WNK4/BRSK2/FFAR2/PDX1/ISL1/SNAP25/EDN3/GIPR/VGF/PTPRN/ABCC8/CHGA/UCN3/FGB	19
BP	GO:0030073	insulin secretion	15/154	183/18903	2.62785e-11	8.44292e-09	7.43307e-09	FOXA2/RPH3AL/HNF1A/PTPRN2/KCNJ11/BRSK2/PDX1/ISL1/SNAP25/GIPR/VGF/PTPRN/ABCC8/CHGA/UCN3	15
BP	GO:0042886	amide transport	18/154	296/18903	3.71897e-11	1.04549e-08	9.20444e-09	FOXA2/RPH3AL/HNF1A/PTPRN2/KCNJ11/BRSK2/FFAR2/PDX1/ISL1/SNAP25/EDN3/GIPR/VGF/PTPRN/ABCC8/CHGA/UCN3/FGB	18
BP	GO:0009306	protein secretion	19/154	359/18903	1.12048e-10	2.6421e-08	2.32609e-08	FOXA2/RPH3AL/SRCIN1/HNF1A/PTPRN2/KCNJ11/BRSK2/PDX1/ISL1/SNAP25/GIPR/SYT4/PCSK1/VGF/PTPRN/ABCC8/CHGA/UCN3/FGB	19
BP	GO:0035592	establishment of protein localization to extracellular region	19/154	360/18903	1.17479e-10	2.6421e-08	2.32609e-08	FOXA2/RPH3AL/SRCIN1/HNF1A/PTPRN2/KCNJ11/BRSK2/PDX1/ISL1/SNAP25/GIPR/SYT4/PCSK1/VGF/PTPRN/ABCC8/CHGA/UCN3/FGB	19
BP	GO:0071692	protein localization to extracellular region	19/154	368/18903	1.70621e-10	3.48842e-08	3.07117e-08	FOXA2/RPH3AL/SRCIN1/HNF1A/PTPRN2/KCNJ11/BRSK2/PDX1/ISL1/SNAP25/GIPR/SYT4/PCSK1/VGF/PTPRN/ABCC8/CHGA/UCN3/FGB	19
CC	GO:0030133	transport vesicle	20/164	423/19869	3.42496e-10	9.3844e-08	8.50833e-08	RPH3AL/ARFGEF3/DDC/PTPRN2/RAB26/SYP/SCAMP5/SYT5/MT3/SYNGR4/SNAP25/SYT4/PCSK1/VGF/PTPRN/ABCC8/SCG3/CHGA/PCSK2/SCGN	20
BP	GO:0090276	regulation of peptide hormone secretion	13/154	179/18903	2.60365e-09	4.87967e-07	4.29602e-07	FOXA2/RPH3AL/KCNJ11/BRSK2/FFAR2/PDX1/ISL1/SNAP25/GIPR/ABCC8/CHGA/UCN3/FGB	13
BP	GO:0050708	regulation of protein secretion	15/154	257/18903	3.04504e-09	5.12242e-07	4.50974e-07	FOXA2/RPH3AL/SRCIN1/KCNJ11/BRSK2/PDX1/ISL1/SNAP25/GIPR/SYT4/PCSK1/ABCC8/CHGA/UCN3/FGB	15
BP	GO:0002791	regulation of peptide secretion	13/154	182/18903	3.1887e-09	5.12242e-07	4.50974e-07	FOXA2/RPH3AL/KCNJ11/BRSK2/FFAR2/PDX1/ISL1/SNAP25/GIPR/ABCC8/CHGA/UCN3/FGB	13
BP	GO:0090087	regulation of peptide transport	13/154	184/18903	3.64239e-09	5.46115e-07	4.80795e-07	FOXA2/RPH3AL/KCNJ11/BRSK2/FFAR2/PDX1/ISL1/SNAP25/GIPR/ABCC8/CHGA/UCN3/FGB	13
BP	GO:0046883	regulation of hormone secretion	14/154	234/18903	7.64581e-09	1.07471e-06	9.46169e-07	FOXA2/RPH3AL/KCNJ11/BRSK2/FFAR2/PDX1/ISL1/SNAP25/EDN3/GIPR/ABCC8/CHGA/UCN3/FGB	14
BP	GO:0031016	pancreas development	9/154	82/18903	2.20646e-08	2.91902e-06	2.56988e-06	FOXA2/HNF1A/MNX1/PDX1/INSM1/ISL1/GIPR/NKX2-2/PCSK1	9
CC	GO:0030658	transport vesicle membrane	13/164	222/19869	4.1246e-08	4.01604e-06	3.64113e-06	RPH3AL/ARFGEF3/PTPRN2/RAB26/SYP/SCAMP5/SYT5/SYNGR4/SYT4/PTPRN/ABCC8/SCG3/SCGN	13
CC	GO:0098992	neuronal dense core vesicle	5/164	13/19869	4.39712e-08	4.01604e-06	3.64113e-06	SYT5/KIF1A/CADPS/SYT4/CHGA	5
BP	GO:0050796	regulation of insulin secretion	11/154	149/18903	3.8535e-08	4.81473e-06	4.23885e-06	FOXA2/RPH3AL/KCNJ11/BRSK2/PDX1/ISL1/SNAP25/GIPR/ABCC8/CHGA/UCN3	11
BP	GO:0031667	response to nutrient levels	17/154	474/18903	3.39193e-07	4.01497e-05	3.53474e-05	FOXA2/SSTR1/WNK4/BRSK2/MT3/WNT4/PDX1/FOXA3/PCSK1N/GIPR/SLC39A5/PCSK1/VGF/F5/ALB/UCN3/HMGCS2	17
BP	GO:0006887	exocytosis	15/154	369/18903	3.60581e-07	4.05473e-05	3.56975e-05	RPH3AL/SRCIN1/PPFIA3/RAB26/SYP/BRSK2/SCAMP5/SYT5/CDK5R2/CADPS/SNAP25/SYT4/CPLX2/CHGA/FGB	15
CC	GO:0043025	neuronal cell body	17/164	497/19869	8.11389e-07	5.55802e-05	5.03915e-05	SRCIN1/DDC/NEURL1/SYT5/SEZ6/MAPK8IP2/ATP1A3/SPTBN4/CACNA1A/SYT4/SEZ6L/CPLX2/PCSK1/VGF/HPN/PTPRN/PCSK2	17
CC	GO:0008021	synaptic vesicle	11/164	208/19869	1.28955e-06	7.06672e-05	6.40701e-05	DDC/PTPRN2/RAB26/SYP/SCAMP5/SYT5/MT3/SYNGR4/SNAP25/SYT4/ABCC8	11
BP	GO:0045055	regulated exocytosis	12/154	242/18903	7.10751e-07	7.6118e-05	6.70136e-05	RPH3AL/PPFIA3/RAB26/SYP/SCAMP5/SYT5/CDK5R2/CADPS/SNAP25/SYT4/CPLX2/CHGA	12
BP	GO:0042593	glucose homeostasis	12/154	248/18903	9.20787e-07	9.39392e-05	8.27032e-05	FOXA2/RPH3AL/HNF1A/PTPRN2/BRSK2/FFAR2/PDX1/MLXIPL/FOXA3/VGF/PTPRN/ABCC8	12
BP	GO:0033500	carbohydrate homeostasis	12/154	249/18903	9.60694e-07	9.39392e-05	8.27032e-05	FOXA2/RPH3AL/HNF1A/PTPRN2/BRSK2/FFAR2/PDX1/MLXIPL/FOXA3/VGF/PTPRN/ABCC8	12
CC	GO:0031045	dense core granule	5/164	26/19869	2.06053e-06	9.40974e-05	8.5313e-05	SYT5/KIF1A/CADPS/SYT4/CHGA	5
BP	GO:0034284	response to monosaccharide	11/154	207/18903	1.06673e-06	9.99617e-05	8.80054e-05	FOXA2/PTPRN2/BRSK2/PDX1/MLXIPL/GIPR/NKX2-2/PCSK1/PTPRN/UCN3/HMGCS2	11
CC	GO:0070382	exocytic vesicle	11/164	226/19869	2.89126e-06	0.000113172	0.000102607	DDC/PTPRN2/RAB26/SYP/SCAMP5/SYT5/MT3/SYNGR4/SNAP25/SYT4/ABCC8	11
BP	GO:0006836	neurotransmitter transport	11/154	212/18903	1.34831e-06	0.000121294	0.000106786	RPH3AL/PPFIA3/DDC/PTPRN2/SYP/SYT5/CADPS/SNAP25/SLC29A4/SYT4/CPLX2	11
BP	GO:0035270	endocrine system development	9/154	135/18903	1.6314e-06	0.000138393	0.00012184	FOXA2/MNX1/WNT4/PDX1/INSM1/ISL1/GIPR/NKX2-2/PCSK1	9
BP	GO:1901381	positive regulation of potassium ion transmembrane transport	6/154	45/18903	1.66146e-06	0.000138393	0.00012184	KCNK3/WNK4/WNK2/KCNH2/EDN3/ABCC8	6
CC	GO:0030672	synaptic vesicle membrane	8/164	114/19869	4.75923e-06	0.000144892	0.000131366	PTPRN2/RAB26/SYP/SCAMP5/SYT5/SYNGR4/SYT4/ABCC8	8
CC	GO:0099501	exocytic vesicle membrane	8/164	114/19869	4.75923e-06	0.000144892	0.000131366	PTPRN2/RAB26/SYP/SCAMP5/SYT5/SYNGR4/SYT4/ABCC8	8
BP	GO:0001505	regulation of neurotransmitter levels	11/154	219/18903	1.85166e-06	0.000148728	0.000130939	RPH3AL/PPFIA3/PTPRN2/SYP/SYT5/CADPS/SNAP25/SLC29A4/SYT4/PAH/CPLX2	11
BP	GO:0031018	endocrine pancreas development	6/154	47/18903	2.1611e-06	0.000165516	0.000145719	FOXA2/MNX1/PDX1/INSM1/GIPR/NKX2-2	6
BP	GO:0071805	potassium ion transmembrane transport	11/154	223/18903	2.20786e-06	0.000165516	0.000145719	KCNK3/KCNJ11/WNK4/ATP1A3/WNK2/KCNH6/KCNH2/SNAP25/EDN3/HPN/ABCC8	11
BP	GO:1903532	positive regulation of secretion by cell	12/154	278/18903	3.02951e-06	0.000219786	0.000193498	RPH3AL/SCAMP5/PDX1/CDK5R2/ISL1/CADPS/EDN3/GIPR/SYT4/PCSK1/UCN3/FGB	12
BP	GO:1990573	potassium ion import across plasma membrane	6/154	50/18903	3.13452e-06	0.000220298	0.000193949	KCNJ11/WNK4/ATP1A3/WNK2/KCNH2/ABCC8	6
BP	GO:0009743	response to carbohydrate	11/154	234/18903	3.51537e-06	0.000239577	0.000210922	FOXA2/PTPRN2/BRSK2/PDX1/MLXIPL/GIPR/NKX2-2/PCSK1/PTPRN/UCN3/HMGCS2	11
BP	GO:0043268	positive regulation of potassium ion transport	6/154	52/18903	3.96233e-06	0.000257537	0.000226733	KCNK3/WNK4/WNK2/KCNH2/EDN3/ABCC8	6
BP	GO:0007269	neurotransmitter secretion	9/154	151/18903	4.12243e-06	0.000257537	0.000226733	RPH3AL/PPFIA3/PTPRN2/SYP/SYT5/CADPS/SNAP25/SYT4/CPLX2	9
BP	GO:0099643	signal release from synapse	9/154	151/18903	4.12243e-06	0.000257537	0.000226733	RPH3AL/PPFIA3/PTPRN2/SYP/SYT5/CADPS/SNAP25/SYT4/CPLX2	9
BP	GO:0009749	response to glucose	10/154	194/18903	4.38792e-06	0.000266714	0.000234813	FOXA2/PTPRN2/BRSK2/PDX1/MLXIPL/GIPR/NKX2-2/PCSK1/PTPRN/UCN3	10
BP	GO:0009746	response to hexose	10/154	199/18903	5.49966e-06	0.000325493	0.000286561	FOXA2/PTPRN2/BRSK2/PDX1/MLXIPL/GIPR/NKX2-2/PCSK1/PTPRN/UCN3	10
BP	GO:0006813	potassium ion transport	11/154	247/18903	5.89586e-06	0.000339995	0.000299328	KCNK3/KCNJ11/WNK4/ATP1A3/WNK2/KCNH6/KCNH2/SNAP25/EDN3/HPN/ABCC8	11
BP	GO:0048168	regulation of neuronal synaptic plasticity	6/154	57/18903	6.82989e-06	0.000384011	0.00033808	PPFIA3/NEURL1/SYP/CAMK2B/SYT4/VGF	6
BP	GO:0051047	positive regulation of secretion	12/154	304/18903	7.54634e-06	0.000413944	0.000364433	RPH3AL/SCAMP5/PDX1/CDK5R2/ISL1/CADPS/EDN3/GIPR/SYT4/PCSK1/UCN3/FGB	12
BP	GO:0098659	inorganic cation import across plasma membrane	8/154	126/18903	9.0147e-06	0.00047149	0.000415096	KCNJ11/WNK4/ATP1A3/WNK2/KCNH2/CACNA1A/SLC39A5/ABCC8	8
BP	GO:0099587	inorganic ion import across plasma membrane	8/154	126/18903	9.0147e-06	0.00047149	0.000415096	KCNJ11/WNK4/ATP1A3/WNK2/KCNH2/CACNA1A/SLC39A5/ABCC8	8
BP	GO:0099003	vesicle-mediated transport in synapse	10/154	212/18903	9.59957e-06	0.000490669	0.00043198	PPFIA3/DDC/SYP/BRSK2/SYT5/CADPS/SNAP25/CALY/SYT4/CPLX2	10
BP	GO:0017157	regulation of exocytosis	10/154	213/18903	1.00029e-05	0.000499923	0.000440128	RPH3AL/RAB26/SYP/SCAMP5/SYT5/CDK5R2/CADPS/SYT4/CPLX2/FGB	10
BP	GO:0017156	calcium-ion regulated exocytosis	6/154	66/18903	1.61002e-05	0.000787162	0.000693011	RPH3AL/SCAMP5/SYT5/CDK5R2/CADPS/SYT4	6
BP	GO:0017158	regulation of calcium ion-dependent exocytosis	5/154	41/18903	1.98891e-05	0.000951714	0.00083788	RPH3AL/SCAMP5/SYT5/CDK5R2/SYT4	5
BP	GO:0001889	liver development	8/154	141/18903	2.05009e-05	0.000960552	0.000845662	HNF1A/WNT4/SERPINA10/PDX1/VTN/FGL1/HPN/HMGCS2	8
BP	GO:0061008	hepaticobiliary system development	8/154	144/18903	2.38704e-05	0.0010956	0.000964558	HNF1A/WNT4/SERPINA10/PDX1/VTN/FGL1/HPN/HMGCS2	8
BP	GO:0099504	synaptic vesicle cycle	9/154	192/18903	2.84535e-05	0.00127984	0.00112676	PPFIA3/DDC/SYP/BRSK2/SYT5/CADPS/SNAP25/SYT4/CPLX2	9
CC	GO:0043679	axon terminus	7/164	115/19869	4.76539e-05	0.00130572	0.00118382	SYP/ATP1A3/CPLX2/PCSK1/PTPRN/UCN3/SCGN	7
BP	GO:0016079	synaptic vesicle exocytosis	7/154	111/18903	3.47475e-05	0.0015323	0.00134902	PPFIA3/SYP/SYT5/CADPS/SNAP25/SYT4/CPLX2	7
BP	GO:0021700	developmental maturation	11/154	304/18903	4.06541e-05	0.00175829	0.00154798	NEURL1/SYP/SEZ6/ACTL6B/NRCAM/SPTBN4/CDK5R2/C1QL1/CAMK2B/SEZ6L/PTPRN	11
BP	GO:0061045	negative regulation of wound healing	6/154	78/18903	4.20028e-05	0.001767	0.00155565	WNT4/VTN/CLDN3/APOH/ABCC8/FGB	6
BP	GO:0098657	import into cell	10/154	252/18903	4.24268e-05	0.001767	0.00155565	KCNJ11/WNK4/ATP1A3/WNK2/KCNH2/SNAP25/CACNA1A/SLC29A4/SLC39A5/ABCC8	10
BP	GO:0001678	cellular glucose homeostasis	8/154	158/18903	4.63806e-05	0.00189654	0.0016697	FOXA2/PTPRN2/BRSK2/PDX1/MLXIPL/FOXA3/PTPRN/ABCC8	8
BP	GO:0048167	regulation of synaptic plasticity	9/154	207/18903	5.12094e-05	0.0020566	0.00181062	PPFIA3/NEURL1/SYP/CAMK2B/SNAP25/SYT4/CPLX2/VGF/SCGN	9
BP	GO:1903522	regulation of blood circulation	10/154	263/18903	6.07375e-05	0.00239647	0.00210983	ATP2A3/ATP1A3/SPTBN4/KCNH6/ISL1/KCNH2/EDN3/S100A1/CHGA/FGB	10
CC	GO:0150034	distal axon	10/164	278/19869	0.000108256	0.00248266	0.0022509	SYP/BRSK2/ATP1A3/CDK5R2/SNAP25/CPLX2/PCSK1/PTPRN/UCN3/SCGN	10
CC	GO:0044306	neuron projection terminus	7/164	131/19869	0.00010873	0.00248266	0.0022509	SYP/ATP1A3/CPLX2/PCSK1/PTPRN/UCN3/SCGN	7
BP	GO:0008016	regulation of heart contraction	9/154	214/18903	6.62131e-05	0.00253024	0.0022276	ATP2A3/ATP1A3/SPTBN4/KCNH6/ISL1/KCNH2/EDN3/S100A1/CHGA	9
BP	GO:0046887	positive regulation of hormone secretion	7/154	123/18903	6.69891e-05	0.00253024	0.0022276	RPH3AL/PDX1/ISL1/EDN3/GIPR/UCN3/FGB	7
BP	GO:0048732	gland development	13/154	441/18903	6.75031e-05	0.00253024	0.0022276	PRLR/HNF1A/NEURL1/WNT4/SERPINA10/PDX1/VTN/INSM1/ISL1/FGL1/PCSK1/HPN/HMGCS2	13
BP	GO:0060074	synapse maturation	4/154	29/18903	8.58535e-05	0.00316532	0.00278672	NEURL1/SEZ6/CAMK2B/SEZ6L	4
BP	GO:0050714	positive regulation of protein secretion	7/154	129/18903	9.05151e-05	0.00328336	0.00289064	RPH3AL/PDX1/ISL1/GIPR/PCSK1/UCN3/FGB	7
BP	GO:0090277	positive regulation of peptide hormone secretion	6/154	92/18903	0.000106195	0.003791	0.00333757	RPH3AL/PDX1/ISL1/GIPR/UCN3/FGB	6
BP	GO:0035773	insulin secretion involved in cellular response to glucose stimulus	5/154	59/18903	0.000118097	0.0040772	0.00358953	FOXA2/PTPRN2/BRSK2/PDX1/PTPRN	5
BP	GO:0002793	positive regulation of peptide secretion	6/154	94/18903	0.000119651	0.0040772	0.00358953	RPH3AL/PDX1/ISL1/GIPR/UCN3/FGB	6
BP	GO:1903035	negative regulation of response to wounding	6/154	94/18903	0.000119651	0.0040772	0.00358953	WNT4/VTN/CLDN3/APOH/ABCC8/FGB	6
BP	GO:0061041	regulation of wound healing	7/154	137/18903	0.000131944	0.00442898	0.00389924	FOXA2/WNT4/VTN/CLDN3/APOH/ABCC8/FGB	7
BP	GO:1901379	regulation of potassium ion transmembrane transport	6/154	99/18903	0.000159261	0.00526484	0.00463512	KCNK3/WNK4/WNK2/KCNH2/EDN3/ABCC8	6
BP	GO:0070542	response to fatty acid	5/154	63/18903	0.000161527	0.00526484	0.00463512	FFAR2/PDX1/GIPR/PCSK1/HMGCS2	5
MF	GO:0022836	gated channel activity	12/148	341/18432	2.03597e-05	0.00539734	0.00468161	MCOLN3/KCNK3/KCNJ11/GABRB3/ZACN/KCNH6/CACNA2D2/KCNH2/SNAP25/CACNA1A/TMEM63C/ABCC8	12
MF	GO:0022843	voltage-gated cation channel activity	8/148	151/18432	3.01528e-05	0.00539734	0.00468161	KCNK3/KCNJ11/KCNH6/CACNA2D2/KCNH2/SNAP25/CACNA1A/ABCC8	8
MF	GO:0015643	toxic substance binding	3/148	10/18432	5.84108e-05	0.00542955	0.00470955	EPHX2/GUCY2C/ALB	3
MF	GO:0005242	inward rectifier potassium channel activity	4/148	27/18432	6.06654e-05	0.00542955	0.00470955	KCNJ11/KCNH6/KCNH2/ABCC8	4
BP	GO:0061337	cardiac conduction	6/154	101/18903	0.000177741	0.00571056	0.00502753	ATP2A3/ATP1A3/SPTBN4/KCNH6/ISL1/KCNH2	6
BP	GO:0010038	response to metal ion	11/154	360/18903	0.000182186	0.00577092	0.00508067	KCNK3/SYT5/MT3/PDX1/ZACN/GIPR/SYT4/PCSK1/ABCC8/FGB/HMGCS2	11
BP	GO:0060047	heart contraction	9/154	250/18903	0.000214733	0.00670743	0.00590517	ATP2A3/ATP1A3/SPTBN4/KCNH6/ISL1/KCNH2/EDN3/S100A1/CHGA	9
BP	GO:0032024	positive regulation of insulin secretion	5/154	68/18903	0.000231856	0.00714306	0.00628869	RPH3AL/PDX1/ISL1/GIPR/UCN3	5
BP	GO:0098739	import across plasma membrane	8/154	202/18903	0.000255013	0.00775033	0.00682333	KCNJ11/WNK4/ATP1A3/WNK2/KCNH2/CACNA1A/SLC39A5/ABCC8	8
MF	GO:0005249	voltage-gated potassium channel activity	6/148	99/18432	0.000146846	0.00797204	0.00691489	KCNK3/KCNJ11/KCNH6/KCNH2/SNAP25/ABCC8	6
MF	GO:0015276	ligand-gated ion channel activity	7/148	146/18432	0.000178512	0.00797204	0.00691489	MCOLN3/KCNJ11/GABRB3/ZACN/KCNH6/KCNH2/ABCC8	7
MF	GO:0022834	ligand-gated channel activity	7/148	146/18432	0.000178512	0.00797204	0.00691489	MCOLN3/KCNJ11/GABRB3/ZACN/KCNH6/KCNH2/ABCC8	7
MF	GO:0046873	metal ion transmembrane transporter activity	12/148	436/18432	0.000211867	0.00797204	0.00691489	MCOLN3/KCNK3/KCNJ11/ATP2A3/ATP1A3/KCNH6/CACNA2D2/KCNH2/SNAP25/CACNA1A/SLC39A5/ABCC8	12
MF	GO:0005244	voltage-gated ion channel activity	8/148	201/18432	0.000222683	0.00797204	0.00691489	KCNK3/KCNJ11/KCNH6/CACNA2D2/KCNH2/SNAP25/CACNA1A/ABCC8	8
MF	GO:0022832	voltage-gated channel activity	8/148	201/18432	0.000222683	0.00797204	0.00691489	KCNK3/KCNJ11/KCNH6/CACNA2D2/KCNH2/SNAP25/CACNA1A/ABCC8	8
BP	GO:0048172	regulation of short-term neuronal synaptic plasticity	3/154	16/18903	0.000274702	0.00812902	0.00715672	PPFIA3/SYP/SYT4	3
BP	GO:0061101	neuroendocrine cell differentiation	3/154	16/18903	0.000274702	0.00812902	0.00715672	WNT4/INSM1/NKX2-2	3
MF	GO:0005216	ion channel activity	12/148	446/18432	0.000260651	0.008483	0.00735808	MCOLN3/KCNK3/KCNJ11/GABRB3/ZACN/KCNH6/CACNA2D2/KCNH2/SNAP25/CACNA1A/TMEM63C/ABCC8	12
BP	GO:0003015	heart process	9/154	261/18903	0.000295167	0.00862117	0.00759001	ATP2A3/ATP1A3/SPTBN4/KCNH6/ISL1/KCNH2/EDN3/S100A1/CHGA	9
MF	GO:0015079	potassium ion transmembrane transporter activity	7/148	158/18432	0.00028975	0.0086442	0.00749791	KCNK3/KCNJ11/ATP1A3/KCNH6/KCNH2/SNAP25/ABCC8	7
BP	GO:0050709	negative regulation of protein secretion	5/154	72/18903	0.000303183	0.00874179	0.0076962	SRCIN1/KCNJ11/SYT4/ABCC8/CHGA	5
BP	GO:0050804	modulation of chemical synaptic transmission	12/154	448/18903	0.000312167	0.00888687	0.00782393	PPFIA3/RAB26/NEURL1/SYP/MAPK8IP2/CAMK2B/SNAP25/CACNA1A/SYT4/CPLX2/VGF/SCGN	12
BP	GO:0099177	regulation of trans-synaptic signaling	12/154	449/18903	0.000318517	0.00895431	0.0078833	PPFIA3/RAB26/NEURL1/SYP/MAPK8IP2/CAMK2B/SNAP25/CACNA1A/SYT4/CPLX2/VGF/SCGN	12
BP	GO:0045956	positive regulation of calcium ion-dependent exocytosis	3/154	17/18903	0.000331578	0.0092064	0.00810524	SCAMP5/CDK5R2/SYT4	3
BP	GO:0042594	response to starvation	8/154	211/18903	0.000341962	0.00929381	0.00818219	SSTR1/BRSK2/WNT4/FOXA3/SLC39A5/ALB/UCN3/HMGCS2	8
BP	GO:0043266	regulation of potassium ion transport	6/154	114/18903	0.000342991	0.00929381	0.00818219	KCNK3/WNK4/WNK2/KCNH2/EDN3/ABCC8	6
MF	GO:0030506	ankyrin binding	3/148	19/18432	0.000447294	0.0116495	0.0101047	KCNJ11/NRCAM/SPTBN4	3
MF	GO:0005267	potassium channel activity	6/148	122/18432	0.000455568	0.0116495	0.0101047	KCNK3/KCNJ11/KCNH6/KCNH2/SNAP25/ABCC8	6
MF	GO:0005261	cation channel activity	10/148	346/18432	0.000492549	0.0117555	0.0101966	MCOLN3/KCNK3/KCNJ11/KCNH6/CACNA2D2/KCNH2/SNAP25/CACNA1A/TMEM63C/ABCC8	10
BP	GO:0042551	neuron maturation	4/154	45/18903	0.000486762	0.0130325	0.0114737	ACTL6B/NRCAM/SPTBN4/C1QL1	4
BP	GO:0035637	multicellular organismal signaling	7/154	170/18903	0.000493125	0.0130475	0.0114869	ATP2A3/ATP1A3/NRCAM/SPTBN4/KCNH6/ISL1/KCNH2	7
BP	GO:1903034	regulation of response to wounding	7/154	172/18903	0.000528804	0.0138288	0.0121748	FOXA2/WNT4/VTN/CLDN3/APOH/ABCC8/FGB	7
MF	GO:0015267	channel activity	12/148	494/18432	0.000649664	0.0139256	0.012079	MCOLN3/KCNK3/KCNJ11/GABRB3/ZACN/KCNH6/CACNA2D2/KCNH2/SNAP25/CACNA1A/TMEM63C/ABCC8	12
MF	GO:0022803	passive transmembrane transporter activity	12/148	495/18432	0.000661273	0.0139256	0.012079	MCOLN3/KCNK3/KCNJ11/GABRB3/ZACN/KCNH6/CACNA2D2/KCNH2/SNAP25/CACNA1A/TMEM63C/ABCC8	12
BP	GO:0002673	regulation of acute inflammatory response	4/154	48/18903	0.000623771	0.0161248	0.0141962	C2CD4B/C2CD4A/FFAR2/DNASE1	4
MF	GO:0019829	ATPase-coupled cation transmembrane transporter activity	4/148	53/18432	0.00086105	0.0171253	0.0148544	KCNJ11/ATP2A3/ATP1A3/ABCC8	4
BP	GO:0045921	positive regulation of exocytosis	5/154	86/18903	0.000688848	0.0176048	0.0154991	SCAMP5/CDK5R2/CADPS/SYT4/FGB	5
BP	GO:0009713	catechol-containing compound biosynthetic process	3/154	22/18903	0.000728824	0.0182045	0.0160271	DDC/INSM1/PAH	3
BP	GO:0042423	catecholamine biosynthetic process	3/154	22/18903	0.000728824	0.0182045	0.0160271	DDC/INSM1/PAH	3
BP	GO:0016358	dendrite development	8/154	237/18903	0.000736599	0.0182045	0.0160271	SRCIN1/FSTL4/NEURL1/SEZ6/MAPK8IP2/ACTL6B/KIF1A/CAMK2B	8
BP	GO:0042391	regulation of membrane potential	11/154	431/18903	0.000827727	0.0201482	0.0177383	KCNK3/KCNJ11/SEZ6/MAPK8IP2/GABRB3/ATP1A3/NRCAM/ZACN/KCNH6/KCNH2/UCN3	11
BP	GO:0048169	regulation of long-term neuronal synaptic plasticity	3/154	23/18903	0.000833161	0.0201482	0.0177383	NEURL1/SYP/CAMK2B	3
BP	GO:0010043	response to zinc ion	4/154	52/18903	0.000846265	0.0202474	0.0178256	KCNK3/MT3/ZACN/ABCC8	4
BP	GO:0071333	cellular response to glucose stimulus	6/154	136/18903	0.00087313	0.0206702	0.0181979	FOXA2/PTPRN2/BRSK2/PDX1/MLXIPL/PTPRN	6
MF	GO:0030507	spectrin binding	3/148	26/18432	0.00115179	0.0217021	0.0188242	CAMSAP3/SPTBN4/PTPRN	3
BP	GO:0060996	dendritic spine development	5/154	92/18903	0.000935463	0.0218416	0.0192291	SRCIN1/FSTL4/NEURL1/KIF1A/CAMK2B	5
BP	GO:0071331	cellular response to hexose stimulus	6/154	138/18903	0.000942033	0.0218416	0.0192291	FOXA2/PTPRN2/BRSK2/PDX1/MLXIPL/PTPRN	6
BP	GO:0071326	cellular response to monosaccharide stimulus	6/154	140/18903	0.00101505	0.0232943	0.0205081	FOXA2/PTPRN2/BRSK2/PDX1/MLXIPL/PTPRN	6
CC	GO:0030667	secretory granule membrane	9/164	313/19869	0.00119649	0.0252184	0.0228642	PTPRN2/RAB26/SYT5/KIF1A/CADPS/SNAP25/SYT4/VGF/SCG3	9
BP	GO:0060998	regulation of dendritic spine development	4/154	56/18903	0.00111957	0.0254334	0.0223913	FSTL4/NEURL1/KIF1A/CAMK2B	4
BP	GO:0001835	blastocyst hatching	3/154	26/18903	0.00120147	0.0264913	0.0233227	PEMT/FBLL1/ARHGDIG	3
BP	GO:0035188	hatching	3/154	26/18903	0.00120147	0.0264913	0.0233227	PEMT/FBLL1/ARHGDIG	3
BP	GO:0071684	organism emergence from protective structure	3/154	26/18903	0.00120147	0.0264913	0.0233227	PEMT/FBLL1/ARHGDIG	3
BP	GO:1903305	regulation of regulated secretory pathway	6/154	145/18903	0.00121665	0.0265655	0.023388	RPH3AL/SYP/SCAMP5/SYT5/CDK5R2/SYT4	6
BP	GO:0031639	plasminogen activation	3/154	27/18903	0.00134362	0.0287792	0.0253369	APOH/HPN/FGB	3
BP	GO:0042730	fibrinolysis	3/154	27/18903	0.00134362	0.0287792	0.0253369	VTN/APOH/FGB	3
BP	GO:0002675	positive regulation of acute inflammatory response	3/154	28/18903	0.00149592	0.0317389	0.0279427	C2CD4B/C2CD4A/FFAR2	3
BP	GO:0071322	cellular response to carbohydrate stimulus	6/154	152/18903	0.00154876	0.032553	0.0286594	FOXA2/PTPRN2/BRSK2/PDX1/MLXIPL/PTPRN	6
MF	GO:0000149	SNARE binding	5/148	110/18432	0.00194195	0.0347609	0.0301514	SYT5/SNAP25/CACNA1A/SYT4/CPLX2	5
BP	GO:0070059	intrinsic apoptotic signaling pathway in response to endoplasmic reticulum stress	4/154	63/18903	0.00173751	0.0361821	0.0318544	ATP2A3/BRSK2/PDX1/RNF186	4
BP	GO:0021522	spinal cord motor neuron differentiation	3/154	30/18903	0.00183198	0.037508	0.0330217	MNX1/ISL1/NKX2-2	3
BP	GO:0002027	regulation of heart rate	5/154	107/18903	0.00183454	0.037508	0.0330217	SPTBN4/KCNH6/ISL1/KCNH2/EDN3	5
BP	GO:0003309	type B pancreatic cell differentiation	3/154	31/18903	0.00201623	0.0408513	0.0359651	PDX1/INSM1/NKX2-2	3
MF	GO:0099094	ligand-gated cation channel activity	5/148	116/18432	0.00244929	0.0415919	0.0360765	MCOLN3/KCNJ11/KCNH6/KCNH2/ABCC8	5
MF	GO:0019905	syntaxin binding	4/148	71/18432	0.00255593	0.0415919	0.0360765	SYT5/SNAP25/CACNA1A/CPLX2	4
MF	GO:0019869	chloride channel inhibitor activity	2/148	10/18432	0.00276257	0.043	0.0372978	WNK4/WNK2	2
BP	GO:0043954	cellular component maintenance	4/154	67/18903	0.00218031	0.0437815	0.0385448	TPRN/CAMSAP3/C1QL1/CLDN3	4
BP	GO:0048665	neuron fate specification	3/154	32/18903	0.00221161	0.0440169	0.0387521	MNX1/ISL1/NKX2-2	3
MF	GO:0005179	hormone activity	5/148	122/18432	0.00304672	0.0454469	0.0394203	AMH/EDN3/VGF/CHGB/UCN3	5
MF	GO:0070697	activin receptor binding	2/148	11/18432	0.00335873	0.048097	0.041719	CFC1B/CFC1	2
