# Supplementary material for: Integration of Single-Cell RNA Sequencing and Bulk RNA Sequencing Reveals That TAM2-Driven Genes Affect Immunotherapeutic Response and Prognosis in Pancreatic Cancer
Source: Int J Mol Sci. 2023 Aug 14;24(16):12787. doi: 10.3390/ijms241612787 (PMC10454560; doi:10.3390/ijms241612787)
Supplement: Supplementary file 1 [file ijms-24-12787-s001.zip › Supplementary Table S8.xlsx]

## Sheet: Sheet1
Supplementary Table S8: KEGG pathways related to HMI cluster
ID	Description	GeneRatio	BgRatio	pvalue	p.adjust	qvalue	geneID	Count
hsa05150	Staphylococcus aureus infection	33/305	96/8390	4.21532e-24	1.01589e-21	7.45447e-22	C1S/C1R/ITGB2/FCGR2B/ICAM1/FCGR3A/HLA-DRA/FCGR2A/KRT17/CFH/HLA-DMB/FPR3/C1QC/C1QA/FPR1/HLA-DMA/C1QB/HLA-DRB1/HLA-DPA1/FCGR1A/HLA-DPB1/SELPLG/C3AR1/HLA-DQA1/HLA-DOA/KRT16/C3/KRT19/HLA-DQA2/HLA-DRB5/KRT23/KRT13/DEFB1	33
hsa05323	Rheumatoid arthritis	27/305	93/8390	9.82068e-18	1.18339e-15	8.68355e-16	CTSK/ITGB2/TGFB3/ICAM1/HLA-DRA/CD86/HLA-DMB/IL18/HLA-DMA/CXCL8/HLA-DRB1/ACP5/HLA-DPA1/HLA-DPB1/HLA-DQA1/HLA-DOA/TGFB2/CCL5/CXCL5/CCL2/HLA-DQA2/LTB/CXCL6/CXCL1/HLA-DRB5/CCL20/MMP1	27
hsa04145	Phagosome	33/305	152/8390	3.23863e-17	2.6017e-15	1.90908e-15	THBS2/C1R/NCF2/ITGA5/ITGB2/THBS1/FCGR2B/ITGB5/ITGAV/COLEC12/FCGR3A/HLA-DRA/OLR1/FCGR2A/HLA-DMB/MSR1/CLEC7A/COMP/CYBB/CYBA/HLA-DMA/HLA-DRB1/HLA-DPA1/FCGR1A/HLA-DPB1/HLA-DQA1/MARCO/HLA-DOA/C3/NCF1/CORO1A/HLA-DQA2/HLA-DRB5	33
hsa04510	Focal adhesion	36/305	203/8390	1.03967e-15	6.26402e-14	4.59644e-14	COL6A3/COL1A2/COL1A1/FN1/THBS2/PDGFRB/ITGA5/COL6A2/FLNA/THBS1/COL4A2/PDGFC/COL4A1/LAMA4/COL6A1/MYL9/ITGB5/ITGAV/ITGA11/BIRC3/EMP1/COMP/PDGFRA/TNC/LAMA2/CAV1/RAC2/CAV2/MYLK/ITGB6/LAMC2/LAMB3/FLNC/SPP1/IGF1/ITGB4	36
hsa05140	Leishmaniasis	22/305	77/8390	1.6898e-14	8.14486e-13	5.97657e-13	NCF2/ITGB2/TGFB3/FCGR3A/HLA-DRA/FCGR2A/STAT1/HLA-DMB/CYBB/CYBA/HLA-DMA/HLA-DRB1/HLA-DPA1/FCGR1A/HLA-DPB1/HLA-DQA1/HLA-DOA/TGFB2/C3/NCF1/HLA-DQA2/HLA-DRB5	22
hsa04512	ECM-receptor interaction	23/305	89/8390	4.59842e-14	1.84703e-12	1.35532e-12	COL6A3/COL1A2/COL1A1/FN1/THBS2/ITGA5/COL6A2/THBS1/COL4A2/COL4A1/LAMA4/COL6A1/ITGB5/ITGAV/ITGA11/COMP/TNC/LAMA2/ITGB6/LAMC2/LAMB3/SPP1/ITGB4	23
hsa04610	Complement and coagulation cascades	21/305	86/8390	2.01877e-12	6.95032e-11	5.10004e-11	PLAU/C1S/C1R/ITGB2/SERPINE1/F2R/PLAUR/ITGAX/CFH/SERPING1/F13A1/C1QC/C1QA/PLAT/C1QB/TFPI/VSIG4/C3AR1/C3/F3/SERPINB2	21
hsa05416	Viral myocarditis	17/305	60/8390	2.04236e-11	6.1526e-10	4.51469e-10	ITGB2/ICAM1/HLA-DRA/CD86/CD40/HLA-DMB/LAMA2/CAV1/HLA-DMA/RAC2/HLA-DRB1/HLA-DPA1/HLA-DPB1/HLA-DQA1/HLA-DOA/HLA-DQA2/HLA-DRB5	17
hsa04061	Viral protein interaction with cytokine and cytokine receptor	21/305	100/8390	4.51582e-11	1.20924e-09	8.87319e-10	CCL18/IL2RA/IL18/CXCL8/CSF1R/CXCL10/CXCR4/CCL5/CXCL9/CXCL14/CCL13/CXCL5/CCL2/CCL17/IL2RG/CXCL6/CXCL1/CCL19/CXCL13/CCL21/CCL20	21
hsa04974	Protein digestion and absorption	21/305	103/8390	8.16732e-11	1.96832e-09	1.44433e-09	COL6A3/COL5A2/COL1A2/COL3A1/COL5A1/COL1A1/COL8A1/COL12A1/COL6A2/COL10A1/COL8A2/COL4A2/COL4A1/COL6A1/COL11A1/COL15A1/ELN/KCNN4/COL14A1/COL7A1/COL17A1	21
hsa05152	Tuberculosis	27/305	180/8390	2.66229e-10	5.58131e-09	4.09548e-09	ITGB2/FCER1G/TGFB3/FCGR2B/LSP1/FCGR3A/HLA-DRA/CD74/FCGR2A/ITGAX/STAT1/SPHK1/HLA-DMB/CLEC7A/IL18/HLA-DMA/HLA-DRB1/HLA-DPA1/FCGR1A/HLA-DPB1/HLA-DQA1/HLA-DOA/TGFB2/C3/CORO1A/HLA-DQA2/HLA-DRB5	27
hsa04640	Hematopoietic cell lineage	20/305	99/8390	2.77907e-10	5.58131e-09	4.09548e-09	ITGA5/IL1R1/HLA-DRA/HLA-DMB/CD4/CSF2RA/IL2RA/HLA-DMA/HLA-DRB1/HLA-DPA1/FCGR1A/HLA-DPB1/CSF1R/IL7R/HLA-DQA1/HLA-DOA/CD37/CD3E/HLA-DQA2/HLA-DRB5	20
hsa05310	Asthma	12/305	31/8390	3.26389e-10	6.05076e-09	4.43995e-09	FCER1G/HLA-DRA/CD40/HLA-DMB/HLA-DMA/HLA-DRB1/HLA-DPA1/HLA-DPB1/HLA-DQA1/HLA-DOA/HLA-DQA2/HLA-DRB5	12
hsa04060	Cytokine-cytokine receptor interaction	35/305	295/8390	4.36265e-10	7.50999e-09	5.51072e-09	INHBA/OSMR/TGFB3/IL1R1/CD40/CCL18/CD4/CSF2RA/IL2RA/IL18/CXCL8/IL1RN/IL16/CSF1R/CXCL10/IL7R/CXCR4/IL32/TGFB2/CCL5/CXCL9/CXCL14/CCL13/CXCL5/CCL2/CCL17/LTB/IL2RG/CXCL6/CXCL1/TNFRSF6B/CCL19/CXCL13/CCL21/CCL20	35
hsa04514	Cell adhesion molecules	24/305	157/8390	1.8526e-09	2.97652e-08	2.18412e-08	VCAN/ITGB2/ICAM1/ITGAV/HLA-DRA/CD86/CD40/HLA-DMB/VCAM1/CLDN11/CD4/HLA-DMA/HLA-DRB1/CDH3/PTPRC/HLA-DPA1/HLA-DPB1/SELPLG/CLDN1/HLA-DQA1/HLA-DOA/HLA-DQA2/HLA-DRB5/CLDN10	24
hsa05145	Toxoplasmosis	20/305	112/8390	2.75221e-09	4.14552e-08	3.04192e-08	LAMA4/TGFB3/LY96/HLA-DRA/STAT1/BIRC3/CD40/HLA-DMB/LAMA2/HLA-DMA/HLA-DRB1/HLA-DPA1/HLA-DPB1/LAMC2/HLA-DQA1/HLA-DOA/TGFB2/LAMB3/HLA-DQA2/HLA-DRB5	20
hsa05330	Allograft rejection	12/305	38/8390	4.97932e-09	6.81428e-08	5.00021e-08	HLA-DRA/CD86/CD40/HLA-DMB/HLA-DMA/HLA-DRB1/HLA-DPA1/HLA-DPB1/HLA-DQA1/HLA-DOA/HLA-DQA2/HLA-DRB5	12
hsa05205	Proteoglycans in cancer	27/305	205/8390	5.0895e-09	6.81428e-08	5.00021e-08	COL1A2/PLAU/COL1A1/FN1/MMP2/LUM/MSN/ITGA5/FLNA/THBS1/TIMP3/DCN/ITGB5/ITGAV/PLAUR/TWIST1/WNT2/CAV1/MMP9/CAV2/WNT5A/HCLS1/TGFB2/FLNC/IGF2/WNT10A/IGF1	27
hsa05321	Inflammatory bowel disease	15/305	65/8390	7.28138e-09	9.23586e-08	6.77713e-08	TGFB3/HLA-DRA/STAT1/HLA-DMB/IL18/HLA-DMA/HLA-DRB1/HLA-DPA1/HLA-DPB1/HLA-DQA1/HLA-DOA/TGFB2/HLA-DQA2/IL2RG/HLA-DRB5	15
hsa04672	Intestinal immune network for IgA production	13/305	49/8390	1.21315e-08	1.46185e-07	1.07268e-07	HLA-DRA/CD86/CD40/HLA-DMB/HLA-DMA/HLA-DRB1/HLA-DPA1/HLA-DPB1/CXCR4/HLA-DQA1/HLA-DOA/HLA-DQA2/HLA-DRB5	13
hsa04933	AGE-RAGE signaling pathway in diabetic complications	18/305	100/8390	1.53396e-08	1.72735e-07	1.2675e-07	COL1A2/COL3A1/COL1A1/FN1/MMP2/COL4A2/COL4A1/TGFB3/ICAM1/SERPINE1/NOX4/STAT1/VCAM1/CYBB/CXCL8/TGFB2/F3/CCL2	18
hsa04151	PI3K-Akt signaling pathway	36/305	354/8390	1.63212e-08	1.72735e-07	1.2675e-07	COL6A3/COL1A2/COL1A1/FN1/THBS2/PDGFRB/ITGA5/COL6A2/THBS1/COL4A2/PDGFC/COL4A1/OSMR/LAMA4/COL6A1/ITGB5/ITGAV/F2R/ITGA11/COMP/PDGFRA/TNC/IL2RA/LAMA2/ITGB6/CSF1R/LAMC2/IL7R/FGF7/LAMB3/SPP1/AREG/IGF2/IL2RG/IGF1/ITGB4	36
hsa05322	Systemic lupus erythematosus	21/305	136/8390	1.64851e-08	1.72735e-07	1.2675e-07	C1S/C1R/FCGR3A/HLA-DRA/CD86/FCGR2A/CD40/HLA-DMB/C1QC/C1QA/HLA-DMA/C1QB/HLA-DRB1/HLA-DPA1/FCGR1A/HLA-DPB1/HLA-DQA1/HLA-DOA/C3/HLA-DQA2/HLA-DRB5	21
hsa04612	Antigen processing and presentation	15/305	78/8390	9.99507e-08	1.00367e-06	7.36479e-07	B2M/CTSB/HLA-DRA/CD74/IFI30/HLA-DMB/CD4/HLA-DMA/HLA-DRB1/HLA-DPA1/HLA-DPB1/HLA-DQA1/HLA-DOA/HLA-DQA2/HLA-DRB5	15
hsa05144	Malaria	12/305	50/8390	1.50789e-07	1.43073e-06	1.04985e-06	THBS2/ITGB2/THBS1/TGFB3/ICAM1/CD40/VCAM1/COMP/IL18/CXCL8/TGFB2/CCL2	12
hsa04380	Osteoclast differentiation	19/305	128/8390	1.54353e-07	1.43073e-06	1.04985e-06	CTSK/NCF2/FCGR2B/IL1R1/FCGR3A/FCGR2A/TYROBP/STAT1/LILRB4/LCP2/SPI1/CYBA/BTK/ACP5/FCGR1A/CSF1R/TREM2/TGFB2/NCF1	19
hsa04658	Th1 and Th2 cell differentiation	16/305	92/8390	1.62355e-07	1.44917e-06	1.06338e-06	NOTCH3/HLA-DRA/STAT1/HLA-DMB/CD4/IL2RA/HLA-DMA/HLA-DRB1/HLA-DPA1/HLA-DPB1/HLA-DQA1/HLA-DOA/CD3E/HLA-DQA2/IL2RG/HLA-DRB5	16
hsa05332	Graft-versus-host disease	11/305	42/8390	1.91334e-07	1.64684e-06	1.20843e-06	HLA-DRA/CD86/HLA-DMB/HLA-DMA/HLA-DRB1/HLA-DPA1/HLA-DPB1/HLA-DQA1/HLA-DOA/HLA-DQA2/HLA-DRB5	11
hsa04940	Type I diabetes mellitus	11/305	43/8390	2.48872e-07	2.06821e-06	1.51762e-06	HLA-DRA/CD86/HLA-DMB/HLA-DMA/HLA-DRB1/HLA-DPA1/HLA-DPB1/HLA-DQA1/HLA-DOA/HLA-DQA2/HLA-DRB5	11
hsa04659	Th17 cell differentiation	17/305	108/8390	2.97874e-07	2.33557e-06	1.71381e-06	RUNX1/IL1R1/HLA-DRA/STAT1/HLA-DMB/CD4/IL2RA/HLA-DMA/HLA-DRB1/HLA-DPA1/HLA-DPB1/HLA-DQA1/HLA-DOA/CD3E/HLA-DQA2/IL2RG/HLA-DRB5	17
hsa05320	Autoimmune thyroid disease	12/305	53/8390	3.00426e-07	2.33557e-06	1.71381e-06	HLA-DRA/CD86/CD40/HLA-DMB/HLA-DMA/HLA-DRB1/HLA-DPA1/HLA-DPB1/HLA-DQA1/HLA-DOA/HLA-DQA2/HLA-DRB5	12
hsa05166	Human T-cell leukemia virus 1 infection	25/305	222/8390	4.30292e-07	3.24063e-06	2.37793e-06	ITGB2/B2M/TGFB3/ICAM1/IL1R1/HLA-DRA/ETS1/CD40/HLA-DMB/MMP7/CD4/SPI1/IL2RA/HLA-DMA/HLA-DRB1/HLA-DPA1/HLA-DPB1/HLA-DQA1/HLA-DOA/TGFB2/CD3E/HLA-DQA2/SLC2A1/IL2RG/HLA-DRB5	25
hsa04670	Leukocyte transendothelial migration	17/305	114/8390	6.59549e-07	4.81671e-06	3.53443e-06	THY1/MMP2/MSN/NCF2/ITGB2/ICAM1/MYL9/VCAM1/CLDN11/CYBB/CYBA/MMP9/RAC2/CLDN1/CXCR4/NCF1/CLDN10	17
hsa05146	Amoebiasis	16/305	102/8390	7.02462e-07	4.97922e-06	3.65367e-06	COL1A2/COL3A1/COL1A1/FN1/ITGB2/COL4A2/COL4A1/LAMA4/TGFB3/IL1R1/LAMA2/CXCL8/LAMC2/TGFB2/LAMB3/CXCL1	16
hsa05164	Influenza A	21/305	171/8390	9.00181e-07	6.19839e-06	4.54828e-06	ICAM1/HLA-DRA/STAT1/HLA-DMB/RSAD2/IL18/HLA-DMA/CXCL8/HLA-DRB1/HLA-DPA1/HLA-DPB1/CXCL10/OAS2/HLA-DQA1/HLA-DOA/CCL5/MX1/CCL2/TMPRSS4/HLA-DQA2/HLA-DRB5	21
hsa05165	Human papillomavirus infection	31/305	331/8390	1.07724e-06	7.21149e-06	5.29168e-06	COL6A3/COL1A2/COL1A1/FN1/THBS2/PDGFRB/ITGA5/COL6A2/THBS1/COL4A2/COL4A1/LAMA4/COL6A1/ITGB5/ITGAV/NOTCH3/ITGA11/STAT1/COMP/WNT2/TNC/LAMA2/ITGB6/WNT5A/LAMC2/ISG15/LAMB3/MX1/SPP1/WNT10A/ITGB4	31
hsa05133	Pertussis	13/305	76/8390	2.91249e-06	1.89705e-05	1.39203e-05	C1S/C1R/ITGA5/ITGB2/LY96/SERPING1/C1QC/C1QA/C1QB/CXCL8/C3/CXCL5/CXCL6	13
hsa04064	NF-kappa B signaling pathway	15/305	104/8390	4.6416e-06	2.94375e-05	2.16008e-05	PLAU/ICAM1/LY96/IL1R1/BIRC3/CD40/VCAM1/BCL2A1/CXCL8/BTK/CCL13/LTB/CXCL1/CCL19/CCL21	15
hsa04062	Chemokine signaling pathway	21/305	192/8390	5.92127e-06	3.65904e-05	2.68495e-05	STAT1/DOCK2/CCL18/RAC2/CXCL8/CXCL10/CXCR4/CCL5/CXCL9/NCF1/CXCL14/CCL13/CXCL5/CCL2/CCL17/CXCL6/CXCL1/CCL19/CXCL13/CCL21/CCL20	21
hsa05414	Dilated cardiomyopathy	14/305	96/8390	8.48151e-06	5.11011e-05	3.74972e-05	ITGA5/TGFB3/ITGB5/ITGAV/ITGA11/TPM2/TPM1/LAMA2/ITGB6/TGFB2/PLN/IGF1/ITGB4/DES	14
hsa05169	Epstein-Barr virus infection	21/305	202/8390	1.30981e-05	7.69913e-05	5.6495e-05	B2M/VIM/ICAM1/ENTPD1/HLA-DRA/STAT1/CD40/HLA-DMB/HLA-DMA/BTK/HLA-DRB1/HLA-DPA1/HLA-DPB1/CXCL10/OAS2/HLA-DQA1/HLA-DOA/ISG15/CD3E/HLA-DQA2/HLA-DRB5	21
hsa05410	Hypertrophic cardiomyopathy	13/305	90/8390	1.98292e-05	0.000113782	8.34916e-05	ITGA5/TGFB3/ITGB5/ITGAV/ITGA11/TPM2/TPM1/LAMA2/ITGB6/TGFB2/IGF1/ITGB4/DES	13
hsa04810	Regulation of actin cytoskeleton	22/305	229/8390	2.83659e-05	0.000158981	0.000116658	FN1/MSN/PDGFRB/ITGA5/TMSB4X/ITGB2/PDGFC/MYL9/ITGB5/ITGAV/F2R/ITGA11/ITGAX/PDGFRA/NCKAP1L/RAC2/MYLK/ITGB6/CXCR4/FGF7/MYH11/ITGB4	22
hsa04657	IL-17 signaling pathway	13/305	94/8390	3.18947e-05	0.000174696	0.000128189	MMP9/CXCL8/CXCL10/S100A9/S100A8/CXCL5/CCL2/LCN2/CCL17/CXCL6/CXCL1/CCL20/MMP1	13
hsa05418	Fluid shear stress and atherosclerosis	16/305	139/8390	4.14655e-05	0.000222071	0.000162952	MMP2/NCF2/ICAM1/ITGAV/IL1R1/HMOX1/VCAM1/PLAT/CAV1/CYBA/MMP9/RAC2/CAV2/NCF1/DUSP1/CCL2	16
hsa05340	Primary immunodeficiency	8/305	38/8390	5.24702e-05	0.000274898	0.000201716	CD40/CD4/BTK/PTPRC/IL7R/CD3E/IL2RG/CD79A	8
hsa05412	Arrhythmogenic right ventricular cardiomyopathy	10/305	77/8390	0.000439622	0.00225423	0.00165412	ITGA5/LEF1/ITGB5/ITGAV/ITGA11/LAMA2/GJA1/ITGB6/ITGB4/DES	10
hsa04668	TNF signaling pathway	12/305	114/8390	0.000855884	0.00429725	0.00315326	MMP14/ICAM1/BIRC3/VCAM1/MMP9/CXCL10/CCL5/CXCL5/CCL2/CXCL6/CXCL1/CCL20	12
hsa05142	Chagas disease	11/305	102/8390	0.00114231	0.0056183	0.00412262	TGFB3/SERPINE1/C1QC/C1QA/C1QB/CXCL8/TGFB2/CCL5/C3/CD3E/CCL2	11
hsa05202	Transcriptional misregulation in cancer	16/305	193/8390	0.00174439	0.00840797	0.00616964	PLAU/RUNX1/ZEB1/CD86/IGFBP3/BIRC3/CD40/SPI1/BCL2A1/PLAT/MMP9/CXCL8/FCGR1A/CSF1R/NUPR1/IGF1	16
hsa05171	Coronavirus disease - COVID-19	18/305	232/8390	0.00194411	0.00918687	0.00674119	C1S/C1R/FCGR2A/STAT1/F13A1/C1QC/C1QA/CYBB/C1QB/CXCL8/CXCL10/OAS2/C3AR1/ISG15/C3/MX1/CCL2/MMP1	18
hsa05415	Diabetic cardiomyopathy	16/305	203/8390	0.00291643	0.0135165	0.00991822	COL1A2/COL3A1/COL1A1/MMP2/GFPT2/NCF2/TGFB3/CYBB/CYBA/MMP9/RAC2/TGFB2/NCF1/PLN/SLC2A1/COX6B2	16
hsa04621	NOD-like receptor signaling pathway	15/305	186/8390	0.00314093	0.0142823	0.0104802	ANTXR1/GBP1/IFI16/CTSB/STAT1/BIRC3/CYBB/IL18/CYBA/CXCL8/GBP5/OAS2/CCL5/CCL2/CXCL1	15
hsa05219	Bladder cancer	6/305	41/8390	0.0033758	0.0150661	0.0110553	MMP2/THBS1/TYMP/MMP9/CXCL8/MMP1	6
hsa04620	Toll-like receptor signaling pathway	10/305	104/8390	0.00441914	0.0193639	0.0142089	CTSK/LY96/CD86/STAT1/CD40/CXCL8/CXCL10/CCL5/CXCL9/SPP1	10
hsa04390	Hippo signaling pathway	13/305	157/8390	0.00464423	0.0199868	0.014666	FRMD6/SNAI2/ITGB2/LEF1/TGFB3/SERPINE1/BIRC3/WNT2/CCN2/WNT5A/TGFB2/AREG/WNT10A	13
hsa05417	Lipid and atherosclerosis	16/305	215/8390	0.00511748	0.0216371	0.015877	NCF2/ICAM1/LY96/OLR1/CD40/VCAM1/CYBB/IL18/CYBA/MMP9/CXCL8/CCL5/NCF1/CCL2/CXCL1/MMP1	16
hsa05222	Small cell lung cancer	9/305	92/8390	0.00606687	0.0252089	0.0184979	FN1/COL4A2/COL4A1/LAMA4/ITGAV/BIRC3/LAMA2/LAMC2/LAMB3	9
hsa05215	Prostate cancer	9/305	97/8390	0.0085289	0.0348384	0.0255639	PLAU/PDGFRB/PDGFC/LEF1/ZEB1/PDGFRA/PLAT/MMP9/IGF1	9
hsa04350	TGF-beta signaling pathway	9/305	98/8390	0.00910117	0.0365564	0.0268245	FBN1/EMP3/LTBP1/INHBA/THBS1/GREM1/TGFB3/DCN/TGFB2	9
hsa04613	Neutrophil extracellular trap formation	14/305	190/8390	0.00931014	0.0367827	0.0269906	NCF2/ITGB2/FCGR3A/FCGR2A/CLEC7A/FPR3/FPR1/CYBB/CYBA/RAC2/FCGR1A/SELPLG/C3/NCF1	14
hsa05143	African trypanosomiasis	5/305	37/8390	0.0103077	0.0400671	0.0294007	LAMA4/ICAM1/APOL1/VCAM1/IL18	5
hsa05135	Yersinia infection	11/305	137/8390	0.0110824	0.0423944	0.0311084	FN1/ITGA5/WIPF1/FCGR2A/LCP2/CD4/IL18/RAC2/CXCL8/FYB1/CCL2	11
