# Supplementary material for: Integration of Single-Cell RNA Sequencing and Bulk RNA Sequencing Reveals That TAM2-Driven Genes Affect Immunotherapeutic Response and Prognosis in Pancreatic Cancer
Source: Int J Mol Sci. 2023 Aug 14;24(16):12787. doi: 10.3390/ijms241612787 (PMC10454560; doi:10.3390/ijms241612787)
Supplement: Supplementary file 1 [file ijms-24-12787-s001.zip › Supplementary Table S9.xlsx]

## Sheet: Sheet1
Supplementary Table S9: KEGG pathways related to LMI cluster
ID	Description	GeneRatio	BgRatio	pvalue	p.adjust	qvalue	geneID	Count
hsa04950	Maturity onset diabetes of the young	6/72	26/8390	6.49685e-08	1.04599e-05	9.98464e-06	FOXA2/HNF1A/MNX1/PDX1/FOXA3/NKX2-2	6
hsa04911	Insulin secretion	6/72	86/8390	8.84598e-05	0.00712101	0.00679744	KCNJ11/ATP1A3/PDX1/CAMK2B/SNAP25/ABCC8	6
hsa04930	Type II diabetes mellitus	4/72	46/8390	0.000619739	0.025961	0.0247814	KCNJ11/PDX1/CACNA1A/ABCC8	4
hsa04024	cAMP signaling pathway	8/72	225/8390	0.000644994	0.025961	0.0247814	SSTR1/ATP2A3/FFAR2/AMH/ATP1A3/CAMK2B/EDN3/GIPR	8
hsa00360	Phenylalanine metabolism	2/72	16/8390	0.00806333	0.259639	0.247841	DDC/PAH	2
hsa04261	Adrenergic signaling in cardiomyocytes	5/72	154/8390	0.0101814	0.273201	0.260787	ATP2A3/ATP1A3/CACNA2D2/CAMK2B/PPP1R1A	5
hsa04080	Neuroactive ligand-receptor interaction	8/72	367/8390	0.0129024	0.296755	0.283271	PRLR/SSTR1/NPW/GABRB3/EDN3/GIPR/VGF/UCN3	8
hsa04964	Proximal tubule bicarbonate reclamation	2/72	23/8390	0.0163558	0.329161	0.314204	GLS2/ATP1A3	2
hsa04728	Dopaminergic synapse	4/72	132/8390	0.0264649	0.469411	0.448081	DDC/CAMK2B/CACNA1A/CALY	4
hsa04721	Synaptic vesicle cycle	3/72	78/8390	0.029156	0.469411	0.448081	SNAP25/CACNA1A/CPLX2	3
hsa04610	Complement and coagulation cascades	3/72	86/8390	0.0373775	0.493105	0.470699	VTN/F5/FGB	3
hsa04260	Cardiac muscle contraction	3/72	87/8390	0.0384805	0.493105	0.470699	ATP2A3/ATP1A3/CACNA2D2	3
hsa04727	GABAergic synapse	3/72	89/8390	0.0407362	0.493105	0.470699	GLS2/GABRB3/CACNA1A	3
hsa00260	Glycine, serine and threonine metabolism	2/72	40/8390	0.0459415	0.493105	0.470699	GCAT/GAMT	2
hsa05033	Nicotine addiction	2/72	40/8390	0.0459415	0.493105	0.470699	GABRB3/CACNA1A	2
